# Supplementary material for: Analyses of changes in myocardial long non-coding RNA and mRNA profiles after severe hemorrhagic shock and resuscitation via RNA sequencing in a rat model
Source: BMC Mol Biol. 2018 Nov 1;19:11. doi: 10.1186/s12867-018-0113-8 (PMC6211518; doi:10.1186/s12867-018-0113-8)
Supplement: Supplementary file 1 — Additional file 1: Table S1: The raw data of mean arterial pressure, myocardial function and QPCR validation of sham group and I/R group. [file 12867_2018_113_MOESM1_ESM.xlsx]

## Sheet: Figure 1a
MAP (mmHg)
	Sham	IRI
BL	131.6±5.2	134.4±9.3
0	135.6±8.2	134.6±4.7
5	131.2±3.7	118.2±7.4
10	132.2±6.3	87.6±5.7
20	133.2±7.4	61.2±10.7
30	133.6±10.3	46.8±13.3
40	126.6±10.0	40.0±13.3
50	131.0±8.0	37.4±3.0
60	127.6±7.3	33.6±3.2
10	130.6±5.0	53.4±4.0
20	132.2±7.0	59.4±5.5
30	130.4±4.2	64.0±5.8
40	128.8±9.2	76.0±7.4
10	131.8±5.4	86.6±9.4
20	133.8±6.2	114.2±7.0
30	130.2±5.0	113.4±4.8
40	135.8±4.1	111.2±8.6
30	127.4±6.8	107.6±5.4
60	130.0±5.4	107.4±11.5
120	137.2±6.2	101±11.2
180	132.4±6.0	90.4±9.3
240	131.4±6.7	82.4±10.0

## Sheet: Figure 1b
Cardiac Output (ml/min)					EF (%)					MPI
	Sham	IRI				Sham	IRI				Sham	IRI
BL	117±13	115±15			BL	71±5	73±3			BL	0.65±0.08	0.59±0.10
60	104±8	67±6			60	68±4	50±5			60	0.65±0.12	1.13±0.15
120	110±10	58±5			120	72±5	42±4			120	0.68±0.10	1.29±0.16
180	105±7	60±5			180	65±4	39±4			180	0.62±0.13	1.43±0.15
240	110±11	60±5			240	68±4	39±5			240	0.66±0.11	1.58±0.12

## Sheet: Figure 3
lncRNA
	Sham	IRI
NONRATT006032	1.0±0.1	2.3±0.4
NONRATT006033	2.1±0.4	7.6±0.8
NONRATT006034	1.3±0.1	2.9±0.7
NONRATT006035	1.5±0.2	5.3±0.6
NONRATT029969	1.5±0.3	3.2±1.1
mRNA
	Sham	IRI
Stat3	1.0±0.1	3.8±0.6
Il1r1	1.1±0.1	3.1±0.9
