# Supplementary material for: Analyses of changes in myocardial long non-coding RNA and mRNA profiles after severe hemorrhagic shock and resuscitation via RNA sequencing in a rat model
Source: BMC Mol Biol. 2018 Nov 1;19:11. doi: 10.1186/s12867-018-0113-8 (PMC6211518; doi:10.1186/s12867-018-0113-8)
Supplement: Supplementary file 2 — Additional file 2: Table S2: The different expression levels of all lncRNAs between the sham group and I/R group. [file 12867_2018_113_MOESM2_ESM.xlsx]

## Sheet: Sheet1
geneID	geneLength	sham-Expression	IRI-Expression	sham-RPKM	IRI-RPKM	log2 Ratio(/sham)	Up-Down-Regulation(IRI/sham)	P-value	FDR
NONRATT017111.2	807	10	1210	0.860104	51.9882	5.91753	Up	5.51e-194	3.57e-192
NONRATT017580.2	614	7	455	0.791324	25.6942	5.02103	Up	4.71e-69	1.08e-67
NONRATT007613.2	687	23	1468	2.32378	74.0904	4.99474	Up	2.31e-219	1.68e-217
NONRATT013472.2	342	12	727	2.43545	73.7057	4.91951	Up	1.59e-108	5.72e-107
NONRATT020494.2	976	5	249	0.355586	8.84591	4.63674	Up	7.56e-37	9.94e-36
NONRATT021452.2	1792	105	4940	4.06702	95.5833	4.55471	Up	0	0
NONRATT020520.2	358	5	228	0.969419	22.0823	4.50963	Up	2.44e-33	2.94e-32
NONRATT031951.1	558	9	364	1.11952	22.6183	4.33653	Up	2.27e-51	4.04e-50
NONRATT004315.2	906	308	10627	23.5965	406.701	4.10733	Up	0	0
NONRATT017562.2	772	12	413	1.07892	18.5492	4.1037	Up	3.6e-56	7.02e-55
NONRATT019185.2	711	5	167	0.488118	8.14404	4.06044	Up	2.92e-23	2.59e-22
NONRATT020368.2	539	10	297	1.28776	19.1056	3.89106	Up	2.42e-39	3.37e-38
NONRATT028831.2	2492	168	4886	4.67935	67.9827	3.86079	Up	0	0
NONRATT020871.2	1125	13	378	0.802076	11.6502	3.86047	Up	1.86e-49	3.19e-48
NONRATT004482.2	563	11	319	1.35615	19.646	3.85665	Up	6.58e-42	9.67e-41
NONRATT004316.2	658	122	3493	12.8694	184.063	3.83818	Up	0	0
NONRATT002805.2	505	6	171	0.824678	11.7408	3.83156	Up	6.47e-23	5.66e-22
NONRATT021453.2	700	64	1804	6.3461	89.3576	3.81565	Up	9.61e-229	7.18e-227
NONRATT018812.2	1847	116	3205	4.35929	60.1664	3.78679	Up	0	0
NONRATT021220.2	1226	818	22226	46.3114	628.585	3.76267	Up	0	0
NONRATT006331.2	593	20	530	2.34099	30.9895	3.72659	Up	4.36e-67	9.83e-66
NONRATT022258.2	1130	8	210	0.491401	6.44368	3.71291	Up	2.82e-27	2.84e-26
NONRATT031100.2	1195	8	208	0.464672	6.03515	3.6991	Up	5.89e-27	5.89e-26
NONRATT006889.2	1528	7	182	0.31798	4.12991	3.6991	Up	9.85e-24	8.87e-23
NONRATT008998.2	507	8	202	1.09523	13.8145	3.65688	Up	5.35e-26	5.2e-25
NONRATT026080.2	671	101	2500	10.4478	129.184	3.62817	Up	1.4e-304	1.33e-302
NONRATT005122.2	330	43	1050	9.04439	110.324	3.60857	Up	2.59e-128	1.09e-126
NONRATT021208.2	380	176	4295	32.148	391.897	3.60768	Up	0	0
NONRATT015479.2	746	6	145	0.558261	6.73941	3.59361	Up	9.41e-19	7.04e-18
NONRATT020732.2	483	5	120	0.718534	8.61444	3.58363	Up	1.12e-15	7.13e-15
NONRATT013473.2	1429	154	3688	7.4802	89.4853	3.5805	Up	0	0
NONRATT012599.2	743	312	7390	29.1468	344.865	3.56462	Up	0	0
NONRATT006315.2	554	52	1166	6.51506	72.9763	3.48558	Up	1.83e-138	8.51e-137
NONRATT007030.2	1292	5	110	0.268616	2.95205	3.4581	Up	4.24e-14	2.48e-13
NONRATT023930.2	777	5	107	0.446657	4.77481	3.4182	Up	1.26e-13	7.14e-13
NONRATT012026.2	799	17	363	1.47682	15.7526	3.41503	Up	2.22e-43	3.38e-42
NONRATT000346.2	890	16	341	1.24783	13.2849	3.41229	Up	8.35e-41	1.2e-39
NONRATT012600.2	1359	400	8511	20.4299	217.147	3.40992	Up	0	0
NONRATT028948.2	554	6	125	0.751737	7.82336	3.37949	Up	1.33e-15	8.47e-15
NONRATT028203.2	872	31	642	2.46757	25.5277	3.3709	Up	7.49e-75	1.85e-73
NONRATT003027.2	329	12	237	2.53169	24.9773	3.30245	Up	5.23e-28	5.41e-27
NONRATT021063.2	1091	7	136	0.445346	4.32222	3.27877	Up	1.74e-16	1.17e-15
NONRATT003715.2	606	6	115	0.687232	6.57988	3.25919	Up	4.77e-14	2.78e-13
NONRATT021175.2	3092	63	1206	1.41425	13.5239	3.2574	Up	2.86e-135	1.29e-133
NONRATT008999.2	916	13	248	0.985083	9.38748	3.25242	Up	6.94e-29	7.4e-28
NONRATT008375.2	1132	10	186	0.613166	5.69717	3.2159	Up	9.02e-22	7.55e-21
NONRATT017649.2	776	103	1894	9.21298	84.6274	3.19939	Up	3.5e-208	2.4e-206
NONRATT012597.2	385	62	1139	11.1778	102.578	3.19802	Up	8.36e-126	3.44e-124
NONRATT008994.2	532	6	108	0.782824	7.0389	3.16859	Up	5.7e-13	3.13e-12
NONRATT025453.2	1080	31	540	1.99234	17.3366	3.12128	Up	3.68e-59	7.46e-58
NONRATT008938.2	908	42	731	3.21061	27.9142	3.12008	Up	1.55e-79	4.08e-78
NONRATT009093.2	570	5	87	0.608863	5.29221	3.11968	Up	1.57e-10	7.32e-10
NONRATT001649.2	1773	7	121	0.27404	2.3663	3.11017	Up	3.5e-14	2.06e-13
NONRATT016948.2	718	57	985	5.5103	47.5669	3.10976	Up	2.55e-106	9.06e-105
NONRATT006034.2	382	17	288	3.08895	26.141	3.08113	Up	7.89e-32	9.17e-31
NONRATT008301.2	761	30	508	2.73628	23.1458	3.08046	Up	4.35e-55	8.27e-54
NONRATT003013.2	586	6	100	0.710687	5.91691	3.05756	Up	9.44e-12	4.82e-11
NONRATT029995.2	785	11	183	0.97263	8.08303	3.05493	Up	1.56e-20	1.24e-19
NONRATT033383.1	961	5	82	0.361136	2.95858	3.03429	Up	9.04e-10	3.99e-09
NONRATT008348.2	550	17	278	2.14541	17.5257	3.03014	Up	2.55e-30	2.84e-29
NONRATT022466.2	1376	10	161	0.504436	4.05696	3.00765	Up	5.73e-18	4.11e-17
NONRATT008997.2	509	22	345	3.00006	23.5014	2.96969	Up	1.25e-36	1.63e-35
NONRATT027174.2	923	8	124	0.601607	4.65814	2.95286	Up	6.87e-14	3.97e-13
NONRATT020844.2	486	8	122	1.14256	8.70395	2.9294	Up	1.37e-13	7.77e-13
NONRATT011467.2	577	9	137	1.08266	8.23261	2.92677	Up	4.16e-15	2.58e-14
NONRATT026876.2	1563	5	76	0.222042	1.68596	2.92466	Up	7.23e-09	2.95e-08
NONRATT011059.2	336	28	424	5.7842	43.7542	2.91923	Up	5.37e-44	8.29e-43
NONRATT004734.2	898	41	620	3.16907	23.9391	2.91724	Up	1.26e-63	2.72e-62
NONRATT029380.2	1382	38	569	1.90854	14.2757	2.90302	Up	3.04e-58	6.11e-57
NONRATT012595.2	555	13	193	1.62583	12.0575	2.89068	Up	1.47e-20	1.17e-19
NONRATT004059.2	601	20	295	2.30983	17.0193	2.88131	Up	1.18e-30	1.33e-29
NONRATT016256.2	444	6	88	0.937979	6.87215	2.87313	Up	5.97e-10	2.66e-09
NONRATT002147.2	405	8	117	1.37107	10.0167	2.86903	Up	7.57e-13	4.14e-12
NONRATT006591.2	666	39	568	4.06457	29.5711	2.86301	Up	2.23e-57	4.42e-56
NONRATT015190.2	1733	439	6387	17.5829	127.788	2.86151	Up	0	0
NONRATT027194.2	791	5	72	0.438751	3.15609	2.84666	Up	2.85e-08	1.11e-07
NONRATT019992.2	2921	179	2577	4.2535	30.5897	2.84633	Up	3.31e-253	2.64e-251
NONRATT000217.2	2609	33	468	0.877939	6.21963	2.82464	Up	6.4e-47	1.05e-45
NONRATT027195.2	1372	24	338	1.21418	8.54192	2.81458	Up	3.69e-34	4.54e-33
NONRATT004230.2	794	21	295	1.83579	12.8823	2.81092	Up	6e-30	6.56e-29
NONRATT013345.2	782	5	70	0.443801	3.10373	2.80602	Up	5.63e-08	2.12e-07
NONRATT012349.2	433	5	69	0.801506	5.52528	2.78526	Up	7.9e-08	2.94e-07
NONRATT009101.2	472	5	69	0.73528	5.06874	2.78526	Up	7.9e-08	2.94e-07
NONRATT023057.2	595	12	165	1.39987	9.61523	2.78002	Up	3.89e-17	2.69e-16
NONRATT013015.2	398	15	206	2.61597	17.9464	2.77828	Up	4.49e-21	3.67e-20
NONRATT029869.2	1277	92	1261	5.00059	34.2387	2.77546	Up	1.08e-121	4.27e-120
NONRATT033489.1	960	11	150	0.795328	5.41767	2.76805	Up	1.26e-15	8.01e-15
NONRATT009102.2	497	5	68	0.698294	4.74401	2.7642	Up	1.11e-07	4.08e-07
NONRATT017311.2	1227	16	217	0.905107	6.13208	2.76022	Up	5.38e-22	4.55e-21
NONRATT019841.2	773	6	81	0.538761	3.63328	2.75355	Up	6.43e-09	2.63e-08
NONRATT016716.2	419	5	66	0.828287	5.46164	2.72113	Up	2.17e-07	7.76e-07
NONRATT016139.2	1156	24	315	1.44105	9.44812	2.71291	Up	8.2e-31	9.22e-30
NONRATT021440.2	648	11	144	1.17826	7.70514	2.70916	Up	9.38e-15	5.71e-14
NONRATT017505.2	995	22	288	1.5347	10.036	2.70916	Up	3e-28	3.14e-27
NONRATT024927.2	484	8	104	1.14728	7.45042	2.6991	Up	6.09e-11	2.93e-10
NONRATT003262.2	339	39	505	7.98527	51.6517	2.6934	Up	3.35e-48	5.64e-47
NONRATT020224.2	828	299	3804	25.0649	159.295	2.66797	Up	0	0
NONRATT030190.2	410	10	126	1.69294	10.6556	2.65402	Up	8.21e-13	4.47e-12
NONRATT011473.2	661	6	75	0.630049	3.93417	2.64252	Up	4.78e-08	1.81e-07
NONRATT028066.2	410	12	149	2.03152	12.6007	2.63287	Up	8.04e-15	4.91e-14
NONRATT029246.2	483	7	86	1.00595	6.17368	2.61758	Up	5.42e-09	2.23e-08
NONRATT001659.2	2658	372	4563	9.71433	59.5235	2.61527	Up	0	0
NONRATT020886.2	1419	131	1606	6.40787	39.2424	2.6145	Up	2.58e-145	1.27e-143
NONRATT027074.2	473	5	61	0.733725	4.47159	2.60747	Up	1.15e-06	3.83e-06
NONRATT012641.2	620	28	341	3.13466	19.0702	2.60494	Up	6.37e-32	7.41e-31
NONRATT020948.2	720	6	73	0.57842	3.51547	2.60353	Up	9.27e-08	3.43e-07
NONRATT013445.2	1029	6	72	0.404726	2.42611	2.58363	Up	1.29e-07	4.72e-07
NONRATT010362.2	569	5	60	0.609933	3.65622	2.58363	Up	1.6e-06	5.18e-06
NONRATT021835.2	601	15	180	1.73237	10.3846	2.58363	Up	2.5e-17	1.74e-16
NONRATT022027.2	1085	9	107	0.575755	3.41938	2.57021	Up	9.88e-11	4.67e-10
NONRATT033901.1	803	9	107	0.77795	4.6202	2.57021	Up	9.88e-11	4.67e-10
NONRATT005962.2	595	16	190	1.8665	11.0721	2.56852	Up	4.07e-18	2.95e-17
NONRATT001781.2	534	6	71	0.779892	4.6101	2.56345	Up	1.79e-07	6.41e-07
NONRATT011073.2	418	20	236	3.32107	19.5762	2.55938	Up	4.11e-22	3.48e-21
NONRATT011211.2	553	9	106	1.12965	6.6462	2.55666	Up	1.37e-10	6.4e-10
NONRATT019985.2	372	10	117	1.86587	10.9053	2.5471	Up	1.58e-11	7.93e-11
NONRATT010443.2	659	87	1017	9.16344	53.5092	2.54583	Up	4.6e-90	1.39e-88
NONRATT014255.2	334	6	70	1.24689	7.26682	2.54299	Up	2.48e-07	8.82e-07
NONRATT022824.2	711	9	105	0.878613	5.1205	2.54299	Up	1.9e-10	8.76e-10
NONRATT004559.2	548	5	58	0.633307	3.66978	2.53472	Up	3.1e-06	9.75e-06
NONRATT002380.2	576	5	58	0.602521	3.49139	2.53472	Up	3.1e-06	9.75e-06
NONRATT025490.2	350	7	81	1.38821	8.02435	2.53116	Up	2.8e-08	1.09e-07
NONRATT019720.2	2530	9	104	0.246915	1.4253	2.52918	Up	2.63e-10	1.2e-09
NONRATT024243.2	934	24	275	1.78357	10.2089	2.51699	Up	4.07e-25	3.85e-24
NONRATT027083.2	735	88	1008	8.31036	47.5517	2.51651	Up	3.51e-88	1.04e-86
NONRATT009614.2	545	7	80	0.89151	5.08963	2.51324	Up	3.87e-08	1.49e-07
NONRATT022467.2	1821	11	125	0.419283	2.38009	2.50502	Up	4.83e-12	2.52e-11
NONRATT021714.2	711	10	113	0.976237	5.51064	2.49692	Up	5.78e-11	2.78e-10
NONRATT015691.2	490	19	214	2.69142	15.143	2.4922	Up	1.22e-19	9.44e-19
NONRATT010926.2	1676	19	213	0.786872	4.40655	2.48545	Up	1.68e-19	1.29e-18
NONRATT011376.2	765	5	56	0.453663	2.53816	2.48409	Up	5.94e-06	1.8e-05
NONRATT018686.2	586	37	414	4.38257	24.496	2.4827	Up	1.39e-36	1.82e-35
NONRATT019896.2	702	11	123	1.08763	6.0752	2.48175	Up	9.21e-12	4.7e-11
NONRATT017026.2	947	6	67	0.43977	2.45311	2.47979	Up	6.6e-07	2.24e-06
NONRATT000372.2	474	8	89	1.17148	6.51035	2.4744	Up	8.4e-09	3.41e-08
NONRATT025985.2	578	10	111	1.20087	6.65868	2.47115	Up	1.1e-10	5.18e-10
NONRATT025250.2	1029	21	232	1.41654	7.81746	2.46433	Up	6.12e-21	4.97e-20
NONRATT013439.2	928	5	55	0.373979	2.05498	2.4581	Up	8.22e-06	2.46e-05
NONRATT020497.2	2027	24	264	0.82183	4.51589	2.4581	Up	1.39e-23	1.25e-22
NONRATT013412.2	1787	8	88	0.310735	1.70746	2.4581	Up	1.16e-08	4.67e-08
NONRATT024549.2	621	5	55	0.55886	3.07089	2.4581	Up	8.22e-06	2.46e-05
NONRATT006850.2	665	5	55	0.521883	2.8677	2.4581	Up	8.22e-06	2.46e-05
NONRATT003012.2	1808	178	1936	6.83355	37.1279	2.44179	Up	2.32e-162	1.25e-160
NONRATT002074.2	776	22	239	1.96782	10.679	2.4401	Up	2.59e-21	2.13e-20
NONRATT029871.2	764	7	76	0.635959	3.44916	2.43924	Up	1.41e-07	5.09e-07
NONRATT006032.2	673	14	152	1.4439	7.83108	2.43924	Up	5.2e-14	3.03e-13
NONRATT030698.2	551	5	54	0.629859	3.39809	2.43162	Up	1.14e-05	3.29e-05
NONRATT014797.2	755	8	86	0.735475	3.94952	2.42493	Up	2.2e-08	8.65e-08
NONRATT033062.1	3299	8	86	0.168319	0.903876	2.42493	Up	2.2e-08	8.65e-08
NONRATT003581.2	690	34	364	3.42022	18.2913	2.419	Up	1.86e-31	2.14e-30
NONRATT011464.2	258	10	107	2.69033	14.3799	2.4182	Up	3.97e-10	1.8e-09
NONRATT009841.2	718	15	160	1.45008	7.7266	2.4137	Up	1.58e-14	9.49e-14
NONRATT006033.2	912	9	96	0.684971	3.6498	2.4137	Up	3.46e-09	1.45e-08
NONRATT014043.2	677	6	63	0.615159	3.2266	2.39098	Up	2.39e-06	7.59e-06
NONRATT002750.2	1145	196	2045	11.8816	61.9271	2.38184	Up	1.05e-166	5.85e-165
NONRATT024781.2	821	7	73	0.591806	3.08299	2.38113	Up	3.68e-07	1.29e-06
NONRATT016946.2	715	21	218	2.03863	10.5717	2.37453	Up	5.21e-19	3.93e-18
NONRATT030647.2	713	12	124	1.1682	6.03011	2.3679	Up	2.59e-11	1.27e-10
NONRATT023080.2	750	12	124	1.11057	5.73262	2.3679	Up	2.59e-11	1.27e-10
NONRATT014360.2	723	6	62	0.57602	2.97335	2.3679	Up	3.29e-06	1.03e-05
NONRATT001075.2	396	68	702	11.919	61.466	2.36653	Up	6.86e-58	1.37e-56
NONRATT019902.2	328	10	103	2.11617	10.8882	2.36324	Up	1.41e-09	6.16e-09
NONRATT026869.2	546	200	2058	25.4251	130.691	2.36184	Up	3.66e-166	2.03e-164
NONRATT005164.2	606	8	82	0.916309	4.69174	2.35622	Up	7.86e-08	2.92e-07
NONRATT000757.2	518	28	286	3.75192	19.1438	2.35118	Up	2.88e-24	2.64e-23
NONRATT004740.2	824	10	102	0.84236	4.29206	2.34916	Up	1.94e-09	8.28e-09
NONRATT003001.2	438	5	51	0.792356	4.03728	2.34916	Up	2.97e-05	8.25e-05
NONRATT028822.2	796	5	51	0.435995	2.22152	2.34916	Up	2.97e-05	8.25e-05
NONRATT029084.2	252	73	741	20.107	101.955	2.34217	Up	2.55e-60	5.25e-59
NONRATT027081.2	408	9	91	1.53111	7.73347	2.33653	Up	1.69e-08	6.67e-08
NONRATT014915.2	504	17	171	2.34122	11.7641	2.32905	Up	6.93e-15	4.25e-14
NONRATT015828.2	381	6	60	1.09308	5.46033	2.32059	Up	6.19e-06	1.87e-05
NONRATT013440.2	580	24	240	2.87216	14.3475	2.32059	Up	2.7e-20	2.14e-19
NONRATT019579.2	1298	9	90	0.481274	2.40415	2.32059	Up	2.31e-08	9.05e-08
NONRATT005767.2	1756	154	1533	6.08725	30.2699	2.31402	Up	2.29e-121	9.03e-120
NONRATT030136.2	1073	15	149	0.970323	4.81481	2.31094	Up	5.03e-13	2.77e-12
NONRATT020728.2	398	23	228	4.01116	19.863	2.30799	Up	3.11e-19	2.37e-18
NONRATT021066.2	671	188	1858	19.4473	96.0099	2.30361	Up	5.7e-146	2.8e-144
NONRATT010334.2	1682	11	108	0.453933	2.22634	2.29412	Up	1.07e-09	4.7e-09
NONRATT014584.2	589	8	78	0.942756	4.59169	2.28407	Up	2.76e-07	9.77e-07
NONRATT023904.2	573	7	68	0.847946	4.11479	2.27877	Up	1.78e-06	5.74e-06
NONRATT013093.2	982	22	213	1.55502	7.52075	2.27394	Up	9.05e-18	6.43e-17
NONRATT009865.2	403	11	106	1.89458	9.11998	2.26715	Up	1.99e-09	8.53e-09
NONRATT022808.2	1920	46	443	1.66296	8.0001	2.26627	Up	2.38e-35	3.02e-34
NONRATT027535.2	1080	20	192	1.28538	6.16411	2.2617	Up	4.72e-16	3.08e-15
NONRATT004041.2	395	7	67	1.23006	5.88126	2.2574	Up	2.44e-06	7.73e-06
NONRATT017354.2	772	7	67	0.629369	3.0092	2.2574	Up	2.44e-06	7.74e-06
NONRATT014573.2	709	7	67	0.685293	3.27659	2.2574	Up	2.44e-06	7.73e-06
NONRATT025522.2	439	18	171	2.84599	13.5059	2.24659	Up	2.47e-14	1.47e-13
NONRATT020149.2	724	15	142	1.43806	6.80053	2.24152	Up	4.4e-12	2.3e-11
NONRATT012642.2	510	22	208	2.99418	14.1412	2.23967	Up	4.21e-17	2.9e-16
NONRATT027050.2	368	59	556	11.1283	52.3866	2.23496	Up	2.67e-43	4.05e-42
NONRATT005822.2	923	145	1365	10.9041	51.2771	2.23344	Up	6.48e-104	2.26e-102
NONRATT008127.2	274	10	94	2.53323	11.8952	2.23133	Up	2.34e-08	9.18e-08
NONRATT016280.2	368	5	47	0.943076	4.42836	2.23133	Up	0.000104662	0.000264619
NONRATT008414.2	518	11	103	1.47397	6.89446	2.22573	Up	5.03e-09	2.09e-08
NONRATT000783.2	426	6	56	0.977612	4.55797	2.22106	Up	2.16e-05	6.1e-05
NONRATT003336.2	536	10	93	1.29497	6.01604	2.2159	Up	3.19e-08	1.24e-07
NONRATT021344.2	409	17	158	2.88503	13.3945	2.21498	Up	3.86e-13	2.14e-12
NONRATT018039.2	454	14	130	2.14041	9.92843	2.21368	Up	5.08e-11	2.46e-10
NONRATT004194.2	431	7	65	1.12732	5.22912	2.21368	Up	4.53e-06	1.38e-05
NONRATT014140.2	427	7	65	1.13788	5.27811	2.21368	Up	4.53e-06	1.38e-05
NONRATT014349.2	371	11	102	2.05799	9.53277	2.21166	Up	6.84e-09	2.8e-08
NONRATT021139.2	704	11	102	1.08454	5.02366	2.21166	Up	6.84e-09	2.79e-08
NONRATT026043.2	624	30	278	3.33704	15.4473	2.21072	Up	4.31e-22	3.65e-21
NONRATT000814.2	1754	28	259	1.10803	5.11992	2.20812	Up	1.2e-20	9.62e-20
NONRATT010510.2	578	9	83	1.08079	4.97901	2.20378	Up	2.03e-07	7.25e-07
NONRATT006386.2	1677	104	958	4.30452	19.8073	2.20211	Up	3.16e-72	7.56e-71
NONRATT030216.2	354	5	46	0.980373	4.50555	2.2003	Up	0.000142812	0.000356146
NONRATT007629.2	615	10	92	1.12862	5.18687	2.2003	Up	4.33e-08	1.66e-07
NONRATT008425.2	551	6	55	0.75583	3.46102	2.19506	Up	2.95e-05	8.2e-05
NONRATT016850.2	766	7	64	0.634299	2.89697	2.19131	Up	6.16e-06	1.86e-05
NONRATT003166.2	775	7	64	0.626933	2.86333	2.19131	Up	6.16e-06	1.86e-05
NONRATT028523.2	494	9	82	1.26456	5.75546	2.18629	Up	2.76e-07	9.74e-07
NONRATT004566.2	713	11	100	1.07085	4.86299	2.18309	Up	1.26e-08	5.07e-08
NONRATT030889.2	390	11	100	1.95773	8.89054	2.18309	Up	1.26e-08	5.07e-08
NONRATT001072.2	796	11	100	0.959189	4.35592	2.18309	Up	1.26e-08	5.07e-08
NONRATT009552.2	578	25	227	3.00218	13.6173	2.18136	Up	5.11e-18	3.68e-17
NONRATT020222.2	399	28	254	4.87091	22.0726	2.17999	Up	5.46e-20	4.26e-19
NONRATT009615.2	601	7	63	0.808441	3.63462	2.16859	Up	8.37e-06	2.5e-05
NONRATT014556.2	726	5	45	0.478033	2.14916	2.16859	Up	0.000194519	0.000476834
NONRATT021163.2	814	8	72	0.682166	3.06691	2.16859	Up	1.76e-06	5.68e-06
NONRATT024558.2	612	5	45	0.567079	2.54949	2.16859	Up	0.000194519	0.000476872
NONRATT022195.2	807	5	45	0.430052	1.93345	2.16859	Up	0.000194519	0.000476797
NONRATT026177.2	1105	10	90	0.628149	2.82405	2.16859	Up	7.98e-08	2.96e-07
NONRATT017553.2	687	206	1848	20.813	93.2692	2.16391	Up	6.24e-135	2.8e-133
NONRATT021147.2	1405	32	287	1.58088	7.08269	2.16357	Up	3.2e-22	2.72e-21
NONRATT014230.2	826	25	224	2.1008	9.40288	2.16216	Up	1.26e-17	8.94e-17
NONRATT021010.2	365	23	205	4.37381	19.4739	2.15458	Up	3.54e-16	2.33e-15
NONRATT003697.2	472	53	470	7.79397	34.5262	2.14726	Up	3.5e-35	4.42e-34
NONRATT017140.2	522	14	124	1.86158	8.23653	2.14551	Up	3.14e-10	1.43e-09
NONRATT011657.2	567	7	62	0.856919	3.79142	2.14551	Up	1.14e-05	3.29e-05
NONRATT000503.2	740	7	62	0.656585	2.90505	2.14551	Up	1.14e-05	3.29e-05
NONRATT002869.2	438	7	62	1.1093	4.90807	2.14551	Up	1.14e-05	3.29e-05
NONRATT022018.2	692	13	115	1.30395	5.76215	2.14372	Up	1.45e-09	6.33e-09
NONRATT022043.2	703	6	53	0.592408	2.61405	2.14162	Up	5.45e-05	0.000144999
NONRATT026966.2	778	11	97	0.981381	4.323	2.13915	Up	3.13e-08	1.22e-07
NONRATT010156.2	683	10	88	1.01626	4.4674	2.13617	Up	1.46e-07	5.27e-07
NONRATT018202.2	491	5	44	0.706827	3.10716	2.13617	Up	0.000264454	0.000640231
NONRATT024628.2	6449	10	88	0.10763	0.473133	2.13617	Up	1.46e-07	5.27e-07
NONRATT030886.2	597	5	44	0.581327	2.55547	2.13617	Up	0.000264454	0.000640182
NONRATT024053.2	424	139	1222	22.7548	99.9305	2.13475	Up	2.29e-88	6.81e-87
NONRATT012596.2	476	9	79	1.31238	5.75457	2.13252	Up	6.86e-07	2.32e-06
NONRATT029663.2	678	11	96	1.12613	4.90947	2.1242	Up	4.23e-08	1.63e-07
NONRATT004649.2	1181	16	139	0.940361	4.08092	2.11761	Up	3.65e-11	1.78e-10
NONRATT000878.2	942	55	477	4.05263	17.5574	2.11515	Up	4.6e-35	5.78e-34
NONRATT018342.2	485	6	52	0.858686	3.71753	2.11414	Up	7.38e-05	0.000194111
NONRATT030526.2	1145	6	52	0.363723	1.57467	2.11414	Up	7.38e-05	0.000194128
NONRATT006974.2	414	26	225	4.35911	18.8441	2.11201	Up	3.05e-17	2.12e-16
NONRATT012598.2	541	16	138	2.0528	8.84453	2.10719	Up	4.92e-11	2.38e-10
NONRATT001863.2	957	8	69	0.580233	2.49994	2.10719	Up	4.38e-06	1.34e-05
NONRATT023137.2	1252	5	43	0.277198	1.19085	2.103	Up	0.000358838	0.0008362
NONRATT020832.2	727	5	43	0.477376	2.05082	2.103	Up	0.000358838	0.000836075
NONRATT000594.2	393	5	43	0.883084	3.79375	2.103	Up	0.000358838	0.000836013
NONRATT014355.2	988	5	43	0.351267	1.50905	2.103	Up	0.000358838	0.000835951
NONRATT005349.2	704	22	189	2.16908	9.30855	2.10148	Up	1.31e-14	7.91e-14
NONRATT022825.2	985	281	2414	19.8014	84.9755	2.10145	Up	1.33e-169	7.52e-168
NONRATT019935.2	388	9	77	1.61004	6.88101	2.09553	Up	1.25e-06	4.09e-06
NONRATT003557.2	1018	6	51	0.409099	1.73706	2.08613	Up	9.99e-05	0.000258791
NONRATT004002.2	572	16	136	1.94155	8.24396	2.08613	Up	8.92e-11	4.22e-10
NONRATT002947.2	662	12	102	1.2582	5.34238	2.08613	Up	2.24e-08	8.78e-08
NONRATT026498.2	1017	6	51	0.409501	1.73877	2.08613	Up	9.99e-05	0.00025877
NONRATT019504.2	322	8	68	1.72448	7.32227	2.08613	Up	5.92e-06	1.79e-05
NONRATT030382.2	575	9	76	1.08642	4.58288	2.07667	Up	1.69e-06	5.45e-06
NONRATT029600.2	641	72	608	7.79649	32.8881	2.07667	Up	2.49e-43	3.78e-42
NONRATT023652.2	716	7	59	0.678594	2.85714	2.07395	Up	2.81e-05	7.83e-05
NONRATT028065.2	1025	7	59	0.474022	1.99582	2.07395	Up	2.81e-05	7.83e-05
NONRATT030116.2	1006	26	219	1.79391	7.54812	2.07301	Up	1.81e-16	1.21e-15
NONRATT012622.2	1181	22	185	1.293	5.43144	2.07062	Up	4.28e-14	2.51e-13
NONRATT016029.2	856	5	42	0.405435	1.70125	2.06905	Up	0.000485926	0.00111407
NONRATT025305.2	778	45	378	4.01474	16.8463	2.06905	Up	2.24e-27	2.26e-26
NONRATT011755.2	388	5	42	0.894464	3.75328	2.06905	Up	0.000485926	0.00111415
NONRATT010129.2	561	5	42	0.618631	2.59585	2.06905	Up	0.000485926	0.00111423
NONRATT001999.2	369	62	519	11.6625	48.7679	2.06406	Up	6.11e-37	8.06e-36
NONRATT012382.2	518	6	50	0.803982	3.34683	2.05756	Up	0.000135041	0.000337576
NONRATT002248.2	1244	15	125	0.836942	3.48404	2.05756	Up	7.42e-10	3.29e-09
NONRATT024892.2	526	15	125	1.97938	8.23981	2.05756	Up	7.42e-10	3.3e-09
NONRATT014779.2	744	15	125	1.3994	5.82546	2.05756	Up	7.42e-10	3.29e-09
NONRATT007555.2	782	40	333	3.55041	14.7649	2.05612	Up	4.14e-24	3.78e-23
NONRATT022653.2	1040	62	515	4.13793	17.1699	2.0529	Up	1.97e-36	2.57e-35
NONRATT029911.2	769	10	83	0.902606	3.74235	2.05178	Up	6.54e-07	2.22e-06
NONRATT019530.2	549	26	215	3.2872	13.5787	2.04642	Up	5.86e-16	3.81e-15
NONRATT005621.2	2623	20	165	0.529245	2.18111	2.04306	Up	1.6e-12	8.63e-12
NONRATT000321.2	1249	16	132	0.889165	3.66441	2.04306	Up	2.91e-10	1.33e-09
NONRATT021597.2	459	9	74	1.36099	5.59	2.03819	Up	3.07e-06	9.66e-06
NONRATT021697.2	1142	18	148	1.09403	4.49354	2.03819	Up	2.5e-11	1.23e-10
NONRATT017339.2	571	5	41	0.607797	2.48966	2.03429	Up	0.00065665	0.00148403
NONRATT021985.2	399	5	41	0.869805	3.5629	2.03429	Up	0.00065665	0.00148392
NONRATT003473.2	3290	11196	91635	236.206	965.736	2.03158	Up	0	0
NONRATT023731.2	294	6	49	1.41654	5.77885	2.02841	Up	0.000182128	0.000448607
NONRATT028429.2	358	6	49	1.1633	4.74576	2.02841	Up	0.000182128	0.000448678
NONRATT011935.2	374	6	49	1.11354	4.54273	2.02841	Up	0.000182128	0.000448643
NONRATT029312.2	656	31	253	3.28007	13.3724	2.02746	Up	2.39e-18	1.75e-17
NONRATT030163.2	698	39	317	3.87823	15.747	2.0216	Up	1.44e-22	1.24e-21
NONRATT009864.2	1354	134	1088	6.86927	27.8614	2.02004	Up	9.23e-74	2.25e-72
NONRATT030249.2	758	9	73	0.824134	3.33923	2.01856	Up	4.12e-06	1.26e-05
NONRATT014093.2	334	28	227	5.81884	23.5653	2.01786	Up	1.65e-16	1.1e-15
NONRATT027393.2	1323	22	178	1.15422	4.66502	2.01497	Up	3.34e-13	1.86e-12
NONRATT017589.2	737	12	97	1.13016	4.56349	2.01362	Up	9.81e-08	3.62e-07
NONRATT028877.2	487	70	561	9.97686	39.9417	2.00124	Up	2.33e-38	3.18e-37
NONRATT032204.1	3461	15	120	0.300825	1.20219	1.99867	Up	3.22e-09	1.36e-08
NONRATT021007.2	505	21	168	2.88637	11.5348	1.99867	Up	2.03e-12	1.08e-11
NONRATT002529.2	666	9	72	0.937979	3.74845	1.99867	Up	5.53e-06	1.68e-05
NONRATT019804.2	584	6	48	0.713121	2.84985	1.99867	Up	0.000245172	0.000595489
NONRATT007217.2	739	8	64	0.751398	3.00281	1.99867	Up	1.94e-05	5.5e-05
NONRATT009912.2	610	6	48	0.682726	2.72838	1.99867	Up	0.000245172	0.000595627
NONRATT029861.2	669	12	96	1.24503	4.97551	1.99867	Up	1.31e-07	4.81e-07
NONRATT020360.2	512	6	48	0.813403	3.2506	1.99867	Up	0.000245172	0.000595535
NONRATT018718.2	512	5	40	0.677836	2.70884	1.99867	Up	0.000885422	0.00197111
NONRATT021116.2	1410	6	48	0.295364	1.18036	1.99867	Up	0.000245172	0.000595581
NONRATT018513.2	725	5	40	0.478693	1.913	1.99867	Up	0.000885422	0.00197097
NONRATT023250.2	1158	5	40	0.2997	1.19769	1.99867	Up	0.000885422	0.00197125
NONRATT029291.2	559	70	556	8.69182	34.487	1.98832	Up	9.83e-38	1.32e-36
NONRATT020206.2	503	11	87	1.51792	5.99714	1.98218	Up	6.1e-07	2.07e-06
NONRATT001199.2	445	10	79	1.55978	6.15545	1.98052	Up	2.12e-06	6.77e-06
NONRATT029411.2	864	17	134	1.36571	5.37754	1.97729	Up	4.9e-10	2.21e-09
NONRATT001165.2	515	8	63	1.07822	4.24157	1.97595	Up	2.61e-05	7.28e-05
NONRATT015726.2	870	16	126	1.27651	5.02162	1.97595	Up	1.68e-09	7.27e-09
NONRATT029189.2	875	7	55	0.555283	2.17945	1.97267	Up	9.22e-05	0.000239584
NONRATT004489.2	697	7	55	0.697092	2.73604	1.97267	Up	9.22e-05	0.000239623
NONRATT014685.2	1408	13	102	0.640863	2.51183	1.97065	Up	6.81e-08	2.54e-07
NONRATT025455.2	755	12	94	1.10321	4.31692	1.96829	Up	2.35e-07	8.37e-07
NONRATT009619.2	706	23	180	2.26125	8.84017	1.96696	Up	5.58e-13	3.07e-12
NONRATT024301.2	672	5	39	0.516447	2.01228	1.96214	Up	0.00119119	0.00254376
NONRATT001335.2	780	5	39	0.444939	1.73366	1.96214	Up	0.00119119	0.00254393
NONRATT005708.2	259	19	148	5.09188	19.8132	1.96019	Up	7.48e-11	3.56e-10
NONRATT007713.2	1343	144	1119	7.44237	28.89	1.95673	Up	6.94e-73	1.68e-71
NONRATT023022.2	584	13	101	1.5451	5.99655	1.95644	Up	9.1e-08	3.37e-07
NONRATT011413.2	818	8	62	0.678831	2.62804	1.95286	Up	3.49e-05	9.45e-05
NONRATT011572.2	1125	8	62	0.493585	1.91087	1.95286	Up	3.49e-05	9.45e-05
NONRATT024356.2	375	12	93	2.22113	8.59893	1.95286	Up	3.14e-07	1.11e-06
NONRATT029293.2	766	100	775	9.06141	35.0805	1.95286	Up	7.51e-51	1.33e-49
NONRATT029083.2	593	908	7021	106.281	410.523	1.94958	Up	0	0
NONRATT000883.2	907	41	317	3.13763	12.1184	1.94945	Up	1.27e-21	1.06e-20
NONRATT018642.2	742	11	85	1.029	3.97199	1.94862	Up	1.09e-06	3.63e-06
NONRATT011074.2	439	7	54	1.10677	4.26503	1.9462	Up	0.00012355	0.000309991
NONRATT005426.2	1231	29	223	1.63518	6.28116	1.94158	Up	1.55e-15	9.79e-15
NONRATT022757.2	1070	12	92	0.778435	2.98124	1.93726	Up	4.19e-07	1.44e-06
NONRATT013116.2	465	6	46	0.895618	3.43003	1.93726	Up	0.000441656	0.00101645
NONRATT029969.2	693	313	2392	31.3499	119.68	1.93265	Up	1.94e-151	9.84e-150
NONRATT016100.2	1448	25	191	1.19838	4.5736	1.93224	Up	2.03e-13	1.14e-12
NONRATT017002.2	802	19	145	1.64439	6.26883	1.93065	Up	1.77e-10	8.21e-10
NONRATT025856.2	617	24	183	2.69992	10.2839	1.9294	Up	6.87e-13	3.77e-12
NONRATT014466.2	672	8	61	0.826315	3.14741	1.9294	Up	4.66e-05	0.000124904
NONRATT002412.2	377	8	61	1.4729	5.61024	1.9294	Up	4.66e-05	0.000124915
NONRATT013305.2	2461	5	38	0.141021	0.535383	1.92466	Up	0.00159875	0.00335606
NONRATT010400.2	606	10	76	1.14539	4.34844	1.92466	Up	5.06e-06	1.54e-05
NONRATT019842.2	457	27	205	4.10083	15.5536	1.92326	Up	3.12e-14	1.84e-13
NONRATT018897.2	753	38	288	3.50278	13.2614	1.92066	Up	2e-19	1.54e-18
NONRATT020650.2	444	28	212	4.37723	16.5556	1.91923	Up	1.23e-14	7.42e-14
NONRATT003675.2	802	7	53	0.605827	2.29137	1.91923	Up	0.000165234	0.000409481
NONRATT023155.2	1552	14	106	0.626125	2.36814	1.91923	Up	6.25e-08	2.34e-07
NONRATT018632.2	821	7	53	0.591806	2.23834	1.91923	Up	0.000165234	0.000409449
NONRATT031163.2	686	49	371	4.95789	18.7518	1.91923	Up	1.34e-24	1.25e-23
NONRATT004661.2	1800	1659	12551	63.9733	241.768	1.91808	Up	0	0
NONRATT019538.2	1788	27	204	1.04814	3.95599	1.9162	Up	4.15e-14	2.43e-13
NONRATT014864.2	343	24	181	4.85671	18.2969	1.91355	Up	1.21e-12	6.55e-12
NONRATT017064.2	734	13	98	1.22934	4.62938	1.91294	Up	2.15e-07	7.68e-07
NONRATT030828.2	1852	23	173	0.862009	3.2389	1.90973	Up	4.12e-12	2.16e-11
NONRATT017760.2	756	24	180	2.20351	8.2555	1.90556	Up	1.61e-12	8.66e-12
NONRATT029746.2	512	10	75	1.35567	5.07907	1.90556	Up	6.74e-06	2.03e-05
NONRATT008592.2	540	21	157	2.69929	10.0809	1.90097	Up	4.75e-11	2.3e-10
NONRATT003635.2	1471	47	351	2.21774	8.27346	1.8994	Up	4.65e-23	4.1e-22
NONRATT023367.2	611	9	67	1.02241	3.80213	1.89483	Up	2.36e-05	6.62e-05
NONRATT018625.2	551	9	67	1.13375	4.21615	1.89483	Up	2.36e-05	6.62e-05
NONRATT025234.2	754	9	67	0.828506	3.08103	1.89483	Up	2.36e-05	6.62e-05
NONRATT012014.2	2318	55	409	1.64693	6.11791	1.89326	Up	1.58e-26	1.56e-25
NONRATT020223.2	800	84	623	7.28809	27.0017	1.88944	Up	1.56e-39	2.19e-38
NONRATT004069.2	512	5	37	0.677836	2.50567	1.88619	Up	0.00214044	0.0044242
NONRATT021064.2	1411	5	37	0.245962	0.909217	1.88619	Up	0.00214044	0.00442391
NONRATT027895.2	740	10	74	0.937979	3.46731	1.88619	Up	8.97e-06	2.68e-05
NONRATT003671.2	511	5	37	0.679163	2.51058	1.88619	Up	0.00214044	0.00442361
NONRATT014735.2	875	18	133	1.42787	5.27031	1.88402	Up	1.88e-09	8.04e-09
NONRATT000394.2	508	8	59	1.09308	4.027	1.88131	Up	8.29e-05	0.000216616
NONRATT028357.2	713	8	59	0.778799	2.86916	1.88131	Up	8.29e-05	0.000216598
NONRATT020729.2	525	11	81	1.45431	5.34957	1.87908	Up	3.43e-06	1.07e-05
NONRATT021506.2	680	6	44	0.612445	2.24355	1.87313	Up	0.000788968	0.00176671
NONRATT030231.2	1026	6	44	0.405909	1.48696	1.87313	Up	0.000788968	0.00176684
NONRATT029292.2	419	45	330	7.45458	27.3082	1.87313	Up	2.12e-21	1.75e-20
NONRATT027441.2	759	9	66	0.823049	3.01505	1.87313	Up	3.14e-05	8.7e-05
NONRATT022149.2	777	6	44	0.535988	1.96347	1.87313	Up	0.000788968	0.00176658
NONRATT001620.2	1929	34	249	1.22341	4.47569	1.8712	Up	1.84e-16	1.23e-15
NONRATT003641.2	568	16	117	1.95522	7.14217	1.86903	Up	2.19e-08	8.6e-08
NONRATT014395.2	1333	16	117	0.833133	3.04333	1.86903	Up	2.19e-08	8.61e-08
NONRATT027416.2	604	59	431	6.78016	24.7419	1.86757	Up	2.06e-27	2.09e-26
NONRATT016812.2	1113	10	73	0.623634	2.27416	1.86656	Up	1.19e-05	3.44e-05
NONRATT001699.2	1006	31	226	2.13889	7.78939	1.86465	Up	5.31e-15	3.27e-14
NONRATT000320.2	462	14	102	2.10335	7.6551	1.86374	Up	1.94e-07	6.95e-07
NONRATT011232.2	1103	7	51	0.440501	1.6032	1.86374	Up	0.000293864	0.000707266
NONRATT027586.2	613	84	611	9.51138	34.56	1.86138	Up	4.4e-38	5.97e-37
NONRATT017730.2	1003	57	414	3.94456	14.3117	1.85926	Up	3.03e-26	2.96e-25
NONRATT003911.2	479	12	87	1.73888	6.29762	1.85665	Up	1.74e-06	5.61e-06
NONRATT003182.2	737	14	101	1.31852	4.75168	1.84952	Up	2.57e-07	9.13e-07
NONRATT014707.2	652	10	72	1.06458	3.82893	1.84666	Up	1.58e-05	4.52e-05
NONRATT025614.2	309	5	36	1.12315	4.03959	1.84666	Up	0.0028583	0.00563649
NONRATT005050.2	982	5	36	0.353414	1.27111	1.84666	Up	0.0028583	0.00563613
NONRATT006235.2	1668	5	36	0.208065	0.748341	1.84666	Up	0.0028583	0.00563578
NONRATT000193.2	1991	221	1590	7.70452	27.6897	1.84557	Up	1.83e-95	5.79e-94
NONRATT022229.2	1183	102	731	5.98467	21.4252	1.83997	Up	1.33e-44	2.08e-43
NONRATT021895.2	729	6	43	0.571279	2.04519	1.83997	Up	0.00105098	0.00226011
NONRATT001064.2	407	6	43	1.02325	3.66325	1.83997	Up	0.00105098	0.00226027
NONRATT015054.2	1159	40	286	2.39553	8.55609	1.83661	Up	2.72e-18	1.99e-17
NONRATT027335.2	855	21	150	1.70482	6.083	1.83517	Up	3.38e-10	1.54e-09
NONRATT006472.2	494	14	100	1.9671	7.01885	1.83517	Up	3.41e-07	1.2e-06
NONRATT012722.2	1227	53	378	2.99817	10.6817	1.83299	Up	1.14e-23	1.03e-22
NONRATT022437.2	1254	8	57	0.44281	1.57605	1.83156	Up	0.000146481	0.000365033
NONRATT030006.2	329	8	57	1.68779	6.0072	1.83156	Up	0.000146481	0.000365004
NONRATT030926.2	406	170	1209	29.0635	103.251	1.82887	Up	3.8e-72	9.08e-71
NONRATT014409.2	913	24	170	1.82459	6.45611	1.82309	Up	2.64e-11	1.3e-10
NONRATT024223.2	263	13	92	3.43093	12.129	1.82179	Up	1.17e-06	3.89e-06
NONRATT013246.2	403	15	106	2.58351	9.11998	1.8197	Up	1.73e-07	6.22e-07
NONRATT009046.2	1317	16	113	0.843255	2.97499	1.81884	Up	6.7e-08	2.5e-07
NONRATT023239.2	719	35	246	3.37881	11.8631	1.8119	Up	1.15e-15	7.35e-15
NONRATT030551.2	1017	5	35	0.341251	1.19327	1.80602	Up	0.00380658	0.00739215
NONRATT025527.2	797	8	56	0.696717	2.43625	1.80602	Up	0.000194126	0.000476021
NONRATT018126.2	751	22	154	2.03333	7.11007	1.80602	Up	3.01e-10	1.38e-09
NONRATT011654.2	624	5	35	0.556173	1.94481	1.80602	Up	0.00380658	0.00739169
NONRATT029860.2	719	9	63	0.868837	3.03812	1.80602	Up	7.32e-05	0.000192431
NONRATT026925.2	382	7	49	1.27192	4.4476	1.80602	Up	0.000518462	0.00118458
NONRATT008612.2	434	6	42	0.959591	3.35546	1.80602	Up	0.00139673	0.00295483
NONRATT016619.2	647	8	56	0.858243	3.00107	1.80602	Up	0.000194126	0.000476058
NONRATT028575.2	682	8	56	0.814199	2.84706	1.80602	Up	0.000194126	0.000475984
NONRATT008371.2	2549	131	912	3.56719	12.4056	1.79813	Up	1.21e-53	2.24e-52
NONRATT014658.2	781	15	104	1.33311	4.61716	1.79221	Up	3.02e-07	1.06e-06
NONRATT017621.2	964	15	104	1.08004	3.74067	1.79221	Up	3.02e-07	1.06e-06
NONRATT009798.2	1370	221	1531	11.1969	38.7478	1.79102	Up	1.82e-88	5.4e-87
NONRATT010962.2	862	12	83	0.96627	3.33859	1.78874	Up	5.32e-06	1.61e-05
NONRATT023543.2	1257	172	1186	9.49769	32.7147	1.78429	Up	1.41e-68	3.24e-67
NONRATT006718.2	1494	19	131	0.88273	3.04028	1.78416	Up	8.89e-09	3.6e-08
NONRATT019050.2	716	9	62	0.872477	3.00242	1.78294	Up	9.67e-05	0.000250725
NONRATT018588.2	424	8	55	1.30963	4.49769	1.78002	Up	0.00025678	0.000622763
NONRATT021199.2	986	16	110	1.12634	3.8682	1.78002	Up	1.53e-07	5.52e-07
NONRATT006387.2	381	71	488	12.9348	44.4107	1.77966	Up	4.89e-29	5.23e-28
NONRATT018464.2	703	20	137	1.97469	6.75707	1.77477	Up	4.54e-09	1.89e-08
NONRATT009811.2	1394	25	171	1.24481	4.2533	1.77266	Up	5.34e-11	2.58e-10
NONRATT023030.2	436	6	41	0.955189	3.26055	1.77125	Up	0.00185172	0.00385522
NONRATT001931.2	723	12	82	1.15204	3.9325	1.77125	Up	7.01e-06	2.11e-05
NONRATT007861.2	716	6	41	0.581652	1.98547	1.77125	Up	0.00185172	0.00385548
NONRATT026768.2	751	18	123	1.66363	5.67882	1.77125	Up	3.01e-08	1.17e-07
NONRATT029426.2	1050	22	150	1.45431	4.9533	1.76805	Up	9.01e-10	3.97e-09
NONRATT030882.2	1093	40	272	2.54018	8.62863	1.7642	Up	1.25e-16	8.43e-16
NONRATT005804.2	842	5	34	0.412176	1.4001	1.7642	Up	0.00505518	0.00966013
NONRATT002685.2	1417	25	170	1.2246	4.1598	1.7642	Up	7e-11	3.33e-10
NONRATT029783.2	732	5	34	0.474115	1.6105	1.7642	Up	0.00505518	0.00965954
NONRATT024588.2	717	5	34	0.484034	1.64419	1.7642	Up	0.00505518	0.00966072
NONRATT015838.2	736	9	61	0.848769	2.87372	1.75948	Up	0.000127606	0.000319783
NONRATT029602.2	348	31	210	6.18311	20.9234	1.75871	Up	4.31e-13	2.38e-12
NONRATT010096.2	562	17	115	2.0996	7.09503	1.75669	Up	1.02e-07	3.77e-07
NONRATT010104.2	676	12	81	1.23214	4.15462	1.75355	Up	9.23e-06	2.75e-05
NONRATT016445.2	1650	56	378	2.35575	7.9433	1.75355	Up	2.12e-22	1.81e-21
NONRATT027911.2	358	8	54	1.55107	5.23002	1.75355	Up	0.000338986	0.000792362
NONRATT005617.2	743	24	162	2.24206	7.55995	1.75355	Up	2.35e-10	1.08e-09
NONRATT026517.2	706	195	1314	19.1714	64.5333	1.75108	Up	5.96e-74	1.46e-72
NONRATT018501.2	2646	94	633	2.46583	8.29482	1.75014	Up	1.99e-36	2.58e-35
NONRATT023688.2	474	15	101	2.19653	7.38815	1.74999	Up	6.86e-07	2.32e-06
NONRATT026859.2	567	11	74	1.34659	4.52524	1.74869	Up	2.42e-05	6.77e-05
NONRATT029932.2	926	33	222	2.47359	8.31256	1.74869	Up	1.13e-13	6.47e-13
NONRATT020730.2	858	18	121	1.45616	4.8898	1.7476	Up	5.2e-08	1.96e-07
NONRATT016909.2	335	7	47	1.45037	4.86459	1.7459	Up	0.000906922	0.00201667
NONRATT010205.2	502	7	47	0.967875	3.24629	1.7459	Up	0.000906922	0.00201682
NONRATT030510.2	839	17	114	1.40641	4.71125	1.74409	Up	1.34e-07	4.91e-07
NONRATT017025.2	551	10	67	1.25972	4.21615	1.74283	Up	6.36e-05	0.000168203
NONRATT000014.2	298	6	40	1.39753	4.65411	1.73563	Up	0.0024487	0.00502875
NONRATT024674.2	466	9	60	1.34054	4.46435	1.73563	Up	0.000168052	0.000416167
NONRATT017525.2	415	6	40	1.00352	3.34199	1.73563	Up	0.0024487	0.00502941
NONRATT023070.2	545	33	220	4.20283	13.9965	1.73563	Up	1.94e-13	1.1e-12
NONRATT014318.2	544	9	60	1.14833	3.82424	1.73563	Up	0.000168052	0.000416134
NONRATT004390.2	508	17	113	2.32279	7.71272	1.73138	Up	1.76e-07	6.31e-07
NONRATT027446.2	484	17	113	2.43797	8.09517	1.73138	Up	1.76e-07	6.31e-07
NONRATT000874.2	1566	11	73	0.487557	1.61631	1.72906	Up	3.18e-05	8.8e-05
NONRATT014052.2	738	11	73	1.03457	3.42973	1.72906	Up	3.18e-05	8.8e-05
NONRATT028521.2	695	156	1035	15.5799	51.6355	1.72868	Up	1.28e-57	2.55e-56
NONRATT006182.2	1011	8	53	0.549242	1.81768	1.72659	Up	0.000446606	0.00102739
NONRATT003424.2	687	8	53	0.808273	2.67493	1.72659	Up	0.000446606	0.00102731
NONRATT005633.2	318	8	53	1.74617	5.77885	1.72659	Up	0.000446606	0.00102724
NONRATT020121.2	644	23	152	2.47894	8.18372	1.72303	Up	1.35e-09	5.91e-09
NONRATT027175.2	758	5	33	0.457852	1.50952	1.72113	Up	0.00669344	0.0125769
NONRATT006467.2	410	5	33	0.846469	2.79076	1.72113	Up	0.00669344	0.0125776
NONRATT021142.2	993	5	33	0.349499	1.15228	1.72113	Up	0.00669344	0.0125761
NONRATT006039.2	355	5	33	0.977612	3.22313	1.72113	Up	0.00669344	0.0125791
NONRATT029007.2	424	5	33	0.818519	2.69862	1.72113	Up	0.00669344	0.0125784
NONRATT002395.2	1710	12	79	0.487091	1.60186	1.71748	Up	1.59e-05	4.54e-05
NONRATT016712.2	550	19	125	2.39781	7.88025	1.71652	Up	4.53e-08	1.74e-07
NONRATT014942.2	519	7	46	0.936171	3.07315	1.71487	Up	0.00119542	0.00255245
NONRATT023742.2	734	7	46	0.661952	2.17297	1.71487	Up	0.00119542	0.00255227
NONRATT020232.2	1118	25	164	1.55211	5.08622	1.71236	Up	3.52e-10	1.6e-09
NONRATT025640.2	1017	9	59	0.614252	2.01152	1.71138	Up	0.000220904	0.000538639
NONRATT020813.2	1906	1815	11895	66.0965	216.389	1.71098	Up	0	0
NONRATT017994.2	651	11	72	1.17283	3.83481	1.70916	Up	4.17e-05	0.000112267
NONRATT010894.2	762	11	72	1.00199	3.2762	1.70916	Up	4.17e-05	0.000112277
NONRATT027082.2	393	17	111	3.00249	9.79317	1.70562	Up	3.01e-07	1.06e-06
NONRATT009663.2	794	19	124	1.66095	5.41495	1.70493	Up	5.92e-08	2.22e-07
NONRATT009562.2	784	98	638	8.6763	28.2161	1.70137	Up	2.2e-35	2.79e-34
NONRATT020647.2	520	6	39	0.80089	2.60048	1.6991	Up	0.00322962	0.00632045
NONRATT024763.2	854	12	78	0.975322	3.16687	1.6991	Up	2.08e-05	5.88e-05
NONRATT026748.2	516	34	221	4.57356	14.8503	1.6991	Up	3.77e-13	2.09e-12
NONRATT004676.2	556	29	188	3.62033	11.724	1.69527	Up	2.39e-11	1.18e-10
NONRATT017263.2	1001	15	97	1.04012	3.35993	1.69169	Up	2.02e-06	6.47e-06
NONRATT018056.2	1120	13	84	0.805657	2.60048	1.69054	Up	1.04e-05	3.09e-05
NONRATT001339.2	319	22	142	4.78693	15.4344	1.68898	Up	7.74e-09	3.15e-08
NONRATT015952.2	1076	20	129	1.29016	4.15691	1.68796	Up	3.92e-08	1.51e-07
NONRATT026769.2	2357	49	316	1.44298	4.64858	1.68774	Up	4.5e-18	3.25e-17
NONRATT010844.2	3340	160	1029	3.32505	10.6822	1.68376	Up	2.47e-55	4.74e-54
NONRATT017132.2	699	7	45	0.695097	2.23218	1.68316	Up	0.00157195	0.00330269
NONRATT007027.2	383	7	45	1.2686	4.07387	1.68316	Up	0.00157195	0.00330314
NONRATT031482.1	2907	17	109	0.405909	1.30009	1.67939	Up	5.14e-07	1.76e-06
NONRATT024081.2	801	22	141	1.9064	6.10351	1.67878	Up	1.01e-08	4.07e-08
NONRATT000479.2	898	5	32	0.386472	1.23557	1.67674	Up	0.00883512	0.0157756
NONRATT016132.2	397	5	32	0.874187	2.79481	1.67674	Up	0.00883512	0.0157729
NONRATT030351.2	700	5	32	0.495789	1.58506	1.67674	Up	0.00883512	0.0157738
NONRATT004430.2	877	5	32	0.395727	1.26515	1.67674	Up	0.00883512	0.015772
NONRATT015073.2	2962	1344	8587	31.4948	100.519	1.67429	Up	0	0
NONRATT020025.2	2565	21	134	0.568273	1.81138	1.67244	Up	2.59e-08	1.01e-07
NONRATT021233.2	811	8	51	0.68469	2.18043	1.67109	Up	0.000770286	0.00172673
NONRATT001287.2	743	8	51	0.747353	2.37999	1.67109	Up	0.000770286	0.00172698
NONRATT009468.2	920	8	51	0.603569	1.9221	1.67109	Up	0.000770286	0.00172686
NONRATT008507.2	693	19	121	1.90303	6.05404	1.6696	Up	1.31e-07	4.8e-07
NONRATT023681.2	1436	11	70	0.531695	1.69019	1.66852	Up	7.14e-05	0.000188053
NONRATT010727.2	670	11	70	1.13957	3.62256	1.66852	Up	7.14e-05	0.000188037
NONRATT014506.2	751	11	70	1.01666	3.23185	1.66852	Up	7.14e-05	0.000188021
NONRATT002865.2	376	17	108	3.13824	9.9593	1.66609	Up	6.7e-07	2.27e-06
NONRATT023241.2	785	6	38	0.530526	1.67844	1.66163	Up	0.00424788	0.00820882
NONRATT000529.2	759	6	38	0.548699	1.73594	1.66163	Up	0.00424788	0.00820933
NONRATT020784.2	446	15	95	2.33443	7.38553	1.66163	Up	3.44e-06	1.08e-05
NONRATT021725.2	1132	18	114	1.1037	3.49182	1.66163	Up	3.38e-07	1.19e-06
NONRATT024287.2	991	47	297	3.29192	10.3914	1.6584	Up	1.07e-16	7.25e-16
NONRATT002972.2	410	19	120	3.21658	10.1482	1.65763	Up	1.71e-07	6.14e-07
NONRATT007883.2	896	36	227	2.78881	8.78437	1.65529	Up	4.78e-13	2.63e-12
NONRATT016857.2	546	10	63	1.27125	4.00074	1.65402	Up	0.000187778	0.000461396
NONRATT022074.2	502	7	44	0.967875	3.03908	1.65074	Up	0.002062	0.0042663
NONRATT019994.2	361	37	232	7.11409	22.283	1.64719	Up	3.17e-13	1.76e-12
NONRATT033309.1	2480	15	94	0.419821	1.31422	1.64636	Up	4.48e-06	1.37e-05
NONRATT021439.2	1455	27	169	1.28803	4.02732	1.64466	Up	5.79e-10	2.59e-09
NONRATT022448.2	497	8	50	1.11727	3.48824	1.64252	Up	0.00100828	0.00217202
NONRATT024609.2	1065	16	100	1.04279	3.25569	1.64252	Up	2.25e-06	7.18e-06
NONRATT004521.2	352	8	50	1.57751	4.92516	1.64252	Up	0.00100828	0.00217217
NONRATT030293.2	592	8	50	0.937979	2.92847	1.64252	Up	0.00100828	0.00217187
NONRATT028806.2	1529	41	256	1.86123	5.80531	1.64111	Up	2.17e-14	1.29e-13
NONRATT024853.2	868	13	81	1.03956	3.23563	1.63808	Up	2.32e-05	6.52e-05
NONRATT030071.2	769	9	56	0.812346	2.52496	1.6361	Up	0.000495882	0.0011359
NONRATT026079.2	2216	47	292	1.47215	4.56884	1.6339	Up	3.91e-16	2.56e-15
NONRATT029351.2	843	33	205	2.71713	8.43178	1.63375	Up	1.01e-11	5.16e-11
NONRATT021396.2	1613	24	149	1.03277	3.20291	1.63287	Up	7.42e-09	3.02e-08
NONRATT007993.2	466	5	31	0.744747	2.30658	1.63093	Up	0.0116241	0.0203929
NONRATT015434.2	469	5	31	0.739983	2.29183	1.63093	Up	0.0116241	0.0203941
NONRATT029720.2	474	10	62	1.46436	4.5353	1.63093	Up	0.000245026	0.000595319
NONRATT017350.2	2247	5	31	0.154451	0.478356	1.63093	Up	0.0116241	0.0203906
NONRATT025516.2	675	5	31	0.514151	1.5924	1.63093	Up	0.0116241	0.0203918
NONRATT006956.2	1356	110	681	5.63064	17.4133	1.62882	Up	1.45e-35	1.85e-34
NONRATT014129.2	746	6	37	0.558261	1.71971	1.62316	Up	0.00557122	0.0105892
NONRATT029487.2	340	6	37	1.22489	3.77325	1.62316	Up	0.00557122	0.0105886
NONRATT012071.2	697	12	74	1.19501	3.68122	1.62316	Up	6.05e-05	0.000160257
NONRATT028834.2	737	6	37	0.565078	1.74071	1.62316	Up	0.00557122	0.0105873
NONRATT011718.2	1419	6	37	0.29349	0.904091	1.62316	Up	0.00557122	0.010588
NONRATT029323.2	279	12	74	2.98539	9.19645	1.62316	Up	6.05e-05	0.00016023
NONRATT004810.2	639	19	117	2.06385	6.3486	1.6211	Up	3.75e-07	1.31e-06
NONRATT007495.2	872	32	197	2.54717	7.83326	1.62072	Up	3.33e-11	1.63e-10
NONRATT002312.2	530	45	277	5.89334	18.1216	1.62055	Up	3.23e-15	2.01e-14
NONRATT008064.2	1491	13	80	0.605188	1.8604	1.62015	Up	3.02e-05	8.38e-05
NONRATT015068.2	1437	55	338	2.65663	8.15554	1.61818	Up	3.12e-18	2.27e-17
NONRATT004503.2	713	7	43	0.681449	2.09109	1.61758	Up	0.00269792	0.00550941
NONRATT021673.2	587	7	43	0.827722	2.53994	1.61758	Up	0.00269792	0.00550905
NONRATT025751.2	406	7	43	1.19673	3.67228	1.61758	Up	0.00269792	0.00550977
NONRATT027906.2	822	15	92	1.26661	3.88069	1.61534	Up	7.57e-06	2.27e-05
NONRATT019537.2	1889	45	276	1.6535	5.06606	1.61534	Up	4.17e-15	2.58e-14
NONRATT016656.2	421	8	49	1.31896	4.03559	1.61338	Up	0.00131676	0.00279759
NONRATT007715.2	748	25	153	2.31987	7.09223	1.6122	Up	6.33e-09	2.59e-08
NONRATT009459.2	584	9	55	1.06968	3.26545	1.6101	Up	0.000646622	0.00146295
NONRATT028998.2	792	27	165	2.36626	7.22357	1.6101	Up	1.63e-09	7.09e-09
NONRATT001313.2	759	9	55	0.823049	2.51254	1.6101	Up	0.000646622	0.00146317
NONRATT014862.2	619	9	55	1.0092	3.08081	1.6101	Up	0.000646622	0.00146306
NONRATT030625.2	1859	36	220	1.34415	4.10333	1.6101	Up	2.92e-12	1.55e-11
NONRATT009908.2	339	10	61	2.04751	6.23912	1.60747	Up	0.00031911	0.000748086
NONRATT012285.2	1464	11	67	0.521526	1.58682	1.60532	Up	0.000158125	0.000392704
NONRATT004664.2	967	23	140	1.65092	5.01989	1.60439	Up	3.18e-08	1.23e-07
NONRATT029417.2	1925	176	1071	6.3461	19.2909	1.60398	Up	6.83e-54	1.27e-52
NONRATT009739.2	917	83	505	6.28251	19.0948	1.60377	Up	3.18e-26	3.11e-25
NONRATT010257.2	549	12	73	1.51717	4.61045	1.60353	Up	7.86e-05	0.000206122
NONRATT005092.2	710	24	146	2.34627	7.12997	1.60353	Up	1.61e-08	6.38e-08
NONRATT016037.2	1063	24	146	1.56712	4.76225	1.60353	Up	1.61e-08	6.38e-08
NONRATT015500.2	817	104	631	8.8356	26.7794	1.59972	Up	2.77e-32	3.26e-31
NONRATT022026.2	815	16	97	1.36266	4.12674	1.59858	Up	4.93e-06	1.5e-05
NONRATT022313.2	2624	20	121	0.529043	1.59887	1.5956	Up	3.18e-07	1.12e-06
NONRATT013988.2	599	28	169	3.24456	9.78257	1.59219	Up	1.39e-09	6.05e-09
NONRATT015458.2	712	36	217	3.50952	10.5675	1.59029	Up	6.29e-12	3.26e-11
NONRATT026148.2	511	190	1142	25.8082	77.4887	1.58616	Up	1.72e-56	3.37e-55
NONRATT019671.2	409	8	48	1.35766	4.06922	1.58363	Up	0.00171555	0.00358822
NONRATT023710.2	384	10	60	1.80756	5.41767	1.58363	Up	0.000414774	0.000957265
NONRATT014535.2	744	39	234	3.63845	10.9053	1.58363	Up	1.08e-12	5.85e-12
NONRATT007567.2	711	5	30	0.488118	1.463	1.58363	Up	0.0152411	0.0262665
NONRATT030262.2	1325	5	30	0.261926	0.785052	1.58363	Up	0.0152411	0.0262621
NONRATT016415.2	642	21	126	2.27043	6.805	1.58363	Up	2.08e-07	7.41e-07
NONRATT004582.2	529	8	48	1.04969	3.14614	1.58363	Up	0.00171555	0.00358774
NONRATT010716.2	377	5	30	0.920563	2.75913	1.58363	Up	0.0152411	0.0262694
NONRATT028428.2	583	8	48	0.952459	2.85473	1.58363	Up	0.00171555	0.00358798
NONRATT027655.2	599	5	30	0.579386	1.73655	1.58363	Up	0.0152411	0.026265
NONRATT020514.2	376	9	54	1.66142	4.97965	1.58363	Up	0.000841362	0.0018765
NONRATT025202.2	640	7	42	0.759177	2.27542	1.58363	Up	0.00352064	0.00687319
NONRATT029199.2	1032	5	30	0.336291	1.00794	1.58363	Up	0.0152411	0.0262679
NONRATT028103.2	726	10	60	0.956067	2.86555	1.58363	Up	0.000414774	0.000957194
NONRATT023819.2	720	35	210	3.37412	10.113	1.58363	Up	1.59e-11	7.98e-11
NONRATT016255.2	635	22	132	2.40477	7.20764	1.58363	Up	1.05e-07	3.87e-07
NONRATT023435.2	748	11	66	1.02074	3.05939	1.58363	Up	0.000205344	0.000501991
NONRATT014858.2	3196	286	1712	6.21132	18.5733	1.58026	Up	2.05e-83	5.7e-82
NONRATT016848.2	358	37	221	7.1737	21.4044	1.57711	Up	5.34e-12	2.78e-11
NONRATT028081.2	403	20	119	3.44469	10.2385	1.57155	Up	5.31e-07	1.81e-06
NONRATT005307.2	845	18	107	1.47857	4.39056	1.57021	Up	2.09e-06	6.67e-06
NONRATT004163.2	466	17	101	2.53214	7.51499	1.56941	Up	4.15e-06	1.27e-05
NONRATT010361.2	662	25	148	2.62124	7.75169	1.56426	Up	2.27e-08	8.92e-08
NONRATT001602.2	754	10	59	0.920563	2.71315	1.55938	Up	0.00053802	0.00122729
NONRATT016200.2	254	9	53	2.45942	7.23494	1.55666	Up	0.00109232	0.00234175
NONRATT002086.2	644	9	53	0.970022	2.85353	1.55666	Up	0.00109232	0.00234191
NONRATT021413.2	528	61	359	8.01901	23.5751	1.55577	Up	2.53e-18	1.85e-17
NONRATT021060.2	1349	61	359	3.13865	9.22732	1.55577	Up	2.53e-18	1.85e-17
NONRATT028217.2	862	8	47	0.64418	1.89053	1.55325	Up	0.0022296	0.00459663
NONRATT022283.2	1200	8	47	0.462736	1.35803	1.55325	Up	0.0022296	0.00459693
NONRATT009458.2	650	8	47	0.854282	2.50713	1.55325	Up	0.0022296	0.00459723
NONRATT021065.2	874	201	1180	15.9628	46.8127	1.55218	Up	1.31e-56	2.56e-55
NONRATT029596.2	2649	386	2263	10.1142	29.6207	1.55023	Up	8.37e-107	2.97e-105
NONRATT019289.2	1856	43	252	1.60811	4.70777	1.54968	Up	3.34e-13	1.86e-12
NONRATT015161.2	916	7	41	0.530429	1.55196	1.54886	Up	0.00458162	0.00882156
NONRATT007279.2	527	7	41	0.92196	2.69753	1.54886	Up	0.00458162	0.0088221
NONRATT017507.2	627	7	41	0.774917	2.2673	1.54886	Up	0.00458162	0.00882047
NONRATT029892.2	718	7	41	0.676703	1.97994	1.54886	Up	0.00458162	0.00882102
NONRATT004461.2	745	20	117	1.86337	5.44531	1.5471	Up	8.82e-07	2.96e-06
NONRATT029416.2	1771	546	3192	21.3993	62.4938	1.54615	Up	2.41e-149	1.21e-147
NONRATT028516.2	534	13	76	1.68977	4.93475	1.54615	Up	8.51e-05	0.000221923
NONRATT024530.2	731	6	35	0.569716	1.66014	1.54299	Up	0.00949634	0.0168973
NONRATT023202.2	698	91	530	9.04921	26.3277	1.54072	Up	5.02e-26	4.89e-25
NONRATT030162.2	507	56	326	7.66664	22.2947	1.54004	Up	1.51e-16	1.01e-15
NONRATT003061.2	1345	16	93	0.8257	2.39747	1.53782	Up	1.37e-05	3.95e-05
NONRATT018485.2	1389	21	122	1.0494	3.04544	1.53709	Up	5.74e-07	1.95e-06
NONRATT006035.2	710	21	122	2.05298	5.95792	1.53709	Up	5.74e-07	1.95e-06
NONRATT009314.2	700	42	244	4.16463	12.0861	1.53709	Up	1.08e-12	5.84e-12
NONRATT021308.2	1250	259	1503	14.3818	41.691	1.53549	Up	1.4e-70	3.27e-69
NONRATT013031.2	416	5	29	0.83426	2.41712	1.53472	Up	0.0199116	0.0336656
NONRATT011978.2	741	5	29	0.468356	1.35698	1.53472	Up	0.0199116	0.0336638
NONRATT022034.2	417	5	29	0.832259	2.41132	1.53472	Up	0.0199116	0.0336565
NONRATT002577.2	519	5	29	0.668694	1.93742	1.53472	Up	0.0199116	0.0336619
NONRATT017484.2	603	5	29	0.575543	1.66753	1.53472	Up	0.0199116	0.0336583
NONRATT028536.2	856	5	29	0.405435	1.17467	1.53472	Up	0.0199116	0.0336692
NONRATT011080.2	479	5	29	0.724535	2.09921	1.53472	Up	0.0199116	0.0336601
NONRATT027516.2	781	5	29	0.444369	1.28748	1.53472	Up	0.0199116	0.0336674
NONRATT018055.2	1971	72	417	2.53554	7.33571	1.53264	Up	1.21e-20	9.71e-20
NONRATT030024.2	608	18	104	2.05491	5.93093	1.52918	Up	4.47e-06	1.37e-05
NONRATT026488.2	321	9	52	1.94609	5.61683	1.52918	Up	0.00141488	0.00299179
NONRATT032502.1	514	13	75	1.75552	5.05931	1.52704	Up	0.000109789	0.000277267
NONRATT002243.2	764	30	173	2.72554	7.85137	1.5264	Up	2.7e-09	1.15e-08
NONRATT004072.2	999	47	271	3.26556	9.40582	1.52623	Up	7.95e-14	4.59e-13
NONRATT007043.2	682	16	92	1.6284	4.67731	1.52223	Up	1.77e-05	5.03e-05
NONRATT028163.2	446	8	46	1.24503	3.57615	1.52223	Up	0.00289034	0.00569464
NONRATT007919.2	717	31	178	3.00101	8.60783	1.5202	Up	1.77e-09	7.58e-09
NONRATT011306.2	715	11	63	1.06785	3.05511	1.51651	Up	0.000444602	0.00102293
NONRATT006707.2	386	22	126	3.95603	11.3182	1.51651	Up	4.79e-07	1.64e-06
NONRATT009412.2	711	14	80	1.36673	3.90134	1.51324	Up	7.06e-05	0.000185931
NONRATT011108.2	374	7	40	1.29913	3.70835	1.51324	Up	0.0059453	0.0112605
NONRATT000813.2	1070	103	588	6.68156	19.054	1.51184	Up	5.48e-28	5.66e-27
NONRATT010439.2	1356	174	993	8.90665	25.3912	1.51137	Up	3.56e-46	5.73e-45
NONRATT000215.2	971	52	296	3.71714	10.5698	1.50768	Up	9.63e-15	5.85e-14
NONRATT027717.2	586	13	74	1.53982	4.37852	1.50768	Up	0.000141425	0.000352857
NONRATT021082.2	325	16	91	3.41713	9.70847	1.50646	Up	2.28e-05	6.4e-05
NONRATT001559.2	1098	128	728	8.09156	22.9891	1.50646	Up	4.02e-34	4.95e-33
NONRATT015072.2	449	16	91	2.47342	7.02729	1.50646	Up	2.28e-05	6.4e-05
NONRATT012493.2	718	25	142	2.4168	6.85736	1.50456	Up	1.02e-07	3.77e-07
NONRATT008896.2	1853	231	1311	8.65289	24.5313	1.50337	Up	5.44e-60	1.12e-58
NONRATT018849.2	326	6	34	1.27749	3.61621	1.50117	Up	0.0123386	0.0215629
NONRATT014670.2	806	6	34	0.516703	1.46264	1.50117	Up	0.0123386	0.0215701
NONRATT026686.2	553	6	34	0.753097	2.1318	1.50117	Up	0.0123386	0.0215689
NONRATT008166.2	792	9	51	0.788755	2.23274	1.50117	Up	0.00182835	0.00381293
NONRATT017248.2	779	33	187	2.94036	8.32333	1.50117	Up	9.63e-10	4.24e-09
NONRATT020050.2	496	12	68	1.67928	4.75357	1.50117	Up	0.000284184	0.000684865
NONRATT005331.2	443	6	34	0.940096	2.66114	1.50117	Up	0.0123386	0.0215665
NONRATT016896.2	633	27	153	2.96063	8.38071	1.50117	Up	3.38e-08	1.31e-07
NONRATT031437.1	348	6	34	1.19673	3.3876	1.50117	Up	0.0123386	0.0215713
NONRATT013871.2	525	6	34	0.793262	2.2455	1.50117	Up	0.0123386	0.0215653
NONRATT017912.2	774	6	34	0.538065	1.52311	1.50117	Up	0.0123386	0.0215617
NONRATT009116.2	1242	98	555	5.47683	15.494	1.5003	Up	3.15e-26	3.08e-25
NONRATT020394.2	786	94	531	8.30099	23.4242	1.49664	Up	4.47e-25	4.23e-24
NONRATT018562.2	778	17	96	1.51668	4.27843	1.49616	Up	1.47e-05	4.21e-05
NONRATT012394.2	945	17	96	1.24865	3.52235	1.49616	Up	1.47e-05	4.21e-05
NONRATT000216.2	1309	59	332	3.12851	8.7941	1.49106	Up	3.91e-16	2.57e-15
NONRATT004954.2	843	8	45	0.658699	1.85088	1.49052	Up	0.003737	0.00726516
NONRATT009557.2	1746	8	45	0.318032	0.893637	1.49052	Up	0.003737	0.00726471
NONRATT011634.2	924	95	534	7.13635	20.0384	1.48951	Up	4.78e-25	4.51e-24
NONRATT003402.2	498	13	73	1.81192	5.08261	1.48805	Up	0.000181857	0.000448046
NONRATT008501.2	488	18	101	2.56022	7.1762	1.48695	Up	9.47e-06	2.81e-05
NONRATT027984.2	757	23	129	2.1089	5.90863	1.48633	Up	5.1e-07	1.75e-06
NONRATT020478.2	758	5	28	0.457852	1.2808	1.48409	Up	0.0259148	0.0412566
NONRATT017110.2	520	5	28	0.667408	1.86701	1.48409	Up	0.0259148	0.0412629
NONRATT012312.2	2493	5	28	0.139211	0.389429	1.48409	Up	0.0259148	0.0412545
NONRATT033779.1	1256	5	28	0.276315	0.772968	1.48409	Up	0.0259148	0.0412587
NONRATT024513.2	723	15	84	1.44005	4.02841	1.48409	Up	5.83e-05	0.000154693
NONRATT017283.2	512	30	168	4.06702	11.3771	1.48409	Up	9.31e-09	3.77e-08
NONRATT008891.2	395	94	525	16.5179	46.0845	1.48025	Up	1.92e-24	1.77e-23
NONRATT005940.2	389	33	184	5.88829	16.4007	1.47783	Up	2.01e-09	8.59e-09
NONRATT020929.2	749	7	39	0.648696	1.80541	1.47671	Up	0.00769198	0.014335
NONRATT006957.2	696	113	629	11.2692	31.3353	1.4754	Up	7.35e-29	7.84e-28
NONRATT000733.2	691	23	128	2.31033	6.42281	1.4751	Up	6.53e-07	2.22e-06
NONRATT005074.2	781	23	128	2.0441	5.68266	1.4751	Up	6.53e-07	2.22e-06
NONRATT011927.2	230	9	50	2.71606	7.53763	1.4726	Up	0.0023569	0.0048466
NONRATT020357.2	801	9	50	0.779892	2.16436	1.4726	Up	0.0023569	0.00484692
NONRATT019959.2	717	11	61	1.06487	2.94987	1.46997	Up	0.00073668	0.00165508
NONRATT020736.2	792	22	122	1.92807	5.34106	1.46997	Up	1.29e-06	4.2e-06
NONRATT009989.2	565	11	61	1.35135	3.74347	1.46997	Up	0.00073668	0.0016552
NONRATT006429.2	494	28	155	3.93419	10.8792	1.46743	Up	4.59e-08	1.76e-07
NONRATT024406.2	2258	125	691	3.84247	10.6108	1.46542	Up	2.91e-31	3.33e-30
NONRATT003210.2	698	23	127	2.28716	6.30872	1.46379	Up	8.34e-07	2.81e-06
NONRATT029944.2	742	29	160	2.71281	7.47668	1.46261	Up	2.98e-08	1.16e-07
NONRATT017210.2	1426	35	193	1.70362	4.69279	1.46184	Up	1.09e-09	4.77e-09
NONRATT005821.2	3681	1121	6177	21.138	58.1841	1.46079	Up	7.66e-265	6.35e-263
NONRATT033204.1	861	8	44	0.644928	1.77191	1.4581	Up	0.00481854	0.00924014
NONRATT028640.2	714	6	33	0.583281	1.60254	1.4581	Up	0.0159769	0.0274407
NONRATT025243.2	699	8	44	0.794397	2.18257	1.4581	Up	0.00481854	0.00924185
NONRATT026838.2	524	6	33	0.794776	2.18361	1.4581	Up	0.0159769	0.0274392
NONRATT013123.2	525	6	33	0.793262	2.17945	1.4581	Up	0.0159769	0.0274422
NONRATT029747.2	626	8	44	0.887034	2.43709	1.4581	Up	0.00481854	0.00924128
NONRATT021804.2	369	20	110	3.76208	10.3362	1.4581	Up	5.04e-06	1.53e-05
NONRATT006583.2	593	14	77	1.63869	4.50224	1.4581	Up	0.0001493	0.000371526
NONRATT010155.2	489	6	33	0.851662	2.3399	1.4581	Up	0.0159769	0.0274453
NONRATT029553.2	749	8	44	0.741366	2.03687	1.4581	Up	0.00481854	0.00924071
NONRATT028750.2	1478	123	676	5.77638	15.8586	1.45703	Up	2.24e-30	2.5e-29
NONRATT021474.2	1064	19	104	1.23947	3.3891	1.45118	Up	9.99e-06	2.96e-05
NONRATT013459.2	705	15	82	1.47682	4.0329	1.44933	Up	9.56e-05	0.000247983
NONRATT009070.2	291	15	82	3.57786	9.77043	1.44933	Up	9.56e-05	0.000248004
NONRATT020200.2	1641	13	71	0.549869	1.50018	1.44797	Up	0.000299068	0.000719347
NONRATT017402.2	1411	68	371	3.34508	9.11674	1.44648	Up	3.67e-17	2.54e-16
NONRATT025514.2	1091	135	735	8.58882	23.3591	1.44345	Up	1.81e-32	2.14e-31
NONRATT014609.2	422	9	49	1.48032	4.02603	1.44345	Up	0.00303058	0.00595892
NONRATT004155.2	738	14	76	1.31673	3.57067	1.43924	Up	0.000190999	0.000468869
NONRATT012550.2	404	7	38	1.20266	3.26133	1.43924	Up	0.0099211	0.017585
NONRATT012665.2	669	7	38	0.726268	1.96947	1.43924	Up	0.0099211	0.017584
NONRATT029607.2	614	14	76	1.58265	4.29179	1.43924	Up	0.000190999	0.000468905
NONRATT027623.2	739	26	141	2.44204	6.61557	1.43778	Up	2.88e-07	1.02e-06
NONRATT015641.2	590	838	4543	98.5863	266.983	1.43729	Up	8.61e-191	5.48e-189
NONRATT030077.2	806	5	27	0.430586	1.16151	1.43162	Up	0.0335928	0.0525718
NONRATT019130.2	505	10	54	1.37446	3.70762	1.43162	Up	0.00191244	0.00397713
NONRATT028931.2	600	5	27	0.57842	1.56029	1.43162	Up	0.0335928	0.0525771
NONRATT009201.2	669	20	108	2.07505	5.59745	1.43162	Up	8.2e-06	2.46e-05
NONRATT021132.2	639	5	27	0.543118	1.46506	1.43162	Up	0.0335928	0.0525745
NONRATT003950.2	881	50	270	3.9393	10.6263	1.43162	Up	1.09e-12	5.88e-12
NONRATT030120.2	1826	5	27	0.190061	0.512691	1.43162	Up	0.0335928	0.0525639
NONRATT018064.2	488	5	27	0.711172	1.91839	1.43162	Up	0.0335928	0.0525613
NONRATT019469.2	402	5	27	0.863314	2.32879	1.43162	Up	0.0335928	0.0525692
NONRATT012683.2	498	5	27	0.696892	1.87987	1.43162	Up	0.0335928	0.0525666
NONRATT021332.2	552	38	205	4.77825	12.8768	1.43022	Up	6.15e-10	2.74e-09
NONRATT010248.2	635	18	97	1.96754	5.29652	1.42865	Up	2.53e-05	7.07e-05
NONRATT013247.2	1469	152	818	7.18202	19.3074	1.42669	Up	2.22e-35	2.81e-34
NONRATT011913.2	911	8	43	0.609532	1.6366	1.42493	Up	0.00619554	0.0117089
NONRATT015622.2	576	8	43	0.964034	2.58844	1.42493	Up	0.00619554	0.0117096
NONRATT015472.2	432	16	86	2.57076	6.90252	1.42493	Up	7.82e-05	0.000205092
NONRATT028354.2	392	22	118	3.89548	10.4373	1.42188	Up	3.41e-06	1.07e-05
NONRATT016921.2	1032	37	198	2.48855	6.6524	1.41857	Up	1.53e-09	6.63e-09
NONRATT003718.2	1500	37	198	1.71212	4.57685	1.41857	Up	1.53e-09	6.64e-09
NONRATT024512.2	699	20	107	1.98599	5.30762	1.4182	Up	1.04e-05	3.09e-05
NONRATT019529.2	1970	88	470	3.10057	8.27227	1.41575	Up	9.49e-21	7.65e-20
NONRATT001325.2	828	6	32	0.502974	1.34002	1.4137	Up	0.0206144	0.0347729
NONRATT019354.2	752	6	32	0.553807	1.47545	1.4137	Up	0.0206144	0.0347748
NONRATT003431.2	571	9	48	1.09403	2.91473	1.4137	Up	0.00388668	0.00754114
NONRATT031028.2	606	12	64	1.37446	3.66185	1.4137	Up	0.000767792	0.00172176
NONRATT004253.2	274	6	32	1.51994	4.04942	1.4137	Up	0.0206144	0.034771
NONRATT003117.2	761	6	32	0.547257	1.458	1.4137	Up	0.0206144	0.0347673
NONRATT013484.2	509	6	32	0.818198	2.17984	1.4137	Up	0.0206144	0.0347785
NONRATT015539.2	366	6	32	1.13788	3.03153	1.4137	Up	0.0206144	0.0347766
NONRATT019496.2	2407	63	336	1.81672	4.84012	1.4137	Up	3.31e-15	2.06e-14
NONRATT023799.2	456	25	133	3.8054	10.113	1.41009	Up	9.16e-07	3.07e-06
NONRATT019920.2	848	47	250	3.84704	10.222	1.40986	Up	1.28e-11	6.49e-11
NONRATT004183.2	863	13	69	1.04558	2.77224	1.40675	Up	0.000488124	0.00111878
NONRATT003471.2	709	215	1140	21.0483	55.7509	1.40529	Up	1.2e-47	1.99e-46
NONRATT008058.2	349	10	53	1.98884	5.26555	1.40466	Up	0.00244748	0.00502724
NONRATT012839.2	509	10	53	1.36366	3.61036	1.40466	Up	0.00244748	0.00502757
NONRATT010040.2	1400	41	217	2.03273	5.37433	1.40266	Up	3.44e-10	1.57e-09
NONRATT013521.2	697	7	37	0.697092	1.84061	1.40076	Up	0.0127551	0.0222447
NONRATT030278.2	994	7	37	0.488806	1.29065	1.40076	Up	0.0127551	0.0222397
NONRATT014783.2	350	7	37	1.38821	3.66544	1.40076	Up	0.0127551	0.0222434
NONRATT002977.2	776	50	264	4.47232	11.796	1.3992	Up	4.48e-12	2.35e-11
NONRATT009632.2	751	44	232	4.06666	10.7113	1.39721	Up	9.46e-11	4.47e-10
NONRATT016670.2	1252	52	274	2.88286	7.58821	1.39626	Up	1.9e-12	1.02e-11
NONRATT033089.1	639	31	163	3.36733	8.84463	1.3932	Up	6.7e-08	2.5e-07
NONRATT031179.2	398	8	42	1.39518	3.65897	1.39098	Up	0.00794272	0.0147662
NONRATT019787.2	471	8	42	1.17895	3.09187	1.39098	Up	0.00794272	0.014767
NONRATT010539.2	597	24	126	2.79037	7.31794	1.39098	Up	2.28e-06	7.28e-06
NONRATT011711.2	367	8	42	1.51303	3.96804	1.39098	Up	0.00794272	0.0147653
NONRATT029232.2	1649	12	63	0.505109	1.32469	1.39098	Up	0.000979322	0.00211299
NONRATT030860.2	721	50	262	4.81348	12.5997	1.38823	Up	7.16e-12	3.67e-11
NONRATT006910.2	791	138	722	12.1095	31.6485	1.386	Up	3.61e-30	3.99e-29
NONRATT024928.2	756	52	272	4.77426	12.475	1.38569	Up	3.03e-12	1.6e-11
NONRATT006097.2	401	49	256	8.48157	22.1355	1.38396	Up	1.39e-11	7.01e-11
NONRATT012491.2	578	9	47	1.08079	2.81944	1.38333	Up	0.00497126	0.00951548
NONRATT024559.2	441	9	47	1.41654	3.69532	1.38333	Up	0.00497126	0.00951606
NONRATT031065.2	722	18	94	1.73045	4.51423	1.38333	Up	5.19e-05	0.000138666
NONRATT021923.2	2050	258	1347	8.73556	22.7828	1.38297	Up	9.85e-55	1.86e-53
NONRATT021446.2	775	24	125	2.14948	5.59244	1.37949	Up	2.89e-06	9.13e-06
NONRATT003676.2	601	44	229	5.08163	13.2116	1.37844	Up	1.91e-10	8.81e-10
NONRATT005476.2	405	54	281	9.25472	24.0572	1.3782	Up	1.62e-12	8.72e-12
NONRATT015572.2	715	20	104	1.94155	5.04336	1.37718	Up	2.14e-05	6.03e-05
NONRATT000621.2	441	5	26	0.786966	2.04422	1.37718	Up	0.0433618	0.0665957
NONRATT028647.2	507	5	26	0.684521	1.77811	1.37718	Up	0.0433618	0.0665924
NONRATT018313.2	1726	15	78	0.603219	1.56692	1.37718	Up	0.000252114	0.000611779
NONRATT030613.2	2543	25	130	0.682368	1.77251	1.37718	Up	1.87e-06	5.99e-06
NONRATT022924.2	1950	28	145	0.996663	2.57826	1.37122	Up	5.01e-07	1.72e-06
NONRATT023431.2	491	79	409	11.1679	28.8825	1.37084	Up	1.83e-17	1.28e-16
NONRATT028803.2	806	23	119	1.98069	5.11923	1.36992	Up	5.68e-06	1.72e-05
NONRATT023827.2	516	23	119	3.09388	7.99632	1.36992	Up	5.68e-06	1.72e-05
NONRATT016962.2	773	30	155	2.69381	6.95257	1.3679	Up	2.09e-07	7.47e-07
NONRATT008931.2	578	30	155	3.60262	9.29815	1.3679	Up	2.09e-07	7.48e-07
NONRATT019395.2	689	6	31	0.604445	1.56004	1.3679	Up	0.0264986	0.0421259
NONRATT026699.2	260	24	124	6.40712	16.5364	1.3679	Up	3.66e-06	1.15e-05
NONRATT022078.2	620	6	31	0.671714	1.73366	1.3679	Up	0.0264986	0.0421281
NONRATT011602.2	440	24	124	3.78602	9.77152	1.3679	Up	3.66e-06	1.15e-05
NONRATT012002.2	728	6	31	0.572064	1.47647	1.3679	Up	0.0264986	0.0421216
NONRATT026408.2	649	12	62	1.2834	3.31238	1.3679	Up	0.00124644	0.00265775
NONRATT024020.2	413	6	31	1.00838	2.60258	1.3679	Up	0.0264986	0.0421238
NONRATT011856.2	765	13	67	1.17952	3.03673	1.36431	Up	0.00079041	0.00176956
NONRATT026418.2	1681	41	211	1.69294	4.35219	1.36221	Up	1.4e-09	6.1e-09
NONRATT033833.1	728	14	72	1.33482	3.42921	1.36124	Up	0.000502328	0.00115016
NONRATT029072.2	755	7	36	0.64354	1.65329	1.36124	Up	0.0163437	0.0280414
NONRATT016370.2	418	7	36	1.16238	2.9862	1.36124	Up	0.0163437	0.0280398
NONRATT029613.2	1181	14	72	0.822816	2.11386	1.36124	Up	0.000502328	0.00114999
NONRATT002108.2	769	7	36	0.631824	1.62319	1.36124	Up	0.0163437	0.0280383
NONRATT004687.2	775	7	36	0.626933	1.61062	1.36124	Up	0.0163437	0.0280367
NONRATT032237.1	2028	35	180	1.19791	3.0775	1.36124	Up	2.38e-08	9.3e-08
NONRATT029002.2	1556	31	159	1.38286	3.54308	1.35735	Up	1.71e-07	6.13e-07
NONRATT002868.2	557	71	364	8.84765	22.6589	1.35671	Up	1.76e-15	1.11e-14
NONRATT023110.2	595	8	41	0.933249	2.38924	1.35622	Up	0.0101517	0.0179642
NONRATT027448.2	736	32	164	3.01784	7.72608	1.35622	Up	1.11e-07	4.07e-07
NONRATT016110.2	740	8	41	0.750383	1.92108	1.35622	Up	0.0101517	0.0179622
NONRATT019626.2	458	33	169	5.00119	12.7942	1.35515	Up	7.15e-08	2.66e-07
NONRATT012284.2	887	17	87	1.3303	3.40086	1.35415	Up	0.000130323	0.00032633
NONRATT028507.2	601	9	46	1.03942	2.65385	1.3523	Up	0.00634082	0.0119697
NONRATT011138.2	366	10	51	1.89646	4.8315	1.34916	Up	0.00397842	0.00771052
NONRATT022799.2	772	21	107	1.88811	4.80573	1.34781	Up	2.2e-05	6.19e-05
NONRATT012586.2	1383	11	56	0.552071	1.40397	1.34659	Up	0.00250552	0.00513902
NONRATT021737.2	2436	165	840	4.70145	11.9562	1.34659	Up	1.87e-33	2.26e-32
NONRATT028488.2	548	24	122	3.03987	7.7192	1.34444	Up	5.84e-06	1.77e-05
NONRATT011427.2	854	24	122	1.95064	4.9533	1.34444	Up	5.84e-06	1.76e-05
NONRATT017346.2	2732	331	1682	8.40954	21.3471	1.34394	Up	3.62e-65	7.93e-64
NONRATT019316.2	587	13	66	1.5372	3.89851	1.34262	Up	0.0010027	0.00216105
NONRATT009229.2	812	28	142	2.39346	6.06353	1.34106	Up	1.01e-06	3.37e-06
NONRATT025138.2	621	30	152	3.35316	8.48682	1.3397	Up	4.2e-07	1.44e-06
NONRATT027621.2	953	15	76	1.0925	2.76512	1.3397	Up	0.000405056	0.000935666
NONRATT011552.2	952	16	81	1.16656	2.95013	1.33852	Up	0.000258168	0.000625498
NONRATT001829.2	723	80	405	7.68027	19.4227	1.33852	Up	9.34e-17	6.35e-16
NONRATT016842.2	2376	102	514	2.97974	7.50083	1.33186	Up	9.76e-21	7.86e-20
NONRATT000285.2	844	51	257	4.19423	10.558	1.33186	Up	4.67e-11	2.27e-10
NONRATT002369.2	719	114	574	11.0053	27.6806	1.33068	Up	5.87e-23	5.15e-22
NONRATT024222.2	2111	57	287	1.87418	4.71397	1.33068	Up	3.53e-12	1.86e-11
NONRATT030160.2	2381	205	1032	5.97612	15.0284	1.33041	Up	4.87e-40	6.91e-39
NONRATT018350.2	787	127	639	11.2009	28.1526	1.32965	Up	2.32e-25	2.22e-24
NONRATT004141.2	1071	115	578	7.45303	18.7125	1.3281	Up	4.8e-23	4.23e-22
NONRATT000791.2	1135	170	853	10.3963	26.0583	1.32568	Up	3.37e-33	4.04e-32
NONRATT020090.2	645	5	25	0.538065	1.34392	1.32059	Up	0.055722	0.0839404
NONRATT013460.2	1084	16	80	1.02451	2.5589	1.32059	Up	0.000326116	0.000764052
NONRATT021762.2	822	8	40	0.675527	1.68726	1.32059	Up	0.0129342	0.0225331
NONRATT022796.2	617	25	125	2.81242	7.02454	1.32059	Up	5.96e-06	1.8e-05
NONRATT025090.2	1107	14	70	0.877819	2.19252	1.32059	Up	0.00080529	0.00180042
NONRATT009312.2	560	5	25	0.619736	1.54791	1.32059	Up	0.055722	0.083912
NONRATT028797.2	1011	10	50	0.686552	1.71479	1.32059	Up	0.00505246	0.0096567
NONRATT025491.2	1003	9	45	0.622825	1.55562	1.32059	Up	0.00806446	0.0149658
NONRATT025060.2	768	11	55	0.99416	2.4831	1.32059	Up	0.00317798	0.00622836
NONRATT031670.1	1129	6	30	0.368877	0.921341	1.32059	Up	0.033929	0.0530581
NONRATT026867.2	513	7	35	0.947121	2.36561	1.32059	Up	0.0208688	0.0351621
NONRATT021167.2	348	17	85	3.39074	8.46901	1.32059	Up	0.000208068	0.000508372
NONRATT001700.2	456	5	25	0.761079	1.90094	1.32059	Up	0.055722	0.0839201
NONRATT000435.2	646	10	50	1.07446	2.68368	1.32059	Up	0.00505246	0.00965611
NONRATT009712.2	403	14	70	2.41128	6.02263	1.32059	Up	0.00080529	0.00180029
NONRATT017632.2	552	17	85	2.13764	5.33916	1.32059	Up	0.000208068	0.000508412
NONRATT015758.2	864	5	25	0.401681	1.00327	1.32059	Up	0.055722	0.0839363
NONRATT018949.2	434	10	50	1.59932	3.9946	1.32059	Up	0.00505246	0.00965789
NONRATT005134.2	496	5	25	0.699702	1.74764	1.32059	Up	0.055722	0.083908
NONRATT026260.2	1268	18	90	0.985322	2.46103	1.32059	Up	0.000132948	0.000332664
NONRATT025047.2	549	8	40	1.01145	2.52627	1.32059	Up	0.0129342	0.0225319
NONRATT012875.2	230	9	45	2.71606	6.78387	1.32059	Up	0.00806446	0.0149667
NONRATT005720.2	922	7	35	0.526977	1.31622	1.32059	Up	0.0208688	0.035164
NONRATT013550.2	557	20	100	2.4923	6.22498	1.32059	Up	5.45e-05	0.000145055
NONRATT013129.2	618	5	25	0.561573	1.40263	1.32059	Up	0.055722	0.0839161
NONRATT011133.2	413	5	25	0.84032	2.09886	1.32059	Up	0.055722	0.0839282
NONRATT023877.2	335	5	25	1.03598	2.58755	1.32059	Up	0.055722	0.0839242
NONRATT001914.2	621	9	45	1.00595	2.51254	1.32059	Up	0.00806446	0.0149675
NONRATT004821.2	3447	406	2029	8.17541	20.4096	1.31988	Up	3.25e-76	8.21e-75
NONRATT015023.2	1454	58	289	2.76878	6.8917	1.31561	Up	4.53e-12	2.37e-11
NONRATT006941.2	283	64	318	15.6971	38.9613	1.31155	Up	4.3e-13	2.38e-12
NONRATT004024.2	513	27	134	3.65318	9.05692	1.30987	Up	3.11e-06	9.79e-06
NONRATT004142.2	1536	81	401	3.66032	9.05203	1.30627	Up	4.62e-16	3.02e-15
NONRATT014068.2	809	19	94	1.63016	4.02877	1.30533	Up	0.000107119	0.000270677
NONRATT029756.2	801	37	183	3.20622	7.92157	1.30491	Up	4.94e-08	1.87e-07
NONRATT013425.2	1615	43	212	1.84808	4.55152	1.30032	Up	4.59e-09	1.91e-08
NONRATT013161.2	405	14	69	2.39937	5.90727	1.29983	Up	0.00101652	0.00218886
NONRATT006960.2	819	27	133	2.28826	5.63068	1.29906	Up	3.9e-06	1.2e-05
NONRATT003979.2	734	12	59	1.13478	2.78708	1.29635	Up	0.00253528	0.00519597
NONRATT001501.2	727	113	555	10.7887	26.4699	1.29483	Up	2.05e-21	1.7e-20
NONRATT011810.2	643	11	54	1.18743	2.91189	1.29412	Up	0.00402082	0.00779028
NONRATT007316.2	919	11	54	0.83081	2.03738	1.29412	Up	0.00402082	0.00778979
NONRATT016291.2	395	22	108	3.8659	9.48025	1.29412	Up	3.55e-05	9.6e-05
NONRATT012918.2	619	11	54	1.23346	3.0248	1.29412	Up	0.00402082	0.00778931
NONRATT019761.2	767	31	152	2.80538	6.87134	1.2924	Up	8.47e-07	2.85e-06
NONRATT016117.2	397	30	147	5.24512	12.8387	1.29145	Up	1.31e-06	4.27e-06
NONRATT029233.2	940	10	49	0.738409	1.80743	1.29145	Up	0.006399	0.0120701
NONRATT013831.2	594	39	191	4.55725	11.1491	1.29069	Up	3.25e-08	1.26e-07
NONRATT017247.2	725	18	88	1.72329	4.2086	1.28817	Up	0.000210646	0.00051455
NONRATT005769.2	484	26	127	3.72866	9.09811	1.28691	Up	7.6e-06	2.28e-05
NONRATT010184.2	542	69	337	8.83638	21.5587	1.28675	Up	1.92e-13	1.08e-12
NONRATT009029.2	2813	388	1894	9.57385	23.3455	1.28597	Up	1.39e-68	3.19e-67
NONRATT031153.2	546	8	39	1.017	2.47665	1.28407	Up	0.0164254	0.0281645
NONRATT014508.2	1362	8	39	0.407697	0.992843	1.28407	Up	0.0164254	0.0281676
NONRATT003716.2	786	16	78	1.41293	3.44084	1.28407	Up	0.000517524	0.00118287
NONRATT011600.2	1640	8	39	0.338587	0.824544	1.28407	Up	0.0164254	0.0281661
NONRATT005383.2	732	8	39	0.758584	1.84734	1.28407	Up	0.0164254	0.028163
NONRATT015719.2	810	8	39	0.685535	1.66945	1.28407	Up	0.0164254	0.0281614
NONRATT028180.2	750	8	39	0.740378	1.803	1.28407	Up	0.0164254	0.0281692
NONRATT003383.2	641	63	307	6.82193	16.6063	1.28348	Up	2.52e-12	1.34e-11
NONRATT021408.2	630	219	1067	24.1284	58.7242	1.28322	Up	3.06e-39	4.25e-38
NONRATT024048.2	1735	22	107	0.880132	2.13834	1.2807	Up	4.45e-05	0.000119346
NONRATT003430.2	517	22	107	2.95364	7.17606	1.2807	Up	4.45e-05	0.000119356
NONRATT020104.2	985	217	1055	15.2914	37.1372	1.28014	Up	1.11e-38	1.52e-37
NONRATT011358.2	1543	7	34	0.314889	0.764022	1.27877	Up	0.0265498	0.0421987
NONRATT021198.2	1623	42	204	1.7962	4.35817	1.27877	Up	1.38e-08	5.55e-08
NONRATT011925.2	671	14	68	1.44821	3.51382	1.27877	Up	0.00128047	0.00272585
NONRATT012070.2	568	35	170	4.27705	10.3775	1.27877	Up	2.32e-07	8.24e-07
NONRATT006952.2	1635	57	276	2.41981	5.85308	1.2743	Up	4.14e-11	2.02e-10
NONRATT021412.2	568	49	237	5.98787	14.4675	1.2727	Up	1.04e-09	4.59e-09
NONRATT014924.2	499	6	29	0.834594	2.01507	1.27168	Up	0.0432642	0.0664621
NONRATT018228.2	727	6	29	0.572851	1.38311	1.27168	Up	0.0432642	0.0664719
NONRATT029900.2	485	12	58	1.71737	4.14648	1.27168	Up	0.00319718	0.00626324
NONRATT013666.2	1131	6	29	0.368225	0.889054	1.27168	Up	0.0432642	0.0664752
NONRATT017332.2	414	6	29	1.00595	2.42879	1.27168	Up	0.0432642	0.0664687
NONRATT004731.2	639	6	29	0.651741	1.57358	1.27168	Up	0.0432642	0.0664654
NONRATT009716.2	335	29	140	6.00866	14.4903	1.26997	Up	3.19e-06	1e-05
NONRATT016947.2	510	34	164	4.62736	11.1498	1.26875	Up	4.47e-07	1.54e-06
NONRATT002533.2	434	11	53	1.75925	4.23427	1.26715	Up	0.00507404	0.00968906
NONRATT009346.2	570	11	53	1.3395	3.22399	1.26715	Up	0.00507404	0.00968847
NONRATT001474.2	668	21	101	2.18206	5.24249	1.26456	Up	8.69e-05	0.000226363
NONRATT025811.2	2259	2017	9683	61.9747	148.623	1.26191	Up	0	0
NONRATT003400.2	566	5	24	0.613166	1.47024	1.2617	Up	0.0712672	0.105581
NONRATT023530.2	759	5	24	0.457249	1.09638	1.2617	Up	0.0712672	0.105601
NONRATT020249.2	206	5	24	1.68472	4.03959	1.2617	Up	0.0712672	0.105591
NONRATT022272.2	1122	40	192	2.47453	5.93337	1.2617	Up	5.13e-08	1.93e-07
NONRATT005876.2	525	10	48	1.3221	3.17011	1.2617	Up	0.00808164	0.0149968
NONRATT029273.2	475	5	24	0.730636	1.7519	1.2617	Up	0.0712672	0.105551
NONRATT015796.2	391	5	24	0.887601	2.12827	1.2617	Up	0.0712672	0.105536
NONRATT022268.2	366	5	24	0.94823	2.27365	1.2617	Up	0.0712672	0.105546
NONRATT016439.2	452	5	24	0.767814	1.84105	1.2617	Up	0.0712672	0.105541
NONRATT022494.2	613	5	24	0.566154	1.35751	1.2617	Up	0.0712672	0.105596
NONRATT031864.1	1474	5	24	0.235449	0.564556	1.2617	Up	0.0712672	0.105586
NONRATT018091.2	261	5	24	1.3297	3.18833	1.2617	Up	0.0712672	0.105566
NONRATT007470.2	237	5	24	1.46436	3.5112	1.2617	Up	0.0712672	0.105576
NONRATT007141.2	674	5	24	0.514914	1.23465	1.2617	Up	0.0712672	0.105561
NONRATT002112.2	514	5	24	0.675199	1.61898	1.2617	Up	0.0712672	0.105571
NONRATT018675.2	1253	197	945	10.9129	26.1501	1.26078	Up	4.69e-34	5.76e-33
NONRATT024953.2	741	19	91	1.77975	4.2581	1.25853	Up	0.000211874	0.000517428
NONRATT001682.2	423	14	67	2.29727	5.49196	1.2574	Up	0.00160951	0.00337548
NONRATT005537.2	754	14	67	1.28879	3.08103	1.2574	Up	0.00160951	0.00337525
NONRATT017694.2	405	65	311	11.1399	26.6255	1.25707	Up	4e-12	2.1e-11
NONRATT006052.2	718	9	43	0.870047	2.07652	1.255	Up	0.0129275	0.0225252
NONRATT008505.2	396	9	43	1.57751	3.76501	1.255	Up	0.0129275	0.022524
NONRATT026819.2	1050	18	86	1.18989	2.83989	1.255	Up	0.00033149	0.000775944
NONRATT022768.2	400	9	43	1.56173	3.72736	1.255	Up	0.0129275	0.0225227
NONRATT030095.2	344	52	248	10.4923	24.9969	1.25242	Up	6.9e-10	3.07e-09
NONRATT017198.2	727	13	62	1.24118	2.95699	1.25242	Up	0.0025409	0.0052068
NONRATT006059.2	607	13	62	1.48655	3.54157	1.25242	Up	0.0025409	0.00520646
NONRATT014958.2	691	17	81	1.70764	4.06443	1.25105	Up	0.000519384	0.0011866
NONRATT007725.2	301	58	276	13.3748	31.7933	1.24921	Up	8.07e-11	3.83e-10
NONRATT020912.2	1091	8	38	0.508967	1.20768	1.24659	Up	0.020788	0.0350411
NONRATT011265.2	793	12	57	1.05035	2.49227	1.24659	Up	0.00402196	0.00779104
NONRATT010912.2	749	8	38	0.741366	1.75912	1.24659	Up	0.020788	0.0350392
NONRATT004606.2	379	8	38	1.46513	3.47646	1.24659	Up	0.020788	0.0350373
NONRATT016772.2	634	8	38	0.875841	2.0782	1.24659	Up	0.020788	0.035043
NONRATT008867.2	727	20	95	1.9095	4.53088	1.24659	Up	0.000169639	0.000419765
NONRATT021461.2	261	19	90	5.05287	11.9562	1.24259	Up	0.000265082	0.000641304
NONRATT002677.2	494	15	71	2.1076	4.98338	1.24152	Up	0.00128142	0.0027275
NONRATT019727.2	829	15	71	1.25592	2.96959	1.24152	Up	0.00128142	0.00272769
NONRATT015547.2	794	11	52	0.961605	2.27078	1.23967	Up	0.00638612	0.0120509
NONRATT013446.2	450	11	52	1.6967	4.00667	1.23967	Up	0.00638612	0.0120487
NONRATT005939.2	407	11	52	1.87596	4.42998	1.23967	Up	0.00638612	0.0120494
NONRATT009550.2	976	33	156	2.34687	5.54201	1.23967	Up	1.34e-06	4.36e-06
NONRATT009212.2	3317	11	52	0.230182	0.543564	1.23967	Up	0.00638612	0.012048
NONRATT014760.2	660	25	118	2.62918	6.19913	1.23745	Up	2.88e-05	8.02e-05
NONRATT002081.2	413	32	151	5.37805	12.6771	1.23707	Up	2.08e-06	6.64e-06
NONRATT009723.2	3439	1208	5696	24.3814	57.4289	1.23599	Up	7.92e-191	5.06e-189
NONRATT021324.2	773	7	33	0.628555	1.48022	1.2357	Up	0.0336488	0.0526357
NONRATT008343.2	619	7	33	0.784932	1.84849	1.2357	Up	0.0336488	0.0526384
NONRATT009203.2	663	7	33	0.73284	1.72581	1.2357	Up	0.0336488	0.052641
NONRATT023548.2	763	17	80	1.5465	3.63545	1.23313	Up	0.00064987	0.00146934
NONRATT033188.1	906	10	47	0.76612	1.79872	1.23133	Up	0.0101772	0.0180052
NONRATT002945.2	1034	10	47	0.671281	1.57605	1.23133	Up	0.0101772	0.0180041
NONRATT003073.2	709	30	141	2.93697	6.8955	1.23133	Up	4.97e-06	1.51e-05
NONRATT029337.2	557	10	47	1.24615	2.92574	1.23133	Up	0.0101772	0.0180031
NONRATT021615.2	454	56	263	8.56164	20.086	1.23023	Up	3.65e-10	1.66e-09
NONRATT029475.2	499	56	263	7.78955	18.2746	1.23023	Up	3.65e-10	1.66e-09
NONRATT018007.2	1068	46	216	2.98959	7.01254	1.22999	Up	1.42e-08	5.68e-08
NONRATT028531.2	1577	16	75	0.704228	1.64901	1.22748	Up	0.0010199	0.00219584
NONRATT011169.2	563	83	389	10.2328	23.9571	1.22725	Up	2.43e-14	1.44e-13
NONRATT003967.2	825	22	103	1.85094	4.32889	1.22573	Up	0.000108611	0.000274339
NONRATT005011.2	2615	801	3747	21.2611	49.6827	1.22453	Up	2.02e-124	8.25e-123
NONRATT006179.2	388	77	360	13.7747	32.1709	1.22373	Up	2.53e-13	1.42e-12
NONRATT007557.2	1331	243	1136	12.6722	29.5933	1.2236	Up	7.15e-39	9.85e-38
NONRATT010059.2	473	39	182	5.72306	13.3415	1.22106	Up	2.36e-07	8.39e-07
NONRATT009228.2	388	9	42	1.61004	3.75328	1.22106	Up	0.0162904	0.027956
NONRATT022734.2	894	15	70	1.1646	2.7149	1.22106	Up	0.0016035	0.00336423
NONRATT024649.2	1769	6	28	0.235423	0.548811	1.22106	Up	0.0549298	0.082939
NONRATT018570.2	646	24	112	2.57872	6.01144	1.22106	Up	5.58e-05	0.000148415
NONRATT004987.2	536	12	56	1.55396	3.62256	1.22106	Up	0.00504674	0.0096505
NONRATT012770.2	732	12	56	1.13788	2.65259	1.22106	Up	0.00504674	0.00964932
NONRATT014868.2	308	6	28	1.35215	3.1521	1.22106	Up	0.0549298	0.082943
NONRATT001103.2	509	12	56	1.6364	3.81472	1.22106	Up	0.00504674	0.00964991
NONRATT031806.1	1505	15	70	0.691798	1.6127	1.22106	Up	0.0016035	0.00336401
NONRATT006997.2	377	6	28	1.10468	2.57519	1.22106	Up	0.0549298	0.0829349
NONRATT008878.2	485	20	93	2.86229	6.64866	1.2159	Up	0.000264226	0.000639778
NONRATT024285.2	725	40	186	3.82954	8.89545	1.2159	Up	1.9e-07	6.79e-07
NONRATT021488.2	693	34	158	3.40542	7.90527	1.21498	Up	1.67e-06	5.38e-06
NONRATT011503.2	471	17	79	2.50526	5.81566	1.21498	Up	0.000811596	0.00181335
NONRATT018624.2	511	14	65	1.90166	4.41047	1.21368	Up	0.0025262	0.00517804
NONRATT026852.2	734	25	116	2.36412	5.47968	1.21279	Up	4.47e-05	0.000119888
NONRATT011501.2	764	94	436	8.54003	19.7873	1.21226	Up	1.23e-15	7.86e-15
NONRATT006030.2	729	11	51	1.04735	2.42569	1.21166	Up	0.00801544	0.0148951
NONRATT005625.2	1316	68	315	3.58656	8.29942	1.21041	Up	1.18e-11	6.01e-11
NONRATT005239.2	318	19	88	4.14716	9.59508	1.21017	Up	0.00041281	0.000952803
NONRATT020605.2	342	19	88	3.85613	8.92174	1.21017	Up	0.00041281	0.000952944
NONRATT009457.2	788	19	88	1.6736	3.87212	1.21017	Up	0.00041281	0.000952873
NONRATT013363.2	396	8	37	1.40223	3.23966	1.20812	Up	0.0262166	0.0416988
NONRATT029431.2	682	8	37	0.814199	1.88109	1.20812	Up	0.0262166	0.0417073
NONRATT027447.2	732	8	37	0.758584	1.7526	1.20812	Up	0.0262166	0.0417094
NONRATT015967.2	723	8	37	0.768027	1.77442	1.20812	Up	0.0262166	0.0417116
NONRATT015178.2	1684	24	111	0.989222	2.28546	1.20812	Up	6.95e-05	0.000183071
NONRATT025565.2	711	8	37	0.780989	1.80437	1.20812	Up	0.0262166	0.0417052
NONRATT027954.2	1237	8	37	0.448895	1.03711	1.20812	Up	0.0262166	0.0417137
NONRATT003127.2	1304	8	37	0.425831	0.983823	1.20812	Up	0.0262166	0.0417009
NONRATT018229.2	686	8	37	0.809451	1.87012	1.20812	Up	0.0262166	0.0417031
NONRATT024990.2	229	24	111	7.27446	16.8066	1.20812	Up	6.95e-05	0.000183087
NONRATT007293.2	330	37	171	7.78238	17.967	1.20706	Up	6.96e-07	2.36e-06
NONRATT010100.2	714	52	240	5.0551	11.6548	1.20512	Up	3.88e-09	1.62e-08
NONRATT005012.2	1471	429	1978	20.2427	46.6237	1.20366	Up	7.82e-65	1.71e-63
NONRATT019326.2	1500	445	2050	20.5918	47.3866	1.20241	Up	5.02e-67	1.13e-65
NONRATT023711.2	676	38	175	3.90177	8.97603	1.20195	Up	5.59e-07	1.91e-06
NONRATT025747.2	350	55	253	10.9074	25.0637	1.2003	Up	1.64e-09	7.11e-09
NONRATT013887.2	302	5	23	1.14918	2.64067	1.2003	Up	0.0906926	0.124593
NONRATT001046.2	890	5	23	0.389946	0.896047	1.2003	Up	0.0906926	0.124604
NONRATT019471.2	367	5	23	0.945646	2.17297	1.2003	Up	0.0906926	0.124598
NONRATT001823.2	935	5	23	0.371179	0.852922	1.2003	Up	0.0906926	0.124582
NONRATT006087.2	1350	20	92	1.0283	2.36291	1.2003	Up	0.000328938	0.000770143
NONRATT012210.2	425	5	23	0.816593	1.87643	1.2003	Up	0.0906926	0.124609
NONRATT018057.2	919	5	23	0.377641	0.867771	1.2003	Up	0.0906926	0.124587
NONRATT014251.2	459	10	46	1.51221	3.47487	1.2003	Up	0.0127777	0.0222755
NONRATT029691.2	759	5	23	0.457249	1.0507	1.2003	Up	0.0906926	0.124554
NONRATT018122.2	667	5	23	0.520318	1.19562	1.2003	Up	0.0906926	0.124565
NONRATT012907.2	365	5	23	0.950828	2.18488	1.2003	Up	0.0906926	0.12456
NONRATT031164.2	718	10	46	0.966719	2.2214	1.2003	Up	0.0127777	0.0222742
NONRATT004956.2	219	5	23	1.58471	3.64147	1.2003	Up	0.0906926	0.124571
NONRATT010599.2	266	5	23	1.30471	2.99805	1.2003	Up	0.0906926	0.124576
NONRATT020218.2	1549	42	193	1.88201	4.32015	1.1988	Up	1.52e-07	5.47e-07
NONRATT032976.1	2084	56	257	1.86516	4.27591	1.19693	Up	1.32e-09	5.76e-09
NONRATT001724.2	644	17	78	1.83226	4.19954	1.1966	Up	0.00101161	0.00217875
NONRATT028974.2	533	36	165	4.68813	10.7337	1.19506	Up	1.33e-06	4.33e-06
NONRATT026257.2	584	12	55	1.42624	3.26545	1.19506	Up	0.00631618	0.0119268
NONRATT001794.2	667	12	55	1.24876	2.8591	1.19506	Up	0.00631618	0.0119261
NONRATT023692.2	517	40	183	5.37025	12.2731	1.19244	Up	3.61e-07	1.26e-06
NONRATT029446.2	535	7	32	0.908174	2.07391	1.19131	Up	0.0424766	0.0653583
NONRATT017741.2	790	7	32	0.615029	1.40448	1.19131	Up	0.0424766	0.0653551
NONRATT025953.2	758	14	64	1.28199	2.92755	1.19131	Up	0.00315406	0.00618265
NONRATT021456.2	1236	21	96	1.1793	2.69306	1.19131	Up	0.000262086	0.000634695
NONRATT010146.2	700	46	210	4.56126	10.4019	1.18935	Up	5.12e-08	1.93e-07
NONRATT022772.2	408	27	123	4.59334	10.4529	1.18629	Up	3.55e-05	9.61e-05
NONRATT031510.1	834	9	41	0.749033	1.70455	1.18629	Up	0.0204604	0.034528
NONRATT028356.2	395	55	250	9.66474	21.945	1.18309	Up	3.08e-09	1.3e-08
NONRATT027417.2	768	11	50	0.99416	2.25736	1.18309	Up	0.0100321	0.0177636
NONRATT004154.2	1058	11	50	0.721659	1.63862	1.18309	Up	0.0100321	0.0177646
NONRATT004169.2	743	35	159	3.26967	7.41995	1.18227	Up	2.54e-06	8.06e-06
NONRATT007226.2	421	26	118	4.28663	9.71836	1.18087	Up	5.5e-05	0.000146275
NONRATT003154.2	663	13	59	1.36099	3.08554	1.18087	Up	0.00497996	0.00953038
NONRATT020052.2	732	13	59	1.2327	2.79469	1.18087	Up	0.00497996	0.0095298
NONRATT018332.2	1290	28	127	1.50658	3.41356	1.17999	Up	2.83e-05	7.89e-05
NONRATT011224.2	667	58	263	6.03569	13.6717	1.1796	Up	1.3e-09	5.68e-09
NONRATT012851.2	618	15	68	1.68472	3.81517	1.17924	Up	0.00249464	0.00511805
NONRATT016045.2	672	15	68	1.54934	3.50859	1.17924	Up	0.00249464	0.00511839
NONRATT020366.2	801	83	376	7.19234	16.276	1.17821	Up	3.79e-13	2.1e-12
NONRATT024885.2	263	178	806	46.9774	106.261	1.17757	Up	1.62e-26	1.6e-25
NONRATT002145.2	623	166	751	18.4946	41.797	1.17629	Up	9.02e-25	8.43e-24
NONRATT013188.2	908	69	311	5.27458	11.8759	1.17091	Up	5.14e-11	2.48e-10
NONRATT028168.2	751	71	320	6.5621	14.7742	1.17085	Up	2.7e-11	1.33e-10
NONRATT005133.2	2325	174	784	5.19459	11.6919	1.17043	Up	1.32e-25	1.27e-24
NONRATT012109.2	301	6	27	1.3836	3.11021	1.16859	Up	0.0694238	0.10307
NONRATT016028.2	688	12	54	1.21065	2.72144	1.16859	Up	0.00788382	0.014668
NONRATT023316.2	517	8	36	1.07405	2.41438	1.16859	Up	0.032941	0.0516553
NONRATT026212.2	639	6	27	0.651741	1.46506	1.16859	Up	0.0694238	0.10309
NONRATT009156.2	369	6	27	1.12862	2.53706	1.16859	Up	0.0694238	0.103075
NONRATT016233.2	1123	14	63	0.865313	1.94515	1.16859	Up	0.00392872	0.0076194
NONRATT011954.2	495	6	27	0.841339	1.89126	1.16859	Up	0.0694238	0.103099
NONRATT011401.2	1257	6	27	0.331315	0.744769	1.16859	Up	0.0694238	0.103085
NONRATT014852.2	387	34	153	6.09807	13.708	1.16859	Up	4.85e-06	1.47e-05
NONRATT010906.2	898	6	27	0.463767	1.04251	1.16859	Up	0.0694238	0.103109
NONRATT014877.2	753	24	108	2.21228	4.97304	1.16859	Up	0.000132554	0.000331704
NONRATT017669.2	812	14	63	1.19673	2.69016	1.16859	Up	0.00392872	0.00761987
NONRATT022108.2	426	8	36	1.30348	2.93012	1.16859	Up	0.032941	0.0516527
NONRATT012568.2	355	6	27	1.17313	2.63711	1.16859	Up	0.0694238	0.103095
NONRATT016785.2	717	12	54	1.16168	2.61136	1.16859	Up	0.00788382	0.0146671
NONRATT000458.2	408	6	27	1.02074	2.29454	1.16859	Up	0.0694238	0.10308
NONRATT015095.2	632	1324	5954	145.41	326.652	1.16762	Up	9.33e-183	5.64e-181
NONRATT017555.2	1606	528	2371	22.8199	51.1893	1.16555	Up	1.09e-73	2.66e-72
NONRATT017220.2	477	47	211	6.83918	15.3376	1.16518	Up	7.72e-08	2.87e-07
NONRATT027131.2	786	41	184	3.62065	8.11686	1.16468	Up	5.45e-07	1.86e-06
NONRATT006944.2	742	33	148	3.08699	6.91593	1.16372	Up	7.48e-06	2.25e-05
NONRATT030600.2	482	93	417	13.3925	29.9973	1.16341	Up	3.53e-14	2.07e-13
NONRATT026146.2	327	60	269	12.7359	28.5231	1.16324	Up	1.27e-09	5.58e-09
NONRATT006294.2	2619	141	632	3.73687	8.36709	1.16289	Up	9.74e-21	7.85e-20
NONRATT019222.2	697	25	112	2.48961	5.57158	1.16216	Up	0.000105617	0.000266969
NONRATT010688.2	960	46	206	3.32592	7.44027	1.1616	Up	1.19e-07	4.36e-07
NONRATT026063.2	1992	23	103	0.801426	1.79284	1.1616	Up	0.000205976	0.000503457
NONRATT026620.2	531	45	201	5.88224	13.1249	1.15786	Up	1.82e-07	6.53e-07
NONRATT008885.2	2170	28	125	0.895618	1.9973	1.15709	Up	4.33e-05	0.000116351
NONRATT029588.2	850	113	504	9.2275	20.5591	1.15577	Up	1.1e-16	7.44e-16
NONRATT029516.2	537	48	214	6.20428	13.8176	1.15517	Up	7.63e-08	2.84e-07
NONRATT018211.2	1842	55	245	2.07252	4.61179	1.15394	Up	8.75e-09	3.55e-08
NONRATT028378.2	549	20	89	2.52861	5.62096	1.15247	Up	0.00062811	0.00142334
NONRATT002960.2	796	18	80	1.56958	3.48474	1.15067	Up	0.00123706	0.00263848
NONRATT002048.2	749	9	40	0.834037	1.8517	1.15067	Up	0.0256098	0.0408418
NONRATT005245.2	1114	63	280	3.92537	8.71497	1.15067	Up	8.12e-10	3.59e-09
NONRATT029166.2	371	9	40	1.68381	3.73834	1.15067	Up	0.0256098	0.0408397
NONRATT018412.2	780	25	111	2.22469	4.93425	1.14922	Up	0.000130487	0.000326661
NONRATT008344.2	1617	225	997	9.65822	21.3785	1.14633	Up	3.63e-31	4.13e-30
NONRATT013109.2	964	7	31	0.504018	1.11501	1.14551	Up	0.0533978	0.0808172
NONRATT023335.2	369	70	310	13.1673	29.1292	1.14551	Up	1.16e-10	5.45e-10
NONRATT003596.2	648	7	31	0.749804	1.65874	1.14551	Up	0.0533978	0.080825
NONRATT023218.2	737	21	93	1.97777	4.37531	1.14551	Up	0.000498496	0.00114163
NONRATT020981.2	654	7	31	0.742925	1.64353	1.14551	Up	0.0533978	0.0808133
NONRATT032293.1	594	7	31	0.817968	1.80954	1.14551	Up	0.0533978	0.0808289
NONRATT027270.2	610	14	62	1.59303	3.52415	1.14551	Up	0.00488184	0.00934948
NONRATT015008.2	384	7	31	1.26529	2.79913	1.14551	Up	0.0533978	0.0808093
NONRATT016666.2	417	7	31	1.16516	2.57762	1.14551	Up	0.0533978	0.0808211
NONRATT003070.2	644	61	270	6.57459	14.5369	1.14474	Up	1.9e-09	8.14e-09
NONRATT015198.2	517	19	84	2.55087	5.63354	1.14306	Up	0.000979898	0.00211394
NONRATT007591.2	777	19	84	1.69729	3.74845	1.14306	Up	0.000979898	0.00211409
NONRATT005165.2	790	86	380	7.55607	16.6782	1.14226	Up	1.03e-12	5.57e-12
NONRATT026010.2	500	17	75	2.35995	5.20097	1.14002	Up	0.00193557	0.0040215
NONRATT020836.2	930	17	75	1.26879	2.79622	1.14002	Up	0.00193557	0.00402176
NONRATT022990.2	1311	122	538	6.45925	14.2289	1.13939	Up	2.34e-17	1.64e-16
NONRATT005942.2	408	433	1908	73.6635	162.148	1.13829	Up	1.56e-57	3.09e-56
NONRATT024544.2	1028	62	273	4.18623	9.20794	1.13723	Up	1.87e-09	8.02e-09
NONRATT016531.2	1233	20	88	1.12588	2.47464	1.13617	Up	0.000776484	0.00174
NONRATT015278.2	913	10	44	0.760246	1.67099	1.13617	Up	0.0199539	0.0337189
NONRATT019457.2	1069	5	22	0.324651	0.713572	1.13617	Up	0.114799	0.154917
NONRATT030989.2	578	5	22	0.600436	1.31974	1.13617	Up	0.114799	0.154931
NONRATT023282.2	927	15	66	1.12315	2.46864	1.13617	Up	0.00384632	0.00746561
NONRATT017351.2	611	5	22	0.568007	1.24846	1.13617	Up	0.114799	0.154897
NONRATT024290.2	1020	5	22	0.340247	0.747852	1.13617	Up	0.114799	0.154877
NONRATT002511.2	325	10	44	2.13571	4.69421	1.13617	Up	0.0199539	0.0337152
NONRATT008313.2	539	5	22	0.643882	1.41523	1.13617	Up	0.114799	0.15489
NONRATT013661.2	496	5	22	0.699702	1.53792	1.13617	Up	0.114799	0.154904
NONRATT008653.2	380	10	44	1.82659	4.01478	1.13617	Up	0.0199539	0.0337207
NONRATT020772.2	893	20	88	1.55454	3.41684	1.13617	Up	0.000776484	0.00173988
NONRATT005116.2	621	10	44	1.11772	2.45671	1.13617	Up	0.0199539	0.0337134
NONRATT022066.2	467	5	22	0.743152	1.63342	1.13617	Up	0.114799	0.154924
NONRATT009140.2	537	10	44	1.29256	2.841	1.13617	Up	0.0199539	0.0337171
NONRATT022096.2	721	38	167	3.65825	8.03108	1.13444	Up	3.01e-06	9.48e-06
NONRATT013525.2	859	23	101	1.85849	4.07682	1.13331	Up	0.000314234	0.000736987
NONRATT017206.2	732	41	180	3.88774	8.52618	1.13297	Up	1.25e-06	4.07e-06
NONRATT021266.2	341	18	79	3.66389	8.03278	1.13252	Up	0.00153038	0.0032262
NONRATT011994.2	1224	34	149	1.92807	4.22083	1.13037	Up	1.12e-05	3.3e-05
NONRATT020869.2	619	34	149	3.81253	8.34619	1.13037	Up	1.12e-05	3.3e-05
NONRATT032391.1	2325	29	127	0.865764	1.89397	1.12937	Up	5.24e-05	0.00013998
NONRATT013339.2	898	95	416	7.34297	16.0624	1.12925	Up	1.43e-13	8.14e-13
NONRATT020258.2	769	8	35	0.722085	1.5781	1.12795	Up	0.041232	0.0636156
NONRATT009930.2	607	16	70	1.8296	3.99855	1.12795	Up	0.00303274	0.00596204
NONRATT030699.2	671	16	70	1.65509	3.61717	1.12795	Up	0.00303274	0.00596129
NONRATT004604.2	596	8	35	0.931684	2.03617	1.12795	Up	0.041232	0.0636187
NONRATT025131.2	727	16	70	1.5276	3.33854	1.12795	Up	0.00303274	0.00596167
NONRATT027181.2	782	46	201	4.08297	8.91214	1.12615	Up	3.33e-07	1.17e-06
NONRATT019683.2	773	11	48	0.987729	2.15305	1.1242	Up	0.0155771	0.0267879
NONRATT024610.2	687	11	48	1.11138	2.42258	1.1242	Up	0.0155771	0.0267864
NONRATT000521.2	594	22	96	2.57076	5.60374	1.1242	Up	0.000488098	0.00111889
NONRATT013926.2	364	11	48	2.09757	4.57228	1.1242	Up	0.0155771	0.0267849
NONRATT008858.2	882	91	397	7.16139	15.6068	1.12387	Up	6.31e-13	3.46e-12
NONRATT020789.2	1942	148	645	5.28978	11.516	1.12237	Up	4.48e-20	3.51e-19
NONRATT007670.2	277	14	61	3.50811	7.6356	1.12205	Up	0.00605122	0.0114528
NONRATT014196.2	413	20	87	3.36128	7.30402	1.11968	Up	0.000958154	0.00206989
NONRATT003334.2	828	81	352	6.79015	14.7403	1.11825	Up	1.55e-11	7.8e-11
NONRATT027389.2	578	6	26	0.720523	1.55969	1.11414	Up	0.0873228	0.120429
NONRATT001703.2	499	6	26	0.834594	1.80662	1.11414	Up	0.0873228	0.120435
NONRATT009406.2	517	6	26	0.805537	1.74372	1.11414	Up	0.0873228	0.120424
NONRATT023704.2	728	6	26	0.572064	1.23833	1.11414	Up	0.0873228	0.120445
NONRATT007137.2	941	6	26	0.442574	0.958025	1.11414	Up	0.0873228	0.120403
NONRATT015584.2	597	18	78	2.09278	4.53016	1.11414	Up	0.00188944	0.00393089
NONRATT008186.2	1558	9	39	0.400959	0.867941	1.11414	Up	0.0319418	0.0501968
NONRATT020516.2	682	6	26	0.610649	1.32185	1.11414	Up	0.0873228	0.120451
NONRATT008338.2	808	9	39	0.773136	1.67358	1.11414	Up	0.0319418	0.0501993
NONRATT009008.2	547	9	39	1.14204	2.47212	1.11414	Up	0.0319418	0.0501943
NONRATT031266.2	753	24	104	2.21228	4.78885	1.11414	Up	0.00030724	0.000721396
NONRATT032883.1	2607	12	52	0.319496	0.6916	1.11414	Up	0.0121811	0.0213258
NONRATT017565.2	447	6	26	0.931684	2.01678	1.11414	Up	0.0873228	0.120408
NONRATT020268.2	829	12	52	1.00473	2.17491	1.11414	Up	0.0121811	0.021327
NONRATT011999.2	765	6	26	0.544396	1.17843	1.11414	Up	0.0873228	0.12044
NONRATT030786.2	268	18	78	4.66189	10.0914	1.11414	Up	0.00188944	0.00393063
NONRATT002987.2	1284	52	225	2.81101	6.0759	1.11201	Up	8.73e-08	3.24e-07
NONRATT004666.2	948	37	160	2.70906	5.852	1.11114	Up	6.96e-06	2.09e-05
NONRATT010016.2	783	22	95	1.95023	4.20683	1.10909	Up	0.000601	0.00136537
NONRATT021715.2	779	16	69	1.42563	3.07117	1.10719	Up	0.00374672	0.00728134
NONRATT013448.2	706	16	69	1.57304	3.38873	1.10719	Up	0.00374672	0.00728225
NONRATT027729.2	738	16	69	1.50483	3.2418	1.10719	Up	0.00374672	0.00728179
NONRATT000867.2	851	48	207	3.91504	8.434	1.10719	Up	3.2e-07	1.12e-06
NONRATT008642.2	396	32	138	5.60892	12.0831	1.10719	Up	3.25e-05	9.01e-05
NONRATT012043.2	1083	13	56	0.833182	1.79289	1.10558	Up	0.00953998	0.0169537
NONRATT005857.2	586	10	43	1.18448	2.54427	1.103	Up	0.0248134	0.0396588
NONRATT015202.2	585	10	43	1.1865	2.54862	1.103	Up	0.0248134	0.0396608
NONRATT028440.2	1576	20	86	0.880843	1.89206	1.103	Up	0.00118012	0.00252117
NONRATT018850.2	690	10	43	1.00595	2.16079	1.103	Up	0.0248134	0.0396628
NONRATT006319.2	583	408	1753	48.5754	104.257	1.10185	Up	1.95e-50	3.41e-49
NONRATT023685.2	895	27	116	2.09395	4.49395	1.10176	Up	0.000153803	0.000382396
NONRATT003984.2	754	17	73	1.56496	3.35695	1.10103	Up	0.00295214	0.0058109
NONRATT013400.2	373	17	73	3.16348	6.78589	1.10103	Up	0.00295214	0.00581127
NONRATT012306.2	316	7	30	1.53757	3.29175	1.0982	Up	0.0668348	0.0994626
NONRATT003304.2	767	7	30	0.633472	1.35618	1.0982	Up	0.0668348	0.0994531
NONRATT025630.2	767	7	30	0.633472	1.35618	1.0982	Up	0.0668348	0.0994342
NONRATT004280.2	335	7	30	1.45037	3.10506	1.0982	Up	0.0668348	0.0994389
NONRATT027604.2	937	21	90	1.55562	3.3304	1.0982	Up	0.000933458	0.00201794
NONRATT002849.2	1680	7	30	0.28921	0.619163	1.0982	Up	0.0668348	0.0994673
NONRATT003544.2	851	7	30	0.570944	1.22232	1.0982	Up	0.0668348	0.0994579
NONRATT029682.2	826	35	150	2.94112	6.29657	1.0982	Up	1.64e-05	4.69e-05
NONRATT023391.2	274	21	90	5.31978	11.389	1.0982	Up	0.000933458	0.0020178
NONRATT015699.2	1000	7	30	0.485873	1.04019	1.0982	Up	0.0668348	0.0994484
NONRATT010195.2	715	7	30	0.679543	1.45482	1.0982	Up	0.0668348	0.0994437
NONRATT024221.2	771	60	257	5.40159	11.5577	1.0974	Up	1.47e-08	5.88e-08
NONRATT027317.2	502	46	197	6.36032	13.6068	1.09716	Up	7.48e-07	2.53e-06
NONRATT011435.2	547	11	47	1.39582	2.97923	1.09382	Up	0.0193213	0.0327544
NONRATT025845.2	1313	11	47	0.581504	1.24116	1.09382	Up	0.0193213	0.0327527
NONRATT015911.2	641	11	47	1.19113	2.54233	1.09382	Up	0.0193213	0.0327562
NONRATT011899.2	566	11	47	1.34897	2.87922	1.09382	Up	0.0193213	0.032758
NONRATT023440.2	682	11	47	1.11952	2.3895	1.09382	Up	0.0193213	0.0327598
NONRATT031202.2	535	26	111	3.37322	7.19386	1.09264	Up	0.000237618	0.00057813
NONRATT009358.2	2067	15	64	0.503704	1.07358	1.09177	Up	0.00587478	0.0111384
NONRATT005949.2	683	15	64	1.52439	3.24902	1.09177	Up	0.00587478	0.0111391
NONRATT010620.2	566	19	81	2.33003	4.96205	1.09059	Up	0.00183711	0.00382992
NONRATT019980.2	776	19	81	1.69948	3.61923	1.09059	Up	0.00183711	0.00383043
NONRATT017294.2	390	143	608	25.4505	54.0545	1.08672	Up	3.87e-18	2.81e-17
NONRATT025132.2	726	44	187	4.20669	8.93095	1.08613	Up	1.75e-06	5.64e-06
NONRATT004626.2	1269	8	34	0.437576	0.928988	1.08613	Up	0.0514042	0.0780722
NONRATT026528.2	1464	8	34	0.379292	0.80525	1.08613	Up	0.0514042	0.0780836
NONRATT009469.2	738	8	34	0.752417	1.59741	1.08613	Up	0.0514042	0.0780798
NONRATT017034.2	672	8	34	0.826315	1.75429	1.08613	Up	0.0514042	0.078076
NONRATT017622.2	850	16	68	1.30655	2.77385	1.08613	Up	0.00461814	0.00888148
NONRATT014987.2	851	12	51	0.97876	2.07794	1.08613	Up	0.0150759	0.0259975
NONRATT005150.2	978	12	51	0.851662	1.80811	1.08613	Up	0.0150759	0.0259961
NONRATT012812.2	1899	36	153	1.31584	2.79357	1.08613	Up	1.6e-05	4.57e-05
NONRATT021993.2	906	81	344	6.20557	13.1651	1.08508	Up	7.63e-11	3.63e-10
NONRATT017720.2	418	73	310	12.1219	25.7145	1.08497	Up	6.68e-10	2.97e-09
NONRATT030894.2	1267	45	191	2.46525	5.22697	1.08424	Up	1.4e-06	4.54e-06
NONRATT009613.2	736	33	140	3.11215	6.59543	1.08355	Up	3.88e-05	0.000104824
NONRATT020030.2	738	21	89	1.97509	4.18145	1.08208	Up	0.0011464	0.00245383
NONRATT021017.2	919	38	161	2.87007	6.0744	1.08165	Up	1.02e-05	3.01e-05
NONRATT004667.2	1996	233	987	8.10252	17.1455	1.08139	Up	2.68e-28	2.81e-27
NONRATT005567.2	426	17	72	2.7699	5.86025	1.08113	Up	0.00363398	0.007075
NONRATT005382.2	400	13	55	2.25584	4.76755	1.07959	Up	0.0117845	0.0206593
NONRATT014588.2	567	13	55	1.59142	3.36335	1.07959	Up	0.0117845	0.020657
NONRATT019049.2	645	13	55	1.39897	2.95662	1.07959	Up	0.0117845	0.0206581
NONRATT010781.2	418	35	148	5.81188	12.2766	1.07884	Up	2.46e-05	6.89e-05
NONRATT017955.2	1383	70	296	3.51318	7.421	1.07884	Up	1.93e-09	8.26e-09
NONRATT023145.2	829	18	76	1.5071	3.17872	1.07667	Up	0.00286222	0.00564244
NONRATT024864.2	1288	9	38	0.485011	1.02296	1.07667	Up	0.039693	0.0614079
NONRATT021984.2	759	9	38	0.823049	1.73594	1.07667	Up	0.039693	0.0614018
NONRATT004459.2	789	9	38	0.791754	1.66993	1.07667	Up	0.039693	0.0614109
NONRATT016072.2	858	9	38	0.728081	1.53564	1.07667	Up	0.039693	0.061414
NONRATT016161.2	512	9	38	1.22011	2.5734	1.07667	Up	0.039693	0.0614048
NONRATT029294.2	1668	149	628	6.20033	13.0544	1.07412	Up	2.26e-18	1.66e-17
NONRATT021281.2	774	14	59	1.25549	2.64304	1.07395	Up	0.00922642	0.016432
NONRATT022818.2	2462	216	910	6.08962	12.8158	1.0735	Up	6.3e-26	6.12e-25
NONRATT002919.2	978	19	80	1.34846	2.83625	1.07267	Up	0.00225628	0.00464734
NONRATT017169.2	900	153	644	11.7998	24.8105	1.07219	Up	9.41e-19	7.03e-18
NONRATT013630.2	653	67	282	7.12174	14.9737	1.07213	Up	5.58e-09	2.29e-08
NONRATT016623.2	1125	237	997	14.6225	30.7281	1.07137	Up	3.57e-28	3.72e-27
NONRATT003755.2	296	1023	4297	239.888	503.346	1.06919	Up	1.65e-115	6.29e-114
NONRATT002144.2	415	10	42	1.67254	3.50909	1.06905	Up	0.0307508	0.048403
NONRATT008488.2	578	10	42	1.20087	2.5195	1.06905	Up	0.0307508	0.0484006
NONRATT014111.2	476	5	21	0.729101	1.5297	1.06905	Up	0.144493	0.191497
NONRATT027304.2	1075	25	105	1.6142	3.38668	1.06905	Up	0.000449518	0.00103371
NONRATT014977.2	443	10	42	1.56683	3.28729	1.06905	Up	0.0307508	0.0484128
NONRATT014929.2	426	10	42	1.62935	3.41848	1.06905	Up	0.0307508	0.0484103
NONRATT001258.2	426	10	42	1.62935	3.41848	1.06905	Up	0.0307508	0.0484079
NONRATT009891.2	296	10	42	2.34495	4.91983	1.06905	Up	0.0307508	0.0484055
NONRATT024101.2	753	5	21	0.460893	0.966979	1.06905	Up	0.144493	0.191505
NONRATT017685.2	1083	5	21	0.320454	0.672332	1.06905	Up	0.144493	0.191514
NONRATT008575.2	618	5	21	0.561573	1.17821	1.06905	Up	0.144493	0.191538
NONRATT033150.1	842	5	21	0.412176	0.864769	1.06905	Up	0.144493	0.19153
NONRATT026501.2	667	25	105	2.60159	5.45829	1.06905	Up	0.000449518	0.00103363
NONRATT004508.2	571	5	21	0.607797	1.27519	1.06905	Up	0.144493	0.191489
NONRATT013139.2	277	5	21	1.2529	2.62865	1.06905	Up	0.144493	0.191473
NONRATT013604.2	519	5	21	0.668694	1.40296	1.06905	Up	0.144493	0.191481
NONRATT026099.2	777	15	63	1.33997	2.81133	1.06905	Up	0.0072339	0.0135192
NONRATT015795.2	887	150	630	11.738	24.6269	1.06905	Up	2.68e-18	1.96e-17
NONRATT004595.2	898	121	508	9.35263	19.6146	1.06849	Up	5.07e-15	3.12e-14
NONRATT016149.2	1425	3450	14466	168.046	351.987	1.06666	Up	0	0
NONRATT015663.2	747	47	197	4.36719	9.14405	1.06613	Up	1.32e-06	4.31e-06
NONRATT016049.2	909	602	2521	45.9682	96.1616	1.06483	Up	4.43e-68	1.01e-66
NONRATT017330.2	496	16	67	2.23905	4.68367	1.06475	Up	0.0056789	0.0107841
NONRATT014185.2	499	16	67	2.22558	4.65551	1.06475	Up	0.0056789	0.0107847
NONRATT010430.2	662	16	67	1.67759	3.50921	1.06475	Up	0.0056789	0.0107854
NONRATT007410.2	2331	49	205	1.45908	3.04933	1.06344	Up	8.42e-07	2.84e-06
NONRATT013481.2	652	11	46	1.17103	2.44626	1.0628	Up	0.0238892	0.0399582
NONRATT023204.2	710	11	46	1.07537	2.24643	1.0628	Up	0.0238892	0.0399646
NONRATT001298.2	906	11	46	0.842731	1.76045	1.0628	Up	0.0238892	0.0399624
NONRATT026955.2	1461	11	46	0.522597	1.09169	1.0628	Up	0.0238892	0.0399603
NONRATT029181.2	2219	1243	5192	38.8811	81.1279	1.06113	Up	1.59e-137	7.35e-136
NONRATT011754.2	780	17	71	1.51279	3.15614	1.06095	Up	0.00446332	0.00860333
NONRATT021025.2	2438	213	888	6.06416	12.6291	1.05837	Up	8.34e-25	7.82e-24
NONRATT019967.2	344	6	25	1.21065	2.51985	1.05756	Up	0.109283	0.147978
NONRATT029936.2	705	6	25	0.590727	1.22954	1.05756	Up	0.109283	0.147991
NONRATT003855.2	677	18	75	1.84548	3.84119	1.05756	Up	0.00351158	0.00685636
NONRATT020790.2	723	6	25	0.57602	1.19893	1.05756	Up	0.109283	0.147971
NONRATT029208.2	480	6	25	0.86763	1.80589	1.05756	Up	0.109283	0.147959
NONRATT010512.2	1023	24	100	1.6284	3.38936	1.05756	Up	0.000694198	0.0015656
NONRATT011227.2	884	6	25	0.471112	0.980575	1.05756	Up	0.109283	0.147952
NONRATT017504.2	639	6	25	0.651741	1.35654	1.05756	Up	0.109283	0.147984
NONRATT007647.2	725	6	25	0.574431	1.19562	1.05756	Up	0.109283	0.147939
NONRATT005539.2	532	6	25	0.782824	1.62938	1.05756	Up	0.109283	0.147946
NONRATT002776.2	1665	918	3822	38.2695	79.592	1.05643	Up	5.03e-101	1.7e-99
NONRATT026560.2	3792	19	79	0.347784	0.722357	1.05452	Up	0.00276542	0.00546264
NONRATT027935.2	589	13	54	1.53198	3.17886	1.05311	Up	0.0145162	0.0250738
NONRATT006770.2	646	157	652	16.8691	34.9952	1.05277	Up	1.82e-18	1.34e-17
NONRATT028218.2	730	20	83	1.90166	3.94229	1.05178	Up	0.00217972	0.00449914
NONRATT014322.2	446	20	83	3.11258	6.45262	1.05178	Up	0.00217972	0.00449944
NONRATT011275.2	720	14	58	1.34965	2.79311	1.04929	Up	0.0113477	0.0199382
NONRATT008102.2	562	14	58	1.72909	3.57836	1.04929	Up	0.0113477	0.019936
NONRATT013230.2	274	7	29	1.77326	3.66978	1.04929	Up	0.0832726	0.1152
NONRATT027235.2	403	28	116	4.82256	9.98035	1.04929	Up	0.000273118	0.000659163
NONRATT002535.2	464	7	29	1.04714	2.16707	1.04929	Up	0.0832726	0.115194
NONRATT000071.2	536	14	58	1.81296	3.75194	1.04929	Up	0.0113477	0.0199371
NONRATT001013.2	593	23	95	2.69214	5.55472	1.04496	Up	0.00107224	0.00230298
NONRATT001509.2	1028	31	128	2.09312	4.31728	1.04447	Up	0.000136295	0.000340438
NONRATT012188.2	651	16	66	1.70594	3.51525	1.04306	Up	0.00696658	0.0130493
NONRATT026254.2	637	24	99	2.61515	5.38876	1.04306	Up	0.00084756	0.00188978
NONRATT028740.2	913	56	231	4.25738	8.77272	1.04306	Up	2.56e-07	9.09e-07
NONRATT018094.2	734	16	66	1.51303	3.11775	1.04306	Up	0.00696658	0.0130508
NONRATT024241.2	934	16	66	1.18904	2.45013	1.04306	Up	0.00696658	0.0130501
NONRATT011274.2	931	25	103	1.86387	3.83602	1.04131	Up	0.000670356	0.00151369
NONRATT027362.2	1165	356	1466	21.2104	43.6316	1.0406	Up	6.69e-39	9.23e-38
NONRATT003213.2	1074	17	70	1.09868	2.25989	1.04049	Up	0.00546938	0.0104026
NONRATT030552.2	1231	17	70	0.958552	1.97166	1.04049	Up	0.00546938	0.010402
NONRATT016242.2	744	26	107	2.42563	4.98659	1.03969	Up	0.000530492	0.00121091
NONRATT026698.2	963	79	325	5.69411	11.7017	1.03918	Up	1.01e-09	4.43e-09
NONRATT010710.2	516	9	37	1.21065	2.48625	1.03819	Up	0.0491366	0.0748684
NONRATT018603.2	710	9	37	0.879851	1.80691	1.03819	Up	0.0491366	0.0748721
NONRATT032266.1	2980	18	74	0.419258	0.86101	1.03819	Up	0.00429886	0.00830374
NONRATT008438.2	739	9	37	0.845323	1.736	1.03819	Up	0.0491366	0.0748757
NONRATT008125.2	799	9	37	0.781845	1.60564	1.03819	Up	0.0491366	0.0748794
NONRATT006876.2	1699	18	74	0.735367	1.51019	1.03819	Up	0.00429886	0.00830425
NONRATT021873.2	525	9	37	1.18989	2.44363	1.03819	Up	0.0491366	0.074883
NONRATT017625.2	991	19	78	1.33078	2.72906	1.03614	Up	0.00338238	0.00660947
NONRATT026479.2	533	19	78	2.47429	5.07411	1.03614	Up	0.00338238	0.00660988
NONRATT000804.2	349	19	78	3.77879	7.74929	1.03614	Up	0.00338238	0.00660905
NONRATT030388.2	547	10	41	1.26893	2.5989	1.03429	Up	0.0379742	0.058959
NONRATT017951.2	690	20	82	2.0119	4.12057	1.03429	Up	0.0026638	0.00544187
NONRATT025997.2	3234	10	41	0.214627	0.439579	1.03429	Up	0.0379742	0.0589473
NONRATT000469.2	1476	20	82	0.940521	1.92628	1.03429	Up	0.0026638	0.00544223
NONRATT026452.2	481	10	41	1.44304	2.9555	1.03429	Up	0.0379742	0.0589561
NONRATT011635.2	643	10	41	1.07948	2.21088	1.03429	Up	0.0379742	0.0589502
NONRATT001173.2	526	103	422	13.5918	27.8176	1.03326	Up	3.99e-12	2.09e-11
NONRATT005578.2	315	46	188	10.1361	20.6938	1.02969	Up	4.39e-06	1.34e-05
NONRATT023191.2	1977	24	98	0.842615	1.71875	1.02841	Up	0.00103302	0.00222333
NONRATT012609.2	868	12	49	0.959591	1.95735	1.02841	Up	0.0228842	0.0383985
NONRATT020980.2	750	13	53	1.20311	2.45023	1.02615	Up	0.0178293	0.0304131
NONRATT025618.2	791	14	57	1.2285	2.49857	1.0242	Up	0.0139186	0.0241069
NONRATT019287.2	767	14	57	1.26694	2.57675	1.0242	Up	0.0139186	0.0241096
NONRATT023884.2	794	28	114	2.44772	4.97826	1.0242	Up	0.00040472	0.000934959
NONRATT001993.2	650	486	1978	51.8976	105.513	1.02368	Up	1.33e-50	2.34e-49
NONRATT002013.2	376	15	61	2.76903	5.62516	1.02251	Up	0.0108847	0.019171
NONRATT020637.2	610	31	126	3.52742	7.16199	1.02175	Up	0.000201462	0.000492848
NONRATT027543.2	545	34	138	4.33019	8.77962	1.01973	Up	0.000100648	0.000260522
NONRATT008135.2	2334	411	1668	12.2227	24.7792	1.01957	Up	1.15e-42	1.72e-41
NONRATT003305.2	755	21	85	1.93062	3.9036	1.01574	Up	0.0025591	0.00524238
NONRATT000844.2	394	22	89	3.87571	7.83225	1.01497	Up	0.00201754	0.00418735
NONRATT003308.2	340	24	97	4.89956	9.89204	1.01362	Up	0.00125687	0.00267908
NONRATT010470.2	683	24	97	2.43902	4.92429	1.01362	Up	0.00125687	0.00267889
NONRATT000845.2	721	27	109	2.59928	5.24184	1.01196	Up	0.000621048	0.00140805
NONRATT005732.2	2376	31	125	0.905607	1.82413	1.01025	Up	0.000244422	0.000594175
NONRATT003183.2	929	31	125	2.31617	4.66538	1.01025	Up	0.000244422	0.000594221
NONRATT031181.2	1244	49	197	2.73401	5.49084	1.00601	Up	3.93e-06	1.21e-05
NONRATT015590.2	794	119	478	10.4028	20.8737	1.00471	Up	5.12e-13	2.82e-12
NONRATT026857.2	1302	61	245	3.25195	6.52451	1.00457	Up	2.6e-07	9.22e-07
NONRATT017428.2	424	67	269	10.9682	21.9978	1.00404	Up	6.74e-08	2.51e-07
NONRATT022689.2	1387	173	693	8.65754	17.3241	1.00075	Up	4e-18	2.9e-17
NONRATT016601.2	652	12	48	1.27749	2.55262	0.998665	Up	0.0280618	0.0444639
NONRATT001409.2	889	14	56	1.09308	2.18413	0.998665	Up	0.0170241	0.0291032
NONRATT021449.2	578	12	48	1.44105	2.87943	0.998665	Up	0.0280618	0.0444617
NONRATT005518.2	378	29	116	5.32514	10.6404	0.998665	Up	0.000471856	0.00108308
NONRATT019778.2	627	5	20	0.553512	1.106	0.998665	Up	0.180775	0.235181
NONRATT029441.2	445	11	44	1.71576	3.42835	0.998665	Up	0.0361568	0.0562827
NONRATT001647.2	698	115	460	11.4358	22.8505	0.998665	Up	1.8e-12	9.65e-12
NONRATT030048.2	717	7	28	0.677647	1.35404	0.998665	Up	0.103258	0.140429
NONRATT016604.2	982	27	108	1.90843	3.81334	0.998665	Up	0.000753372	0.00169076
NONRATT008177.2	617	21	84	2.36243	4.72049	0.998665	Up	0.00311274	0.00610586
NONRATT029197.2	1122	6	24	0.371179	0.741671	0.998665	Up	0.136039	0.180975
NONRATT022570.2	935	10	40	0.742358	1.48334	0.998665	Up	0.046723	0.0714592
NONRATT018601.2	667	8	32	0.832509	1.66348	0.998665	Up	0.0788914	0.109502
NONRATT019259.2	993	7	28	0.489298	0.977691	0.998665	Up	0.103258	0.140435
NONRATT025241.2	565	6	24	0.737102	1.47284	0.998665	Up	0.136039	0.18096
NONRATT022264.2	2642	14	56	0.367807	0.734934	0.998665	Up	0.0170241	0.0291048
NONRATT004992.2	885	13	52	1.01959	2.03729	0.998665	Up	0.0218334	0.0367201
NONRATT012662.2	502	22	88	3.04189	6.07816	0.998665	Up	0.0024527	0.00503597
NONRATT028898.2	538	6	24	0.774094	1.54676	0.998665	Up	0.136039	0.180945
NONRATT019122.2	626	6	24	0.665276	1.32932	0.998665	Up	0.136039	0.180983
NONRATT001628.2	798	5	20	0.434902	0.869	0.998665	Up	0.180775	0.235152
NONRATT022723.2	856	5	20	0.405435	0.81012	0.998665	Up	0.180775	0.235142
NONRATT016424.2	835	6	24	0.498758	0.996593	0.998665	Up	0.136039	0.180968
NONRATT016033.2	815	8	32	0.681329	1.3614	0.998665	Up	0.0788914	0.109507
NONRATT021674.2	817	13	52	1.10445	2.20686	0.998665	Up	0.0218334	0.0367221
NONRATT028360.2	573	21	84	2.54384	5.08297	0.998665	Up	0.00311274	0.00610625
NONRATT018134.2	882	62	248	4.87919	9.74936	0.998665	Up	2.5e-07	8.89e-07
NONRATT000911.2	1579	37	148	1.62646	3.24992	0.998665	Up	7.39e-05	0.000194265
NONRATT008845.2	290	46	184	11.0099	21.9995	0.998665	Up	9.41e-06	2.8e-05
NONRATT001114.2	539	27	108	3.47696	6.94749	0.998665	Up	0.000753372	0.00169064
NONRATT019226.2	891	8	32	0.623214	1.24527	0.998665	Up	0.0788914	0.109493
NONRATT019155.2	638	38	152	4.13416	8.26068	0.998665	Up	5.87e-05	0.000155719
NONRATT001486.2	1047	9	36	0.596651	1.1922	0.998665	Up	0.0605862	0.0907645
NONRATT014489.2	505	20	80	2.74893	5.49277	0.998665	Up	0.00395394	0.00766593
NONRATT018910.2	581	11	44	1.31414	2.62585	0.998665	Up	0.0361568	0.0562771
NONRATT026071.2	781	7	28	0.622117	1.24308	0.998665	Up	0.103258	0.140453
NONRATT019666.2	936	13	52	0.964034	1.92628	0.998665	Up	0.0218334	0.0367181
NONRATT024967.2	1089	12	48	0.764853	1.52829	0.998665	Up	0.0280618	0.0444594
NONRATT005513.2	318	9	36	1.96445	3.92526	0.998665	Up	0.0605862	0.0907558
NONRATT013540.2	448	11	44	1.70427	3.4054	0.998665	Up	0.0361568	0.0562799
NONRATT027039.2	590	7	28	0.823514	1.6455	0.998665	Up	0.103258	0.140459
NONRATT013025.2	514	10	40	1.3504	2.6983	0.998665	Up	0.046723	0.0714627
NONRATT018537.2	843	7	28	0.576362	1.15166	0.998665	Up	0.103258	0.140447
NONRATT026419.2	242	5	20	1.4341	2.86555	0.998665	Up	0.180775	0.235171
NONRATT017506.2	539	5	20	0.643882	1.28657	0.998665	Up	0.180775	0.235162
NONRATT019870.2	420	5	20	0.826315	1.6511	0.998665	Up	0.180775	0.235191
NONRATT028988.2	480	7	28	1.01224	2.0226	0.998665	Up	0.103258	0.140441
NONRATT011857.2	1003	19	76	1.31485	2.62728	0.998665	Up	0.00502742	0.00961473
NONRATT006982.2	621	203	811	22.6897	45.2816	0.996887	Up	7.75e-21	6.27e-20
NONRATT029517.2	1917	128	511	4.6346	9.24255	0.995845	Up	1.21e-13	6.89e-13
NONRATT004223.2	1696	90	359	3.68334	7.33942	0.994652	Up	5.66e-10	2.55e-09
NONRATT000084.2	448	189	753	29.2825	58.2787	0.992929	Up	2.44e-19	1.87e-18
NONRATT023878.2	1468	188	748	8.88907	17.6672	0.990971	Up	3.66e-19	2.78e-18
NONRATT000076.2	6349	91	362	0.994857	1.97695	0.990716	Up	5.44e-10	2.45e-09
NONRATT025797.2	2552	36	143	0.979144	1.94289	0.988612	Up	0.000112464	0.000283816
NONRATT012637.2	605	32	127	3.6713	7.27849	0.98735	Up	0.00028392	0.000684335
NONRATT000711.2	2623	75	297	1.98467	3.92601	0.984166	Up	2.35e-08	9.19e-08
NONRATT000612.2	983	93	368	6.56681	12.9804	0.983068	Up	5.03e-10	2.27e-09
NONRATT016327.2	581	221	874	26.4022	52.1589	0.982252	Up	7.59e-22	6.38e-21
NONRATT018880.2	698	43	170	4.276	8.44474	0.981791	Up	2.72e-05	7.58e-05
NONRATT015380.2	540	21	83	2.69929	5.32939	0.981387	Up	0.00377848	0.00733987
NONRATT007845.2	845	20	79	1.64285	3.24163	0.980518	Up	0.004802	0.00921125
NONRATT009352.2	253	59	233	16.1866	31.9322	0.980208	Up	8.61e-07	2.9e-06
NONRATT002778.2	606	170	671	19.4716	38.3922	0.979443	Up	4.82e-17	3.32e-16
NONRATT020515.2	716	18	71	1.74495	3.43826	0.978487	Up	0.0077806	0.0144863
NONRATT022213.2	1590	36	142	1.57156	3.09659	0.978487	Up	0.000135741	0.00033919
NONRATT024114.2	379	18	71	3.29654	6.49549	0.978487	Up	0.0077806	0.0144872
NONRATT003658.2	692	35	138	3.51064	6.91458	0.977907	Up	0.000171034	0.000423049
NONRATT010489.2	610	17	67	1.93439	3.80836	0.977292	Up	0.00992198	0.0175825
NONRATT014857.2	848	50	197	4.0926	8.05496	0.976861	Up	6.62e-06	2e-05
NONRATT006196.2	522	88	346	11.7014	22.9826	0.973862	Up	2.21e-09	9.44e-09
NONRATT017508.2	2142	113	444	3.66171	7.18715	0.972902	Up	1.21e-11	6.15e-11
NONRATT023883.2	758	28	110	2.56397	5.03172	0.97267	Up	0.000872366	0.00194357
NONRATT001611.2	267	27	106	7.01903	13.7654	0.971698	Up	0.00110318	0.00236407
NONRATT020376.2	1365	66	259	3.35611	6.579	0.971079	Up	2.56e-07	9.09e-07
NONRATT026753.2	605	79	310	9.06351	17.7664	0.971009	Up	1.66e-08	6.56e-08
NONRATT017144.2	788	26	102	2.29019	4.48814	0.970651	Up	0.00139591	0.00295329
NONRATT016860.2	374	13	51	2.41266	4.72815	0.970651	Up	0.0266552	0.0423576
NONRATT009862.2	442	25	98	3.92593	7.68771	0.969519	Up	0.00176746	0.00369086
NONRATT018005.2	2109	420	1646	13.8228	27.0611	0.969168	Up	6.2e-39	8.57e-38
NONRATT021705.2	746	12	47	1.11652	2.1845	0.968292	Up	0.0342984	0.0536116
NONRATT028028.2	658	47	184	4.95789	9.69583	0.967638	Up	1.58e-05	4.51e-05
NONRATT012778.2	805	35	137	3.01784	5.90089	0.967414	Up	0.000206194	0.000503951
NONRATT027193.2	1001	46	180	3.18969	6.23493	0.966956	Up	1.98e-05	5.6e-05
NONRATT007737.2	601	23	90	2.65631	5.19231	0.966956	Up	0.00283962	0.00560142
NONRATT001894.2	842	11	43	0.906787	1.77072	0.965498	Up	0.0442508	0.0678609
NONRATT003357.2	378	21	82	3.85613	7.52168	0.9639	Up	0.00457714	0.00881456
NONRATT019820.2	538	21	82	2.70933	5.28475	0.9639	Up	0.00457714	0.00881402
NONRATT011474.2	1161	252	983	15.0658	29.3572	0.962433	Up	1.23e-23	1.11e-22
NONRATT024232.2	1650	20	78	0.841339	1.63909	0.962139	Up	0.00581934	0.0110394
NONRATT018913.2	515	20	78	2.69555	5.25146	0.962139	Up	0.00581934	0.01104
NONRATT005277.2	333	10	39	2.0844	4.06082	0.962139	Up	0.0572698	0.0860438
NONRATT006947.2	425	29	113	4.73624	9.21897	0.960863	Up	0.000832852	0.00185845
NONRATT016027.2	718	48	187	4.64025	9.03046	0.960597	Up	1.51e-05	4.32e-05
NONRATT031544.1	389	47	183	8.38635	16.3115	0.959776	Up	1.9e-05	5.37e-05
NONRATT022511.2	423	46	179	7.54818	14.6725	0.958919	Up	2.38e-05	6.68e-05
NONRATT020558.2	660	9	35	0.946506	1.83873	0.958023	Up	0.074396	0.103802
NONRATT013111.2	1108	36	140	2.25521	4.38108	0.958023	Up	0.000196985	0.000482425
NONRATT013319.2	671	63	245	6.51693	12.6601	0.958023	Up	7.25e-07	2.45e-06
NONRATT004237.2	852	60	233	4.88806	9.4822	0.955961	Up	1.43e-06	4.63e-06
NONRATT015666.2	507	17	66	2.32737	4.51366	0.955596	Up	0.0120415	0.0210909
NONRATT029413.2	533	17	66	2.21384	4.29348	0.955596	Up	0.0120415	0.0210897
NONRATT014106.2	1632	8	31	0.340247	0.658619	0.952861	Up	0.0970818	0.132641
NONRATT020395.2	643	8	31	0.863582	1.67164	0.952861	Up	0.0970818	0.132653
NONRATT010217.2	467	8	31	1.18904	2.30164	0.952861	Up	0.0970818	0.132647
NONRATT031749.1	1261	16	62	0.880703	1.70478	0.952861	Up	0.015386	0.0264987
NONRATT011550.2	872	7	27	0.557194	1.07359	0.946198	Up	0.1274	0.170339
NONRATT023495.2	862	7	27	0.563658	1.08605	0.946198	Up	0.1274	0.170347
NONRATT011187.2	800	21	81	1.82202	3.51065	0.946198	Up	0.0055329	0.0105177
NONRATT009221.2	781	7	27	0.622117	1.19869	0.946198	Up	0.1274	0.170325
NONRATT029388.2	468	7	27	1.03819	2.00037	0.946198	Up	0.1274	0.170318
NONRATT000606.2	1273	7	27	0.381676	0.735408	0.946198	Up	0.1274	0.170332
NONRATT001473.2	700	14	54	1.38821	2.67478	0.946198	Up	0.0252476	0.0403012
NONRATT033726.1	1502	27	104	1.24772	2.4008	0.944217	Up	0.00160463	0.00336593
NONRATT024762.2	1259	118	454	6.5055	12.5033	0.942571	Up	2.4e-11	1.19e-10
NONRATT023684.2	1351	26	100	1.3358	2.56648	0.942082	Up	0.00203112	0.00421441
NONRATT014347.2	288	13	50	3.13311	6.01964	0.942082	Up	0.0324394	0.0509096
NONRATT003472.2	781	431	1656	38.3046	73.5194	0.940608	Up	2.27e-37	3.03e-36
NONRATT015425.2	2997	19	73	0.440039	0.844557	0.940562	Up	0.00895896	0.0159793
NONRATT005618.2	658	19	73	2.00425	3.84671	0.940562	Up	0.00895896	0.0159784
NONRATT025860.2	858	50	192	4.0449	7.75902	0.939771	Up	1.65e-05	4.71e-05
NONRATT020777.2	547	25	96	3.17232	6.08523	0.939771	Up	0.00257266	0.00526808
NONRATT024063.2	1960	171	656	6.05571	11.6049	0.938365	Up	1.15e-15	7.33e-15
NONRATT013245.2	347	6	23	1.20018	2.29822	0.937265	Up	0.168394	0.220322
NONRATT007101.2	367	6	23	1.13478	2.17297	0.937265	Up	0.168394	0.220341
NONRATT005475.2	1700	60	230	2.44978	4.69107	0.937265	Up	2.45e-06	7.78e-06
NONRATT033020.1	1116	12	46	0.746349	1.42918	0.937265	Up	0.04178	0.0644101
NONRATT004615.2	753	6	23	0.553071	1.05907	0.937265	Up	0.168394	0.220304
NONRATT018227.2	740	12	46	1.12557	2.15536	0.937265	Up	0.04178	0.064407
NONRATT006326.2	943	6	23	0.441636	0.845686	0.937265	Up	0.168394	0.220368
NONRATT009486.2	822	18	69	1.51994	2.91052	0.937265	Up	0.0114201	0.0200541
NONRATT030957.2	698	6	23	0.596651	1.14252	0.937265	Up	0.168394	0.220331
NONRATT007972.2	699	18	69	1.78739	3.42267	0.937265	Up	0.0114201	0.0200564
NONRATT007349.2	770	12	46	1.08172	2.07138	0.937265	Up	0.04178	0.0644165
NONRATT021574.2	1219	48	184	2.73314	5.23368	0.937265	Up	2.6e-05	7.28e-05
NONRATT017158.2	321	6	23	1.29739	2.48437	0.937265	Up	0.168394	0.220359
NONRATT018744.2	304	12	46	2.73989	5.24659	0.937265	Up	0.04178	0.0644133
NONRATT007949.2	532	6	23	0.782824	1.49903	0.937265	Up	0.168394	0.220285
NONRATT010408.2	417	18	69	2.99613	5.73728	0.937265	Up	0.0114201	0.0200552
NONRATT022582.2	400	6	23	1.04116	1.9937	0.937265	Up	0.168394	0.220276
NONRATT008192.2	582	6	23	0.715571	1.37024	0.937265	Up	0.168394	0.220313
NONRATT010315.2	883	240	920	18.8658	36.126	0.937265	Up	2.43e-21	2e-20
NONRATT029930.2	2872	388	1487	9.37717	17.9523	0.936941	Up	1.62e-33	1.96e-32
NONRATT002775.2	2528	971	3716	26.6604	50.9673	0.934872	Up	6.24e-81	1.67e-79
NONRATT018411.2	2918	179	685	4.25787	8.13951	0.93481	Up	3.33e-16	2.2e-15
NONRATT033125.1	3342	23	88	0.47769	0.912997	0.934535	Up	0.0041366	0.00800318
NONRATT017394.2	671	40	153	4.13773	7.90609	0.934125	Up	0.000135609	0.000338914
NONRATT027985.2	792	17	65	1.48987	2.84565	0.93357	Up	0.0145767	0.0251728
NONRATT018626.2	1815	243	929	9.29297	17.7473	0.933387	Up	2.12e-21	1.75e-20
NONRATT004616.2	1006	28	107	1.9319	3.6879	0.932777	Up	0.00152581	0.00321701
NONRATT000192.2	1877	233	890	8.61621	16.4406	0.932141	Up	1.6e-20	1.28e-19
NONRATT002139.2	682	11	42	1.11952	2.13529	0.931551	Up	0.0539606	0.0815623
NONRATT004438.2	1153	54	206	3.25079	6.19485	0.930278	Up	9.53e-06	2.83e-05
NONRATT009398.2	1374	16	61	0.808273	1.53935	0.929403	Up	0.0186335	0.0316778
NONRATT002642.2	905	32	122	2.45429	4.67417	0.929403	Up	0.000719206	0.00161838
NONRATT015482.2	722	16	61	1.53818	2.92945	0.929403	Up	0.0186335	0.0316727
NONRATT021168.2	980	16	61	1.13323	2.15822	0.929403	Up	0.0186335	0.0316744
NONRATT001493.2	3145	733	2793	16.1774	30.7924	0.928596	Up	1.3e-60	2.68e-59
NONRATT027823.2	278	63	240	15.7297	29.9336	0.928276	Up	1.78e-06	5.73e-06
NONRATT022179.2	1959	182	693	6.44854	12.2657	0.927582	Up	3.46e-16	2.29e-15
NONRATT026970.2	756	31	118	2.84619	5.41194	0.927112	Up	0.000907944	0.0020145
NONRATT021061.2	772	36	137	3.23676	6.15313	0.926772	Up	0.000340978	0.000796661
NONRATT001337.2	1612	51	194	2.19599	4.17282	0.926153	Up	1.88e-05	5.34e-05
NONRATT024382.2	544	5	19	0.637963	1.21101	0.924665	Up	0.224718	0.265454
NONRATT028077.2	518	5	19	0.669985	1.27179	0.924665	Up	0.224718	0.265424
NONRATT014599.2	1257	15	57	0.828287	1.57229	0.924665	Up	0.0238592	0.0399187
NONRATT013578.2	1354	40	152	2.05053	3.8924	0.924665	Up	0.000162421	0.000403084
NONRATT009895.2	274	10	38	2.53323	4.80868	0.924665	Up	0.0699222	0.103785
NONRATT023744.2	942	60	228	4.42105	8.39222	0.924665	Up	3.5e-06	1.1e-05
NONRATT016079.2	712	5	19	0.487433	0.925266	0.924665	Up	0.224718	0.265484
NONRATT012760.2	693	15	57	1.50239	2.8519	0.924665	Up	0.0238592	0.0399208
NONRATT030940.2	513	110	418	14.8833	28.2522	0.924665	Up	2.86e-10	1.31e-09
NONRATT018070.2	718	5	19	0.48336	0.917534	0.924665	Up	0.224718	0.265494
NONRATT007938.2	229	5	19	1.51551	2.87681	0.924665	Up	0.224718	0.265444
NONRATT029670.2	780	5	19	0.444939	0.844602	0.924665	Up	0.224718	0.265434
NONRATT018648.2	440	30	114	4.73253	8.98349	0.924665	Up	0.00114676	0.00245443
NONRATT004833.2	439	10	38	1.5811	3.00132	0.924665	Up	0.0699222	0.10378
NONRATT031794.1	1726	5	19	0.201073	0.381686	0.924665	Up	0.224718	0.265464
NONRATT020452.2	734	10	38	0.945646	1.79507	0.924665	Up	0.0699222	0.103775
NONRATT011071.2	537	5	19	0.64628	1.2268	0.924665	Up	0.224718	0.265474
NONRATT001652.2	1407	239	907	11.7904	22.3515	0.922757	Up	1.45e-20	1.16e-19
NONRATT014663.2	536	24	91	3.10793	5.88667	0.921497	Up	0.0039237	0.0076106
NONRATT011196.2	1135	14	53	0.856164	1.6191	0.919231	Up	0.0306084	0.0482105
NONRATT018121.2	744	106	401	9.88912	18.6881	0.918203	Up	8.28e-10	3.66e-09
NONRATT019867.2	716	92	348	8.91866	16.8523	0.918047	Up	1.1e-08	4.44e-08
NONRATT003060.2	604	23	87	2.64311	4.99431	0.918047	Up	0.00497778	0.00952679
NONRATT009909.2	630	55	208	6.05964	11.4476	0.917745	Up	1.08e-05	3.2e-05
NONRATT022475.2	622	32	121	3.57095	6.74509	0.917528	Up	0.000862294	0.00192181
NONRATT002766.2	1032	82	310	5.51517	10.4154	0.917238	Up	7.22e-08	2.69e-07
NONRATT020012.2	1687	141	533	5.80135	10.9548	0.917106	Up	1.44e-12	7.76e-12
NONRATT022934.2	419	9	34	1.49092	2.81357	0.916203	Up	0.0909626	0.124887
NONRATT027408.2	561	9	34	1.11354	2.1014	0.916203	Up	0.0909626	0.124876
NONRATT015834.2	678	9	34	0.921377	1.73877	0.916203	Up	0.0909626	0.124881
NONRATT006992.2	629	9	34	0.993154	1.87422	0.916203	Up	0.0909626	0.124892
NONRATT030075.2	1576	13	49	0.572548	1.07803	0.912935	Up	0.0393512	0.0608972
NONRATT029061.2	452	13	49	1.99632	3.75881	0.912935	Up	0.0393512	0.0609032
NONRATT021191.2	735	13	49	1.22767	2.31154	0.912935	Up	0.0393512	0.0609002
NONRATT025949.2	1134	17	64	1.04054	1.95686	0.911202	Up	0.0175996	0.0300295
NONRATT006218.2	632	17	64	1.86705	3.5112	0.911202	Up	0.0175996	0.0300312
NONRATT029191.2	801	34	128	2.94626	5.54077	0.911202	Up	0.000648706	0.00146703
NONRATT025810.2	377	210	790	38.6636	72.6572	0.910129	Up	9.86e-18	7e-17
NONRATT021169.2	2806	84	316	2.07786	3.90474	0.910129	Up	6.55e-08	2.45e-07
NONRATT017871.2	979	21	79	1.48889	2.79793	0.910129	Up	0.00803266	0.01492
NONRATT021739.2	1236	96	361	5.3911	10.127	0.909558	Up	7.62e-09	3.1e-08
NONRATT029415.2	529	25	94	3.28027	6.1612	0.909398	Up	0.003717	0.00722988
NONRATT017493.2	639	54	203	5.86567	11.0151	0.909114	Up	1.62e-05	4.63e-05
NONRATT020041.2	401	41	154	7.09683	13.3159	0.9079	Up	0.000184525	0.000453974
NONRATT002758.2	1711	293	1100	11.8862	22.2913	0.907196	Up	5.56e-24	5.06e-23
NONRATT002760.2	908	77	289	5.88613	11.0358	0.906804	Up	2.63e-07	9.3e-07
NONRATT013913.2	2701	173	649	4.44576	8.3313	0.906112	Up	9.94e-15	6.04e-14
NONRATT006404.2	578	8	30	0.960698	1.79964	0.905556	Up	0.118904	0.159848
NONRATT025457.2	753	8	30	0.737428	1.3814	0.905556	Up	0.118904	0.159862
NONRATT006161.2	394	12	45	2.11402	3.96013	0.905556	Up	0.050717	0.0770885
NONRATT000471.2	598	8	30	0.928568	1.73945	0.905556	Up	0.118904	0.159835
NONRATT001239.2	534	24	90	3.11957	5.84378	0.905556	Up	0.0047119	0.00904398
NONRATT015432.2	616	12	45	1.35215	2.53294	0.905556	Up	0.050717	0.0770922
NONRATT031020.2	537	106	397	13.7011	25.6336	0.90374	Up	1.65e-09	7.18e-09
NONRATT005323.2	508	74	277	10.111	18.9064	0.902954	Up	5.14e-07	1.76e-06
NONRATT012694.2	865	35	131	2.80851	5.25107	0.902805	Up	0.000615256	0.00139512
NONRATT004621.2	530	258	965	33.7885	63.1312	0.901823	Up	4.94e-21	4.02e-20
NONRATT005635.2	834	38	142	3.16259	5.90358	0.900485	Up	0.000367668	0.000855628
NONRATT022022.2	1592	30	112	1.30799	2.43931	0.89913	Up	0.00164555	0.00344736
NONRATT006131.2	611	15	56	1.70402	3.1779	0.89913	Up	0.028825	0.0455485
NONRATT007148.2	670	384	1433	39.7815	74.1591	0.898526	Up	2.63e-30	2.92e-29
NONRATT018462.2	722	11	41	1.0575	1.96897	0.896786	Up	0.0655548	0.097702
NONRATT013193.2	1420	33	123	1.61306	3.00338	0.896786	Up	0.000978036	0.00211065
NONRATT029182.2	929	55	205	4.10934	7.65123	0.896786	Up	1.84e-05	5.2e-05
NONRATT025990.2	921	11	41	0.829006	1.54354	0.896786	Up	0.0655548	0.0976927
NONRATT016603.2	784	11	41	0.973871	1.81326	0.896786	Up	0.0655548	0.097688
NONRATT029156.2	678	11	41	1.12613	2.09675	0.896786	Up	0.0655548	0.0976834
NONRATT011498.2	1256	29	108	1.60263	2.98145	0.895572	Up	0.00207916	0.00430095
NONRATT004853.2	1225	112	417	6.3461	11.803	0.895214	Up	8.7e-10	3.84e-09
NONRATT024440.2	669	54	201	5.60264	10.4175	0.894829	Up	2.3e-05	6.47e-05
NONRATT014855.2	896	25	93	1.93667	3.59888	0.893968	Up	0.0044551	0.00858907
NONRATT006138.2	1017	142	528	9.69152	18.0014	0.893312	Up	5.41e-12	2.82e-11
NONRATT001502.2	749	156	580	14.4566	26.8497	0.893172	Up	4.92e-13	2.71e-12
NONRATT015315.2	863	7	26	0.563005	1.04461	0.89175	Up	0.156362	0.205881
NONRATT012064.2	1777	35	130	1.36712	2.53658	0.89175	Up	0.000734608	0.0016509
NONRATT020162.2	750	7	26	0.647831	1.202	0.89175	Up	0.156362	0.205855
NONRATT001515.2	707	21	78	2.0617	3.82532	0.89175	Up	0.00964648	0.0171342
NONRATT011478.2	582	7	26	0.834833	1.54897	0.89175	Up	0.156362	0.205846
NONRATT003793.2	698	7	26	0.696093	1.29155	0.89175	Up	0.156362	0.205872
NONRATT013594.2	1405	286	1060	14.1291	26.1591	0.888642	Up	1.94e-22	1.67e-21
NONRATT005143.2	1050	17	63	1.12379	2.08039	0.888482	Up	0.0211928	0.035683
NONRATT001565.2	2129	61	226	1.98874	3.68066	0.888107	Up	7.97e-06	2.39e-05
NONRATT002528.2	718	37	137	3.57686	6.6159	0.887244	Up	0.000552128	0.00125855
NONRATT012551.2	874	188	696	14.9304	27.6115	0.88702	Up	3.37e-15	2.1e-14
NONRATT029983.2	578	10	37	1.20087	2.21956	0.88619	Up	0.0850228	0.117501
NONRATT030503.2	684	63	233	6.39307	11.8112	0.885571	Up	6.04e-06	1.82e-05
NONRATT021637.2	410	281	1039	47.5715	87.8668	0.885219	Up	6.82e-22	5.74e-21
NONRATT024940.2	1885	249	920	9.1688	16.9227	0.884153	Up	1.6e-19	1.23e-18
NONRATT030292.2	1605	49	181	2.11907	3.91018	0.883801	Up	7.14e-05	0.000188007
NONRATT015172.2	769	13	48	1.17339	2.16425	0.883188	Up	0.0475772	0.0727123
NONRATT018551.2	1815	117	432	4.47439	8.25278	0.883188	Up	6.74e-10	3e-09
NONRATT028478.2	856	26	96	2.10826	3.88857	0.883188	Up	0.00420796	0.00813671
NONRATT005105.2	844	13	48	1.06912	1.97193	0.883188	Up	0.0475772	0.0727194
NONRATT029761.2	894	64	236	4.96898	9.15308	0.881308	Up	5.73e-06	1.73e-05
NONRATT013130.2	379	16	59	2.93026	5.39766	0.881308	Up	0.0271028	0.0430361
NONRATT023184.2	275	10795	39776	2724.67	5015.12	0.8802	Up	0	0
NONRATT001656.2	1258	142	523	7.83488	14.415	0.879585	Up	1.26e-11	6.36e-11
NONRATT011482.2	698	282	1037	28.0426	51.5129	0.877314	Up	1.49e-21	1.24e-20
NONRATT016910.2	664	34	125	3.55415	6.52732	0.876987	Up	0.00110368	0.00236497
NONRATT029873.2	2472	253	930	7.1039	13.0445	0.876759	Up	1.82e-19	1.4e-18
NONRATT005887.2	731	83	305	7.88107	14.4669	0.876291	Up	2.72e-07	9.61e-07
NONRATT013834.2	1657	98	360	4.10514	7.53309	0.875808	Up	2.27e-08	8.92e-08
NONRATT003467.2	242	6828	25073	1958.41	3592.39	0.875265	Up	0	0
NONRATT004612.2	407	12	44	2.0465	3.74845	0.873134	Up	0.0613458	0.0918188
NONRATT017743.2	2294	48	176	1.45235	2.66019	0.873134	Up	0.000106439	0.000268982
NONRATT033208.1	1085	12	44	0.767673	1.4061	0.873134	Up	0.0613458	0.0918144
NONRATT014275.2	426	6	22	0.977612	1.79063	0.873134	Up	0.20721	0.266905
NONRATT027347.2	678	6	22	0.614252	1.12509	0.873134	Up	0.20721	0.26685
NONRATT029235.2	779	24	88	2.13845	3.91686	0.873134	Up	0.0067544	0.0126853
NONRATT013523.2	635	45	165	4.91885	9.00955	0.873134	Up	0.000177209	0.00043763
NONRATT016032.2	670	6	22	0.621586	1.13852	0.873134	Up	0.20721	0.266872
NONRATT015759.2	408	18	66	3.06222	5.60889	0.873134	Up	0.0199311	0.0336857
NONRATT004802.2	1028	12	44	0.810238	1.48406	0.873134	Up	0.0613458	0.09181
NONRATT001879.2	511	6	22	0.814995	1.49278	0.873134	Up	0.20721	0.266861
NONRATT010529.2	596	6	22	0.698763	1.27988	0.873134	Up	0.20721	0.266894
NONRATT018862.2	582	75	275	8.94464	16.3833	0.873134	Up	1.15e-06	3.82e-06
NONRATT025981.2	980	144	528	10.1991	18.681	0.873134	Up	1.34e-11	6.76e-11
NONRATT020906.2	626	185	678	20.5127	37.5533	0.872425	Up	1.77e-14	1.06e-13
NONRATT027312.2	1199	70	256	4.05232	7.4031	0.869382	Up	2.95e-06	9.32e-06
NONRATT018531.2	686	29	106	2.93426	5.35765	0.868605	Up	0.00296282	0.00583009
NONRATT026245.2	862	29	106	2.33515	4.26375	0.868605	Up	0.00296282	0.00583046
NONRATT020972.2	619	49	179	5.49453	10.0266	0.867771	Up	0.0001007	0.000260613
NONRATT025515.2	441	23	84	3.62005	6.6044	0.867421	Up	0.00856698	0.0153204
NONRATT012673.2	1136	129	471	7.88199	14.3759	0.867021	Up	2.18e-10	1e-09
NONRATT000798.2	535	170	620	22.0557	40.1819	0.865399	Up	3.34e-13	1.86e-12
NONRATT029959.2	432	17	62	2.73143	4.97623	0.865399	Up	0.02545	0.0405973
NONRATT014326.2	800	17	62	1.47497	2.68717	0.865399	Up	0.02545	0.0405953
NONRATT012167.2	753	225	820	20.7402	37.7582	0.864364	Up	5.75e-17	3.94e-16
NONRATT026199.2	727	14	51	1.33665	2.43236	0.863736	Up	0.0445642	0.068308
NONRATT007500.2	547	14	51	1.7765	3.23278	0.863736	Up	0.0445642	0.0683147
NONRATT025067.2	560	14	51	1.73526	3.15773	0.863736	Up	0.0445642	0.0683114
NONRATT006674.2	1828	67	244	2.54404	4.62814	0.863313	Up	5.77e-06	1.75e-05
NONRATT005554.2	2081	1033	3761	34.4551	62.6649	0.862941	Up	6.15e-72	1.46e-70
NONRATT001840.2	336	11	40	2.27237	4.12775	0.861162	Up	0.0793324	0.110056
NONRATT021094.2	759	11	40	1.00595	1.82731	0.861162	Up	0.0793324	0.110061
NONRATT019762.2	1083	52	189	3.33273	6.05099	0.860468	Up	7.18e-05	0.000189033
NONRATT018010.2	766	525	1907	47.5724	86.3207	0.859581	Up	4.37e-37	5.79e-36
NONRATT013761.2	1019	19	69	1.29421	2.34784	0.859262	Up	0.0187234	0.0318185
NONRATT003091.2	683	57	207	5.79267	10.5085	0.859262	Up	3.27e-05	9.05e-05
NONRATT011748.2	907	925	3354	70.7879	128.218	0.857023	Up	1.25e-63	2.69e-62
NONRATT022552.2	346	8	29	1.60487	2.90613	0.856646	Up	0.144914	0.191941
NONRATT012789.2	1001	16	58	1.10946	2.00903	0.856646	Up	0.0325466	0.0510702
NONRATT021360.2	744	24	87	2.23905	4.05452	0.856646	Up	0.00806208	0.014964
NONRATT001008.2	460	8	29	1.20714	2.18591	0.856646	Up	0.144914	0.191949
NONRATT023993.2	727	8	29	0.763801	1.38311	0.856646	Up	0.144914	0.191925
NONRATT000559.2	1220	8	29	0.45515	0.824197	0.856646	Up	0.144914	0.191982
NONRATT019524.2	326	8	29	1.70332	3.08442	0.856646	Up	0.144914	0.191917
NONRATT023336.2	601	16	58	1.84786	3.34616	0.856646	Up	0.0325466	0.0510727
NONRATT019284.2	750	8	29	0.740378	1.34069	0.856646	Up	0.144914	0.191974
NONRATT021403.2	452	8	29	1.2285	2.2246	0.856646	Up	0.144914	0.191965
NONRATT012354.2	757	32	116	2.93413	5.31319	0.856646	Up	0.0020872	0.00431701
NONRATT005813.2	725	8	29	0.765908	1.38692	0.856646	Up	0.144914	0.191957
NONRATT002933.2	1301	215	779	11.4706	20.7612	0.855952	Up	5.93e-16	3.86e-15
NONRATT027820.2	1088	363	1314	23.1581	41.8754	0.854589	Up	8.18e-26	7.91e-25
NONRATT032975.1	1856	21	76	0.785355	1.4198	0.854275	Up	0.013817	0.0239429
NONRATT018021.2	601	34	123	3.92671	7.09616	0.853717	Up	0.00156116	0.00328178
NONRATT025480.2	575	26	94	3.13856	5.6683	0.852814	Up	0.00598876	0.0113422
NONRATT031316.2	547	31	112	3.93368	7.09943	0.851824	Up	0.00263242	0.00538023
NONRATT008946.2	493	18	65	2.53425	4.57151	0.851108	Up	0.0238722	0.0399383
NONRATT032232.1	621	23	83	2.57076	4.63425	0.850143	Up	0.010223	0.0180801
NONRATT013787.2	1697	226	815	9.24382	16.6521	0.849142	Up	2.01e-16	1.34e-15
NONRATT030466.2	1240	68	245	3.80638	6.85074	0.84784	Up	7.63e-06	2.29e-05
NONRATT024130.2	1486	50	180	2.33548	4.19997	0.846662	Up	0.000133486	0.000333983
NONRATT005506.2	593	20	72	2.34099	4.20989	0.846662	Up	0.0175721	0.0299958
NONRATT021200.2	727	15	54	1.43213	2.57544	0.846662	Up	0.0416924	0.0642941
NONRATT003413.2	620	5	18	0.559762	1.00664	0.846662	Up	0.277432	0.322396
NONRATT017407.2	712	5	18	0.487433	0.876568	0.846662	Up	0.277432	0.322312
NONRATT008961.2	566	5	18	0.613166	1.10268	0.846662	Up	0.277432	0.32242
NONRATT000508.2	752	10	36	0.923011	1.65988	0.846662	Up	0.102949	0.140063
NONRATT026871.2	739	15	54	1.40887	2.53362	0.846662	Up	0.0416924	0.064291
NONRATT004692.2	417	5	18	0.832259	1.49668	0.846662	Up	0.277432	0.322384
NONRATT013153.2	334	5	18	1.03908	1.86861	0.846662	Up	0.277432	0.3223
NONRATT023029.2	807	10	36	0.860104	1.54676	0.846662	Up	0.102949	0.140075
NONRATT004440.2	570	5	18	0.608863	1.09494	0.846662	Up	0.277432	0.322348
NONRATT008088.2	650	5	18	0.533926	0.960179	0.846662	Up	0.277432	0.322276
NONRATT023507.2	742	5	18	0.467725	0.841127	0.846662	Up	0.277432	0.322264
NONRATT001916.2	888	5	18	0.390824	0.702833	0.846662	Up	0.277432	0.322432
NONRATT017637.2	555	5	18	0.625319	1.12453	0.846662	Up	0.277432	0.322288
NONRATT013815.2	487	20	72	2.85053	5.12621	0.846662	Up	0.0175721	0.0299975
NONRATT009460.2	653	5	18	0.531473	0.955767	0.846662	Up	0.277432	0.322252
NONRATT001562.2	534	10	36	1.29982	2.33751	0.846662	Up	0.102949	0.140057
NONRATT027088.2	416	5	18	0.83426	1.50028	0.846662	Up	0.277432	0.322372
NONRATT025027.2	453	5	18	0.76612	1.37774	0.846662	Up	0.277432	0.322408
NONRATT000869.2	615	5	18	0.564312	1.01482	0.846662	Up	0.277432	0.322336
NONRATT007987.2	644	22	79	2.37116	4.25338	0.843014	Up	0.0129735	0.0225953
NONRATT027026.2	1064	24	86	1.56565	2.80253	0.839967	Up	0.0096028	0.0170605
NONRATT004699.2	1532	24	86	1.08737	1.9464	0.839967	Up	0.0096028	0.0170595
NONRATT027491.2	1137	67	240	4.09015	7.31886	0.839467	Up	1.12e-05	3.25e-05
NONRATT026624.2	1047	141	505	9.34754	16.7239	0.839253	Up	1.57e-10	7.33e-10
NONRATT016519.2	597	31	111	3.60423	6.44676	0.838885	Up	0.00312538	0.00612873
NONRATT002636.2	312	19	68	4.22692	7.55696	0.838201	Up	0.0223718	0.037571
NONRATT029872.2	880	19	68	1.49863	2.67929	0.838201	Up	0.0223718	0.0375689
NONRATT006363.2	1835	142	508	5.37127	9.59888	0.837603	Up	1.49e-10	6.94e-10
NONRATT008898.2	2620	123	440	3.25858	5.82297	0.83751	Up	2.55e-09	1.08e-08
NONRATT007582.2	1009	26	93	1.78857	3.19584	0.837384	Up	0.00712358	0.0133186
NONRATT010751.2	487	26	93	3.70569	6.62136	0.837384	Up	0.00712358	0.0133178
NONRATT009259.2	2397	33	118	0.955588	1.7069	0.836914	Up	0.00233306	0.00479884
NONRATT004914.2	551	75	268	9.44788	16.8646	0.835936	Up	3.68e-06	1.15e-05
NONRATT001876.2	748	28	100	2.59825	4.63544	0.835166	Up	0.00529464	0.0100869
NONRATT017880.2	435	14	50	2.2339	3.98542	0.835166	Up	0.0535106	0.0809644
NONRATT021351.2	392	21	75	3.71842	6.63389	0.835166	Up	0.0164782	0.0282504
NONRATT019086.2	536	7	25	0.906479	1.61722	0.835166	Up	0.190849	0.247381
NONRATT019101.2	578	7	25	0.840611	1.4997	0.835166	Up	0.190849	0.247412
NONRATT014137.2	493	7	25	0.985544	1.75827	0.835166	Up	0.190849	0.247401
NONRATT000263.2	1008	28	100	1.92807	3.43979	0.835166	Up	0.00529464	0.0100863
NONRATT008405.2	267	7	25	1.81975	3.24655	0.835166	Up	0.190849	0.247422
NONRATT002995.2	1050	14	50	0.925472	1.6511	0.835166	Up	0.0535106	0.0809604
NONRATT010819.2	652	14	50	1.49041	2.65898	0.835166	Up	0.0535106	0.0809683
NONRATT008959.2	400	7	25	1.21468	2.16707	0.835166	Up	0.190849	0.24737
NONRATT019705.2	2445	200	714	5.67774	10.1254	0.834589	Up	3.42e-14	2.01e-13
NONRATT029856.2	1712	193	689	7.82489	13.9543	0.834568	Up	9.59e-14	5.49e-13
NONRATT030854.2	375	78	278	14.4374	25.7043	0.832204	Up	2.63e-06	8.33e-06
NONRATT021309.2	582	39	139	4.65121	8.28104	0.832204	Up	0.00097728	0.00210932
NONRATT028282.2	1872	39	139	1.44605	2.57455	0.832204	Up	0.00097728	0.00210917
NONRATT018738.2	1059	499	1778	32.7061	58.2142	0.831809	Up	6.45e-33	7.7e-32
NONRATT004495.2	1212	16	57	0.916309	1.63067	0.831555	Up	0.0389682	0.0604152
NONRATT006681.2	521	16	57	2.13161	3.79341	0.831555	Up	0.0389682	0.0604122
NONRATT008517.2	1567	41	146	1.8161	3.23055	0.830938	Up	0.000732674	0.00164703
NONRATT022300.2	1199	25	89	1.44726	2.57373	0.830542	Up	0.00901416	0.0160714
NONRATT022146.2	430	149	530	24.0515	42.7366	0.829345	Up	8.55e-11	4.06e-10
NONRATT024096.2	598	9	32	1.04464	1.85542	0.82874	Up	0.134154	0.178711
NONRATT007898.2	472	9	32	1.3235	2.35072	0.82874	Up	0.134154	0.178719
NONRATT007388.2	924	9	32	0.676076	1.2008	0.82874	Up	0.134154	0.178727
NONRATT001455.2	541	18	64	2.3094	4.10181	0.82874	Up	0.0285156	0.0451143
NONRATT018786.2	704	9	32	0.887349	1.57605	0.82874	Up	0.134154	0.178704
NONRATT030934.2	422	9	32	1.48032	2.62924	0.82874	Up	0.134154	0.178696
NONRATT031002.2	708	85	302	8.33317	14.7899	0.827679	Up	1.08e-06	3.6e-06
NONRATT027872.2	1729	98	348	3.93419	6.97874	0.826899	Up	1.65e-07	5.92e-07
NONRATT024625.2	3754	60	213	1.10938	1.96733	0.826484	Up	4.53e-05	0.000121394
NONRATT016427.2	588	31	110	3.65939	6.48647	0.825829	Up	0.00370436	0.00720619
NONRATT019734.2	734	64	227	6.05214	10.7232	0.825214	Up	2.58e-05	7.21e-05
NONRATT014174.2	669	64	227	6.64016	11.765	0.825214	Up	2.58e-05	7.21e-05
NONRATT010280.2	439	984	3489	155.581	275.568	0.824749	Up	4.2e-62	8.87e-61
NONRATT029916.2	726	11	39	1.05167	1.86261	0.824636	Up	0.095622	0.130835
NONRATT016203.2	761	11	39	1.0033	1.77694	0.824636	Up	0.095622	0.130824
NONRATT019143.2	604	22	78	2.52819	4.47765	0.824636	Up	0.0154416	0.0265886
NONRATT014009.2	902	22	78	1.69294	2.99834	0.824636	Up	0.0154416	0.0265871
NONRATT010998.2	1202	11	39	0.635204	1.125	0.824636	Up	0.095622	0.13083
NONRATT012590.2	751	24	85	2.21818	3.92439	0.823094	Up	0.0114136	0.0200473
NONRATT004460.2	678	24	85	2.45701	4.34692	0.823094	Up	0.0114136	0.0200462
NONRATT018060.2	738	13	46	1.22268	2.1612	0.821787	Up	0.0688288	0.102313
NONRATT026799.2	817	13	46	1.10445	1.95222	0.821787	Up	0.0688288	0.102328
NONRATT013682.2	588	13	46	1.53458	2.71252	0.821787	Up	0.0688288	0.102323
NONRATT028677.2	884	26	92	2.04148	3.60851	0.821787	Up	0.0084566	0.0151291
NONRATT009831.2	1575	13	46	0.572911	1.01268	0.821787	Up	0.0688288	0.102318
NONRATT006904.2	477	13	46	1.89169	3.34374	0.821787	Up	0.0688288	0.102308
NONRATT000359.2	741	54	191	5.05825	8.93734	0.821207	Up	0.000124505	0.000312312
NONRATT021666.2	894	28	99	2.17393	3.83964	0.820667	Up	0.0062787	0.0118589
NONRATT002439.2	718	15	53	1.45008	2.55944	0.819695	Up	0.0499072	0.0759463
NONRATT003637.2	1886	81	286	2.98104	5.25796	0.818687	Up	2.6e-06	8.23e-06
NONRATT022651.2	645	66	233	7.10246	12.5253	0.818457	Up	2.29e-05	6.45e-05
NONRATT007978.2	737	102	360	9.60633	16.9367	0.818093	Up	1.31e-07	4.78e-07
NONRATT001796.2	667	17	60	1.76908	3.11902	0.818093	Up	0.036394	0.0566407
NONRATT024525.2	604	104	367	11.9515	21.0679	0.817862	Up	9.91e-08	3.65e-07
NONRATT015790.2	1152	161	568	9.70059	17.0958	0.817495	Up	3.14e-11	1.54e-10
NONRATT025078.2	920	19	67	1.43348	2.52511	0.816827	Up	0.0266612	0.042365
NONRATT026369.2	996	38	134	2.64819	4.66486	0.816827	Up	0.00145049	0.00306377
NONRATT018124.2	715	19	67	1.84447	3.24909	0.816827	Up	0.0266612	0.0423628
NONRATT018116.2	718	78	275	7.54041	13.2801	0.816551	Up	4.28e-06	1.31e-05
NONRATT027257.2	776	21	74	1.87837	3.30646	0.815801	Up	0.0196049	0.0331811
NONRATT024735.2	586	25	88	2.9612	5.20688	0.814241	Up	0.0106961	0.0188549
NONRATT029515.2	417	58	204	9.65421	16.9624	0.81311	Up	8.32e-05	0.000217216
NONRATT004185.2	769	95	334	8.57476	15.0596	0.812514	Up	4.37e-07	1.5e-06
NONRATT002421.2	627	39	137	4.3174	7.5761	0.811295	Up	0.00136305	0.00288826
NONRATT024450.2	1449	49	172	2.34721	4.11579	0.81022	Up	0.000323904	0.00075904
NONRATT016148.2	1548	5336	18720	239.26	419.303	0.809415	Up	0	0
NONRATT025081.2	706	132	463	12.9776	22.7389	0.809139	Up	2.89e-09	1.22e-08
NONRATT005586.2	501	200	701	27.7088	48.5147	0.80808	Up	2.68e-13	1.5e-12
NONRATT028401.2	408	167	585	28.4106	49.7151	0.807254	Up	2.6e-11	1.28e-10
NONRATT030394.2	634	12	42	1.31376	2.29696	0.80602	Up	0.088754	0.122203
NONRATT023629.2	762	14	49	1.27526	2.22964	0.80602	Up	0.0640364	0.0956443
NONRATT022749.2	831	74	259	6.18095	10.8067	0.80602	Up	1.03e-05	3.05e-05
NONRATT013386.2	607	6	21	0.6861	1.19956	0.80602	Up	0.253372	0.296477
NONRATT029087.2	419	6	21	0.993944	1.73779	0.80602	Up	0.253372	0.296466
NONRATT018779.2	394	12	42	2.11402	3.69612	0.80602	Up	0.088754	0.122198
NONRATT012056.2	852	10	35	0.814676	1.42437	0.80602	Up	0.124111	0.166177
NONRATT016760.2	889	26	91	2.03	3.54922	0.80602	Up	0.0100188	0.017743
NONRATT028273.2	437	6	21	0.953004	1.66621	0.80602	Up	0.253372	0.296388
NONRATT006946.2	373	6	21	1.11652	1.95211	0.80602	Up	0.253372	0.296399
NONRATT011759.2	1024	26	91	1.76237	3.0813	0.80602	Up	0.0100188	0.017742
NONRATT010956.2	266	10	35	2.60941	4.56225	0.80602	Up	0.124111	0.166148
NONRATT003910.2	718	22	77	2.12678	3.71843	0.80602	Up	0.0183365	0.0312085
NONRATT030618.2	1057	8	28	0.525339	0.918493	0.80602	Up	0.175706	0.229313
NONRATT005093.2	712	10	35	0.974866	1.70444	0.80602	Up	0.124111	0.166191
NONRATT019588.2	841	6	21	0.495199	0.865797	0.80602	Up	0.253372	0.296421
NONRATT026440.2	881	6	21	0.472716	0.826488	0.80602	Up	0.253372	0.29641
NONRATT008905.2	736	10	35	0.943076	1.64886	0.80602	Up	0.124111	0.166162
NONRATT022735.2	709	10	35	0.978991	1.71165	0.80602	Up	0.124111	0.166155
NONRATT011360.2	542	12	42	1.53676	2.68685	0.80602	Up	0.088754	0.122193
NONRATT008206.2	414	6	21	1.00595	1.75878	0.80602	Up	0.253372	0.296377
NONRATT010420.2	403	6	21	1.03341	1.80679	0.80602	Up	0.253372	0.296433
NONRATT013385.2	763	10	35	0.909704	1.59051	0.80602	Up	0.124111	0.166184
NONRATT008171.2	626	8	28	0.887034	1.55087	0.80602	Up	0.175706	0.229304
NONRATT004968.2	624	6	21	0.667408	1.16688	0.80602	Up	0.253372	0.296444
NONRATT028467.2	707	16	56	1.57082	2.74639	0.80602	Up	0.0465156	0.0711978
NONRATT017098.2	301	133	465	30.6697	53.5648	0.80447	Up	3.19e-09	1.34e-08
NONRATT002856.2	2110	117	409	3.84882	6.721	0.804257	Up	2.88e-08	1.12e-07
NONRATT015574.2	2298	1201	4197	36.2759	63.326	0.803787	Up	2.94e-71	6.91e-70
NONRATT006618.2	1424	83	290	4.04569	7.06124	0.803535	Up	3.18e-06	1e-05
NONRATT030161.2	1005	65	227	4.48923	7.83164	0.802846	Up	3.95e-05	0.000106485
NONRATT008033.2	483	102	356	14.6581	25.5562	0.801973	Up	2.46e-07	8.76e-07
NONRATT018159.2	611	221	771	25.1059	43.7528	0.80135	Up	2.67e-14	1.58e-13
NONRATT007114.2	652	273	952	29.063	50.627	0.800726	Up	2.7e-17	1.88e-16
NONRATT010346.2	880	33	115	2.60289	4.53115	0.799761	Up	0.00385588	0.00748277
NONRATT013060.2	1684	258	899	10.6341	18.5102	0.799615	Up	2.22e-16	1.48e-15
NONRATT017566.2	709	27	94	2.64327	4.597	0.798367	Up	0.00938026	0.0166964
NONRATT001918.2	373	50	174	9.30435	16.1746	0.797752	Up	0.00035804	0.000834403
NONRATT033886.1	725	145	504	13.8821	24.1038	0.796036	Up	9.84e-10	4.33e-09
NONRATT003379.2	1398	55	191	2.73074	4.73717	0.794734	Up	0.000190348	0.000467379
NONRATT020678.2	1728	693	2406	27.8365	48.2775	0.794375	Up	8.47e-41	1.22e-39
NONRATT019401.2	1201	17	59	0.982496	1.70334	0.793845	Up	0.0433322	0.0665633
NONRATT025802.2	429	143	496	23.1368	40.0883	0.79299	Up	1.51e-09	6.58e-09
NONRATT006825.2	463	15	52	2.24872	3.89417	0.792214	Up	0.0595476	0.0892428
NONRATT018787.2	1316	15	52	0.791152	1.37006	0.792214	Up	0.0595476	0.0892471
NONRATT006310.2	1087	54	187	3.44817	5.96492	0.790672	Up	0.000237662	0.000578192
NONRATT023271.2	359	26	90	5.02694	8.69243	0.790079	Up	0.0118451	0.0207574
NONRATT002498.2	1518	13	45	0.594424	1.02786	0.790079	Up	0.0823406	0.113986
NONRATT004313.2	703	13	45	1.28355	2.21947	0.790079	Up	0.0823406	0.113996
NONRATT024073.2	596	13	45	1.51399	2.61794	0.790079	Up	0.0823406	0.113991
NONRATT023694.2	542	13	45	1.66483	2.87876	0.790079	Up	0.0823406	0.113981
NONRATT018492.2	651	24	83	2.55891	4.42069	0.788742	Up	0.0160191	0.0275056
NONRATT004304.2	440	261	902	41.173	71.0799	0.787743	Up	4.69e-16	3.07e-15
NONRATT028321.2	351	11	38	2.17526	3.75378	0.787161	Up	0.11478	0.154918
NONRATT020247.2	1625	11	38	0.469855	0.810818	0.787161	Up	0.11478	0.154911
NONRATT026081.2	608	11	38	1.25578	2.16707	0.787161	Up	0.11478	0.154925
NONRATT017381.2	665	22	76	2.29628	3.96264	0.787161	Up	0.0217224	0.0365452
NONRATT013419.2	537	308	1063	39.8108	68.636	0.785805	Up	1.38e-18	1.03e-17
NONRATT011983.2	1143	58	200	3.52214	6.06704	0.78454	Up	0.000157851	0.000392055
NONRATT019391.2	1056	121	417	7.95328	13.6919	0.783706	Up	4.22e-08	1.62e-07
NONRATT024600.2	837	9	31	0.746349	1.28419	0.782936	Up	0.161759	0.212148
NONRATT019845.2	538	9	31	1.16114	1.99789	0.782936	Up	0.161759	0.212157
NONRATT006225.2	248	9	31	2.51893	4.33414	0.782936	Up	0.161759	0.212139
NONRATT025470.2	691	52	179	5.22336	8.98189	0.782041	Up	0.000370464	0.000861044
NONRATT030246.2	2487	475	1634	13.2569	22.7808	0.781074	Up	1.78e-27	1.81e-26
NONRATT015389.2	1109	214	736	13.3939	23.0112	0.78076	Up	3.47e-13	1.93e-12
NONRATT013885.2	410	41	141	6.94104	11.9242	0.780665	Up	0.00166157	0.00347951
NONRATT000956.2	410	23	79	3.89376	6.68092	0.778884	Up	0.0202728	0.0342318
NONRATT006980.2	2279	265	910	8.07098	13.8449	0.778539	Up	6.8e-16	4.41e-15
NONRATT000338.2	625	37	127	4.1091	7.04558	0.777896	Up	0.00297264	0.00584868
NONRATT021353.2	759	65	223	5.94424	10.1872	0.777197	Up	7.43e-05	0.000195206
NONRATT023042.2	2075	7	24	0.234156	0.401038	0.776273	Up	0.231594	0.273019
NONRATT002487.2	1236	7	24	0.393101	0.673264	0.776273	Up	0.231594	0.273029
NONRATT025923.2	782	7	24	0.621321	1.06414	0.776273	Up	0.231594	0.273039
NONRATT016002.2	930	14	48	1.04489	1.78958	0.776273	Up	0.0763676	0.106368
NONRATT026518.2	411	14	48	2.36435	4.04942	0.776273	Up	0.0763676	0.106363
NONRATT018220.2	745	14	48	1.30436	2.23397	0.776273	Up	0.0763676	0.106382
NONRATT009058.2	750	7	24	0.647831	1.10954	0.776273	Up	0.231594	0.272998
NONRATT004301.2	594	7	24	0.817968	1.40093	0.776273	Up	0.231594	0.272988
NONRATT002812.2	913	14	48	1.06434	1.8229	0.776273	Up	0.0763676	0.106373
NONRATT005412.2	2539	546	1871	14.9264	25.5508	0.775502	Up	7.15e-31	8.07e-30
NONRATT023213.2	694	167	572	16.7025	28.5778	0.774832	Up	1.93e-10	8.92e-10
NONRATT027912.2	419	26	89	4.30709	7.36493	0.773959	Up	0.0139752	0.0241997
NONRATT004309.2	744	549	1879	51.2182	87.5683	0.773752	Up	6.95e-31	7.84e-30
NONRATT031064.2	535	19	65	2.46504	4.21262	0.773105	Up	0.0375624	0.0583457
NONRATT029124.2	849	19	65	1.55335	2.6546	0.773105	Up	0.0375624	0.0583428
NONRATT011082.2	1644	129	441	5.44644	9.301	0.772073	Up	2.59e-08	1.01e-07
NONRATT014142.2	688	12	41	1.21065	2.06628	0.771255	Up	0.106135	0.144127
NONRATT007371.2	970	12	41	0.858686	1.46556	0.771255	Up	0.106135	0.144121
NONRATT018678.2	585	24	82	2.84761	4.86016	0.771255	Up	0.0189145	0.0321048
NONRATT024464.2	382	12	41	2.18043	3.72146	0.771255	Up	0.106135	0.144102
NONRATT016540.2	586	12	41	1.42137	2.42593	0.771255	Up	0.106135	0.144115
NONRATT006465.2	1596	29	99	1.26122	2.15078	0.770041	Up	0.00967204	0.0171786
NONRATT019520.2	723	29	99	2.7841	4.74777	0.770041	Up	0.00967204	0.0171776
NONRATT026656.2	1074	17	58	1.09868	1.87248	0.769183	Up	0.0514396	0.078107
NONRATT005973.2	509	17	58	2.31823	3.95096	0.769183	Up	0.0514396	0.0781108
NONRATT023982.2	1711	100	341	4.05672	6.91031	0.768437	Up	1.13e-06	3.75e-06
NONRATT003975.2	1696	44	150	1.80074	3.06661	0.768052	Up	0.00136706	0.00289597
NONRATT008818.2	378	22	75	4.03976	6.87959	0.768052	Up	0.0256716	0.0409257
NONRATT011556.2	652	96	327	10.2199	17.3897	0.76685	Up	1.96e-06	6.28e-06
NONRATT006959.2	1987	746	2540	26.0595	44.323	0.766246	Up	1.6e-40	2.29e-39
NONRATT011284.2	702	92	313	9.09652	15.4597	0.765122	Up	3.41e-06	1.07e-05
NONRATT018183.2	503	5	17	0.689964	1.17185	0.7642	Up	0.340012	0.388017
NONRATT026754.2	518	5	17	0.669985	1.13792	0.7642	Up	0.340012	0.387961
NONRATT010771.2	284	5	17	1.22201	2.0755	0.7642	Up	0.340012	0.38789
NONRATT004432.2	412	5	17	0.84236	1.43069	0.7642	Up	0.340012	0.387989
NONRATT005262.2	647	70	238	7.50963	12.7546	0.7642	Up	5.42e-05	0.000144304
NONRATT030129.2	530	5	17	0.654815	1.11216	0.7642	Up	0.340012	0.388003
NONRATT009734.2	575	5	17	0.603569	1.02512	0.7642	Up	0.340012	0.387932
NONRATT017168.2	1360	15	51	0.765556	1.30024	0.7642	Up	0.0708148	0.104976
NONRATT017715.2	701	5	17	0.495082	0.84086	0.7642	Up	0.340012	0.387918
NONRATT000720.2	444	15	51	2.34495	3.98272	0.7642	Up	0.0708148	0.104981
NONRATT024456.2	752	40	136	3.69204	6.27067	0.7642	Up	0.0024395	0.00501217
NONRATT020829.2	1283	35	119	1.8935	3.21598	0.7642	Up	0.00467642	0.00897974
NONRATT031004.2	597	5	17	0.581327	0.987342	0.7642	Up	0.340012	0.387975
NONRATT011299.2	656	5	17	0.529043	0.898541	0.7642	Up	0.340012	0.387904
NONRATT003160.2	1974	10	34	0.351623	0.597207	0.7642	Up	0.148946	0.197005
NONRATT000520.2	481	10	34	1.44304	2.45091	0.7642	Up	0.148946	0.196997
NONRATT000005.2	386	5	17	0.899099	1.52705	0.7642	Up	0.340012	0.387946
NONRATT016535.2	3069	281	955	6.35527	10.7895	0.763596	Up	4.07e-16	2.67e-15
NONRATT016743.2	1083	33	112	2.115	3.58577	0.761626	Up	0.00627724	0.0118569
NONRATT021722.2	1152	112	380	6.74824	11.4373	0.761166	Up	3.38e-07	1.19e-06
NONRATT000667.2	575	18	61	2.17285	3.67837	0.759478	Up	0.047794	0.0730186
NONRATT011767.2	756	18	61	1.65263	2.7977	0.759478	Up	0.047794	0.073015
NONRATT015556.2	1257	31	105	1.71179	2.89632	0.758714	Up	0.00843952	0.0151029
NONRATT016608.2	640	101	342	10.9538	18.5284	0.758306	Up	1.43e-06	4.65e-06
NONRATT018992.2	673	13	44	1.34077	2.26689	0.757657	Up	0.0981378	0.133978
NONRATT018315.2	743	39	132	3.64335	6.15996	0.757657	Up	0.00305334	0.00600103
NONRATT027001.2	1721	413	1397	16.6569	28.1455	0.756784	Up	1.48e-22	1.27e-21
NONRATT004197.2	742	34	115	3.18053	5.37387	0.756692	Up	0.0058661	0.011124
NONRATT027909.2	635	29	98	3.16993	5.35113	0.755394	Up	0.0113671	0.0199679
NONRATT013582.2	624	29	98	3.22581	5.44546	0.755394	Up	0.0113671	0.0199668
NONRATT024965.2	1391	106	358	5.28936	8.92378	0.75456	Up	9e-07	3.02e-06
NONRATT018241.2	973	8	27	0.570692	0.962152	0.753553	Up	0.211896	0.272166
NONRATT025968.2	368	16	54	3.01784	5.0879	0.753553	Up	0.0656594	0.0978159
NONRATT006502.2	742	8	27	0.74836	1.26169	0.753553	Up	0.211896	0.272189
NONRATT018558.2	1827	16	54	0.607864	1.02482	0.753553	Up	0.0656594	0.0978112
NONRATT016807.2	2177	134	452	4.27239	7.19901	0.752755	Up	3.48e-08	1.35e-07
NONRATT012852.2	504	78	263	10.7421	18.0933	0.752182	Up	2.79e-05	7.78e-05
NONRATT000094.2	1545	62	209	2.7854	4.69041	0.751828	Up	0.000194978	0.000477735
NONRATT023705.2	1098	27	91	1.70681	2.87364	0.751572	Up	0.0153417	0.0264267
NONRATT026106.2	1089	27	91	1.72092	2.89739	0.751572	Up	0.0153417	0.0264252
NONRATT000380.2	404	19	64	3.26435	5.49277	0.750738	Up	0.0444012	0.0680782
NONRATT028323.2	560	87	293	10.7834	18.1415	0.750479	Up	9.99e-06	2.96e-05
NONRATT003353.2	1481	33	111	1.54662	2.59873	0.748687	Up	0.00735894	0.0137463
NONRATT000847.2	662	11	37	1.15335	1.93792	0.748687	Up	0.137189	0.18235
NONRATT023401.2	1065	11	37	0.716915	1.20461	0.748687	Up	0.137189	0.182358
NONRATT026850.2	856	11	37	0.891956	1.49872	0.748687	Up	0.137189	0.182342
NONRATT010237.2	1467	11	37	0.52046	0.874509	0.748687	Up	0.137189	0.182366
NONRATT003225.2	2046	11	37	0.373174	0.627031	0.748687	Up	0.137189	0.182373
NONRATT017952.2	482	11	37	1.58406	2.66163	0.748687	Up	0.137189	0.182381
NONRATT005321.2	2544	810	2724	22.1	37.1264	0.748398	Up	1.09e-41	1.59e-40
NONRATT018218.2	1488	131	440	6.11073	10.2528	0.746602	Up	6.56e-08	2.45e-07
NONRATT002881.2	358	14	47	2.71437	4.55206	0.745899	Up	0.0907496	0.124616
NONRATT028304.2	680	118	396	12.0448	20.192	0.745379	Up	3.13e-07	1.1e-06
NONRATT024198.2	639	468	1570	50.8358	85.1906	0.744849	Up	1.59e-24	1.47e-23
NONRATT012121.2	1343	17	57	0.878613	1.47161	0.744092	Up	0.0608774	0.0911789
NONRATT025030.2	659	17	57	1.79056	2.99904	0.744092	Up	0.0608774	0.0911702
NONRATT012678.2	594	37	124	4.32355	7.23816	0.743408	Up	0.00478302	0.00917654
NONRATT019377.2	1221	554	1856	31.4933	52.7054	0.742904	Up	1.39e-28	1.47e-27
NONRATT027138.2	615	20	67	2.25725	3.7774	0.742826	Up	0.0412458	0.0636337
NONRATT009782.2	875	75	251	5.94947	9.94623	0.74139	Up	5.33e-05	0.000142006
NONRATT023957.2	391	29	97	5.14809	8.60177	0.740597	Up	0.0133331	0.0231777
NONRATT012259.2	1203	47	157	2.7118	4.52509	0.738697	Up	0.00152959	0.00322476
NONRATT013315.2	348	65	217	12.9646	21.6209	0.737849	Up	0.000186602	0.000458649
NONRATT009878.2	542	6	20	0.768381	1.27945	0.735631	Up	0.30776	0.353797
NONRATT030507.2	774	9	30	0.807098	1.34392	0.735631	Up	0.194068	0.251209
NONRATT026034.2	395	6	20	1.05434	1.7556	0.735631	Up	0.30776	0.353862
NONRATT002110.2	523	6	20	0.796296	1.32593	0.735631	Up	0.30776	0.353927
NONRATT003535.2	574	6	20	0.725545	1.20812	0.735631	Up	0.30776	0.353888
NONRATT025712.2	565	6	20	0.737102	1.22737	0.735631	Up	0.30776	0.35381
NONRATT014917.2	716	15	50	1.45413	2.42131	0.735631	Up	0.083928	0.116055
NONRATT020316.2	332	27	90	5.64482	9.39934	0.735631	Up	0.0180007	0.0306737
NONRATT023520.2	723	6	20	0.57602	0.959146	0.735631	Up	0.30776	0.353836
NONRATT011877.2	548	33	110	4.17983	6.95993	0.735631	Up	0.00861186	0.0153989
NONRATT012588.2	817	6	20	0.509746	0.848791	0.735631	Up	0.30776	0.353914
NONRATT004468.2	842	18	60	1.48383	2.47077	0.735631	Up	0.0564442	0.0849218
NONRATT020056.2	766	12	40	1.08737	1.81061	0.735631	Up	0.126406	0.169097
NONRATT010311.2	723	27	90	2.59209	4.31616	0.735631	Up	0.0180007	0.0306787
NONRATT015474.2	2110	81	270	2.66457	4.43684	0.735631	Up	3.11e-05	8.62e-05
NONRATT007332.2	404	15	50	2.57712	4.29123	0.735631	Up	0.083928	0.11606
NONRATT021606.2	509	6	20	0.818198	1.3624	0.735631	Up	0.30776	0.35394
NONRATT013971.2	494	6	20	0.843042	1.40377	0.735631	Up	0.30776	0.353875
NONRATT002476.2	526	6	20	0.791754	1.31837	0.735631	Up	0.30776	0.353901
NONRATT018565.2	689	6	20	0.604445	1.00648	0.735631	Up	0.30776	0.353823
NONRATT004558.2	1770	614	2046	24.078	40.0798	0.735161	Up	8.13e-31	9.14e-30
NONRATT023798.2	772	34	113	3.05694	5.07521	0.731381	Up	0.00803246	0.0149206
NONRATT019709.2	493	87	289	12.2489	20.3256	0.730647	Up	1.81e-05	5.15e-05
NONRATT007735.2	1017	237	787	16.1753	26.8316	0.730142	Up	1.21e-12	6.55e-12
NONRATT001512.2	1372	22	73	1.113	1.84485	0.729058	Up	0.0355886	0.0554508
NONRATT009675.2	949	44	146	3.21819	5.33433	0.729058	Up	0.0025435	0.00521145
[truncated: 7,683 more rows]
