# Supplementary material for: Analyses of changes in myocardial long non-coding RNA and mRNA profiles after severe hemorrhagic shock and resuscitation via RNA sequencing in a rat model
Source: BMC Mol Biol. 2018 Nov 1;19:11. doi: 10.1186/s12867-018-0113-8 (PMC6211518; doi:10.1186/s12867-018-0113-8)
Supplement: Supplementary file 3 — Additional file 3: Table S3: The raw data of differentially expressed lncRNAs. [file 12867_2018_113_MOESM3_ESM.xlsx]

## Sheet: Sheet1
geneID	geneLength	sham-Expression	IRI-Expression	sham-RPKM	IRI-RPKM	log2 Ratio(IRI/sham)	Up-Down-Regulation(IRI/sham)	P-value	FDR
NONRATT017111.2	807	10	1210	0.860104	51.9882	5.91753	Up	5.51e-194	3.57e-192
NONRATT017580.2	614	7	455	0.791324	25.6942	5.02103	Up	4.71e-69	1.08e-67
NONRATT007613.2	687	23	1468	2.32378	74.0904	4.99474	Up	2.31e-219	1.68e-217
NONRATT013472.2	342	12	727	2.43545	73.7057	4.91951	Up	1.59e-108	5.72e-107
NONRATT020494.2	976	5	249	0.355586	8.84591	4.63674	Up	7.56e-37	9.94e-36
NONRATT021452.2	1792	105	4940	4.06702	95.5833	4.55471	Up	0	0
NONRATT020520.2	358	5	228	0.969419	22.0823	4.50963	Up	2.44e-33	2.94e-32
NONRATT031951.1	558	9	364	1.11952	22.6183	4.33653	Up	2.27e-51	4.04e-50
NONRATT004315.2	906	308	10627	23.5965	406.701	4.10733	Up	0	0
NONRATT017562.2	772	12	413	1.07892	18.5492	4.1037	Up	3.6e-56	7.02e-55
NONRATT019185.2	711	5	167	0.488118	8.14404	4.06044	Up	2.92e-23	2.59e-22
NONRATT020368.2	539	10	297	1.28776	19.1056	3.89106	Up	2.42e-39	3.37e-38
NONRATT028831.2	2492	168	4886	4.67935	67.9827	3.86079	Up	0	0
NONRATT020871.2	1125	13	378	0.802076	11.6502	3.86047	Up	1.86e-49	3.19e-48
NONRATT004482.2	563	11	319	1.35615	19.646	3.85665	Up	6.58e-42	9.67e-41
NONRATT004316.2	658	122	3493	12.8694	184.063	3.83818	Up	0	0
NONRATT002805.2	505	6	171	0.824678	11.7408	3.83156	Up	6.47e-23	5.66e-22
NONRATT021453.2	700	64	1804	6.3461	89.3576	3.81565	Up	9.61e-229	7.18e-227
NONRATT018812.2	1847	116	3205	4.35929	60.1664	3.78679	Up	0	0
NONRATT021220.2	1226	818	22226	46.3114	628.585	3.76267	Up	0	0
NONRATT006331.2	593	20	530	2.34099	30.9895	3.72659	Up	4.36e-67	9.83e-66
NONRATT022258.2	1130	8	210	0.491401	6.44368	3.71291	Up	2.82e-27	2.84e-26
NONRATT031100.2	1195	8	208	0.464672	6.03515	3.6991	Up	5.89e-27	5.89e-26
NONRATT006889.2	1528	7	182	0.31798	4.12991	3.6991	Up	9.85e-24	8.87e-23
NONRATT008998.2	507	8	202	1.09523	13.8145	3.65688	Up	5.35e-26	5.2e-25
NONRATT026080.2	671	101	2500	10.4478	129.184	3.62817	Up	1.4e-304	1.33e-302
NONRATT005122.2	330	43	1050	9.04439	110.324	3.60857	Up	2.59e-128	1.09e-126
NONRATT021208.2	380	176	4295	32.148	391.897	3.60768	Up	0	0
NONRATT015479.2	746	6	145	0.558261	6.73941	3.59361	Up	9.41e-19	7.04e-18
NONRATT020732.2	483	5	120	0.718534	8.61444	3.58363	Up	1.12e-15	7.13e-15
NONRATT013473.2	1429	154	3688	7.4802	89.4853	3.5805	Up	0	0
NONRATT012599.2	743	312	7390	29.1468	344.865	3.56462	Up	0	0
NONRATT006315.2	554	52	1166	6.51506	72.9763	3.48558	Up	1.83e-138	8.51e-137
NONRATT007030.2	1292	5	110	0.268616	2.95205	3.4581	Up	4.24e-14	2.48e-13
NONRATT023930.2	777	5	107	0.446657	4.77481	3.4182	Up	1.26e-13	7.14e-13
NONRATT012026.2	799	17	363	1.47682	15.7526	3.41503	Up	2.22e-43	3.38e-42
NONRATT000346.2	890	16	341	1.24783	13.2849	3.41229	Up	8.35e-41	1.2e-39
NONRATT012600.2	1359	400	8511	20.4299	217.147	3.40992	Up	0	0
NONRATT028948.2	554	6	125	0.751737	7.82336	3.37949	Up	1.33e-15	8.47e-15
NONRATT028203.2	872	31	642	2.46757	25.5277	3.3709	Up	7.49e-75	1.85e-73
NONRATT003027.2	329	12	237	2.53169	24.9773	3.30245	Up	5.23e-28	5.41e-27
NONRATT021063.2	1091	7	136	0.445346	4.32222	3.27877	Up	1.74e-16	1.17e-15
NONRATT003715.2	606	6	115	0.687232	6.57988	3.25919	Up	4.77e-14	2.78e-13
NONRATT021175.2	3092	63	1206	1.41425	13.5239	3.2574	Up	2.86e-135	1.29e-133
NONRATT008999.2	916	13	248	0.985083	9.38748	3.25242	Up	6.94e-29	7.4e-28
NONRATT008375.2	1132	10	186	0.613166	5.69717	3.2159	Up	9.02e-22	7.55e-21
NONRATT017649.2	776	103	1894	9.21298	84.6274	3.19939	Up	3.5e-208	2.4e-206
NONRATT012597.2	385	62	1139	11.1778	102.578	3.19802	Up	8.36e-126	3.44e-124
NONRATT008994.2	532	6	108	0.782824	7.0389	3.16859	Up	5.7e-13	3.13e-12
NONRATT025453.2	1080	31	540	1.99234	17.3366	3.12128	Up	3.68e-59	7.46e-58
NONRATT008938.2	908	42	731	3.21061	27.9142	3.12008	Up	1.55e-79	4.08e-78
NONRATT009093.2	570	5	87	0.608863	5.29221	3.11968	Up	1.57e-10	7.32e-10
NONRATT001649.2	1773	7	121	0.27404	2.3663	3.11017	Up	3.5e-14	2.06e-13
NONRATT016948.2	718	57	985	5.5103	47.5669	3.10976	Up	2.55e-106	9.06e-105
NONRATT006034.2	382	17	288	3.08895	26.141	3.08113	Up	7.89e-32	9.17e-31
NONRATT008301.2	761	30	508	2.73628	23.1458	3.08046	Up	4.35e-55	8.27e-54
NONRATT003013.2	586	6	100	0.710687	5.91691	3.05756	Up	9.44e-12	4.82e-11
NONRATT029995.2	785	11	183	0.97263	8.08303	3.05493	Up	1.56e-20	1.24e-19
NONRATT033383.1	961	5	82	0.361136	2.95858	3.03429	Up	9.04e-10	3.99e-09
NONRATT008348.2	550	17	278	2.14541	17.5257	3.03014	Up	2.55e-30	2.84e-29
NONRATT022466.2	1376	10	161	0.504436	4.05696	3.00765	Up	5.73e-18	4.11e-17
NONRATT008997.2	509	22	345	3.00006	23.5014	2.96969	Up	1.25e-36	1.63e-35
NONRATT027174.2	923	8	124	0.601607	4.65814	2.95286	Up	6.87e-14	3.97e-13
NONRATT020844.2	486	8	122	1.14256	8.70395	2.9294	Up	1.37e-13	7.77e-13
NONRATT011467.2	577	9	137	1.08266	8.23261	2.92677	Up	4.16e-15	2.58e-14
NONRATT026876.2	1563	5	76	0.222042	1.68596	2.92466	Up	7.23e-09	2.95e-08
NONRATT011059.2	336	28	424	5.7842	43.7542	2.91923	Up	5.37e-44	8.29e-43
NONRATT004734.2	898	41	620	3.16907	23.9391	2.91724	Up	1.26e-63	2.72e-62
NONRATT029380.2	1382	38	569	1.90854	14.2757	2.90302	Up	3.04e-58	6.11e-57
NONRATT012595.2	555	13	193	1.62583	12.0575	2.89068	Up	1.47e-20	1.17e-19
NONRATT004059.2	601	20	295	2.30983	17.0193	2.88131	Up	1.18e-30	1.33e-29
NONRATT016256.2	444	6	88	0.937979	6.87215	2.87313	Up	5.97e-10	2.66e-09
NONRATT002147.2	405	8	117	1.37107	10.0167	2.86903	Up	7.57e-13	4.14e-12
NONRATT006591.2	666	39	568	4.06457	29.5711	2.86301	Up	2.23e-57	4.42e-56
NONRATT015190.2	1733	439	6387	17.5829	127.788	2.86151	Up	0	0
NONRATT027194.2	791	5	72	0.438751	3.15609	2.84666	Up	2.85e-08	1.11e-07
NONRATT019992.2	2921	179	2577	4.2535	30.5897	2.84633	Up	3.31e-253	2.64e-251
NONRATT000217.2	2609	33	468	0.877939	6.21963	2.82464	Up	6.4e-47	1.05e-45
NONRATT027195.2	1372	24	338	1.21418	8.54192	2.81458	Up	3.69e-34	4.54e-33
NONRATT004230.2	794	21	295	1.83579	12.8823	2.81092	Up	6e-30	6.56e-29
NONRATT013345.2	782	5	70	0.443801	3.10373	2.80602	Up	5.63e-08	2.12e-07
NONRATT012349.2	433	5	69	0.801506	5.52528	2.78526	Up	7.9e-08	2.94e-07
NONRATT009101.2	472	5	69	0.73528	5.06874	2.78526	Up	7.9e-08	2.94e-07
NONRATT023057.2	595	12	165	1.39987	9.61523	2.78002	Up	3.89e-17	2.69e-16
NONRATT013015.2	398	15	206	2.61597	17.9464	2.77828	Up	4.49e-21	3.67e-20
NONRATT029869.2	1277	92	1261	5.00059	34.2387	2.77546	Up	1.08e-121	4.27e-120
NONRATT033489.1	960	11	150	0.795328	5.41767	2.76805	Up	1.26e-15	8.01e-15
NONRATT009102.2	497	5	68	0.698294	4.74401	2.7642	Up	1.11e-07	4.08e-07
NONRATT017311.2	1227	16	217	0.905107	6.13208	2.76022	Up	5.38e-22	4.55e-21
NONRATT019841.2	773	6	81	0.538761	3.63328	2.75355	Up	6.43e-09	2.63e-08
NONRATT016716.2	419	5	66	0.828287	5.46164	2.72113	Up	2.17e-07	7.76e-07
NONRATT016139.2	1156	24	315	1.44105	9.44812	2.71291	Up	8.2e-31	9.22e-30
NONRATT021440.2	648	11	144	1.17826	7.70514	2.70916	Up	9.38e-15	5.71e-14
NONRATT017505.2	995	22	288	1.5347	10.036	2.70916	Up	3e-28	3.14e-27
NONRATT024927.2	484	8	104	1.14728	7.45042	2.6991	Up	6.09e-11	2.93e-10
NONRATT003262.2	339	39	505	7.98527	51.6517	2.6934	Up	3.35e-48	5.64e-47
NONRATT020224.2	828	299	3804	25.0649	159.295	2.66797	Up	0	0
NONRATT030190.2	410	10	126	1.69294	10.6556	2.65402	Up	8.21e-13	4.47e-12
NONRATT011473.2	661	6	75	0.630049	3.93417	2.64252	Up	4.78e-08	1.81e-07
NONRATT028066.2	410	12	149	2.03152	12.6007	2.63287	Up	8.04e-15	4.91e-14
NONRATT029246.2	483	7	86	1.00595	6.17368	2.61758	Up	5.42e-09	2.23e-08
NONRATT001659.2	2658	372	4563	9.71433	59.5235	2.61527	Up	0	0
NONRATT020886.2	1419	131	1606	6.40787	39.2424	2.6145	Up	2.58e-145	1.27e-143
NONRATT027074.2	473	5	61	0.733725	4.47159	2.60747	Up	1.15e-06	3.83e-06
NONRATT012641.2	620	28	341	3.13466	19.0702	2.60494	Up	6.37e-32	7.41e-31
NONRATT020948.2	720	6	73	0.57842	3.51547	2.60353	Up	9.27e-08	3.43e-07
NONRATT013445.2	1029	6	72	0.404726	2.42611	2.58363	Up	1.29e-07	4.72e-07
NONRATT010362.2	569	5	60	0.609933	3.65622	2.58363	Up	1.6e-06	5.18e-06
NONRATT021835.2	601	15	180	1.73237	10.3846	2.58363	Up	2.5e-17	1.74e-16
NONRATT022027.2	1085	9	107	0.575755	3.41938	2.57021	Up	9.88e-11	4.67e-10
NONRATT033901.1	803	9	107	0.77795	4.6202	2.57021	Up	9.88e-11	4.67e-10
NONRATT005962.2	595	16	190	1.8665	11.0721	2.56852	Up	4.07e-18	2.95e-17
NONRATT001781.2	534	6	71	0.779892	4.6101	2.56345	Up	1.79e-07	6.41e-07
NONRATT011073.2	418	20	236	3.32107	19.5762	2.55938	Up	4.11e-22	3.48e-21
NONRATT011211.2	553	9	106	1.12965	6.6462	2.55666	Up	1.37e-10	6.4e-10
NONRATT019985.2	372	10	117	1.86587	10.9053	2.5471	Up	1.58e-11	7.93e-11
NONRATT010443.2	659	87	1017	9.16344	53.5092	2.54583	Up	4.6e-90	1.39e-88
NONRATT014255.2	334	6	70	1.24689	7.26682	2.54299	Up	2.48e-07	8.82e-07
NONRATT022824.2	711	9	105	0.878613	5.1205	2.54299	Up	1.9e-10	8.76e-10
NONRATT004559.2	548	5	58	0.633307	3.66978	2.53472	Up	3.1e-06	9.75e-06
NONRATT002380.2	576	5	58	0.602521	3.49139	2.53472	Up	3.1e-06	9.75e-06
NONRATT025490.2	350	7	81	1.38821	8.02435	2.53116	Up	2.8e-08	1.09e-07
NONRATT019720.2	2530	9	104	0.246915	1.4253	2.52918	Up	2.63e-10	1.2e-09
NONRATT024243.2	934	24	275	1.78357	10.2089	2.51699	Up	4.07e-25	3.85e-24
NONRATT027083.2	735	88	1008	8.31036	47.5517	2.51651	Up	3.51e-88	1.04e-86
NONRATT009614.2	545	7	80	0.89151	5.08963	2.51324	Up	3.87e-08	1.49e-07
NONRATT022467.2	1821	11	125	0.419283	2.38009	2.50502	Up	4.83e-12	2.52e-11
NONRATT021714.2	711	10	113	0.976237	5.51064	2.49692	Up	5.78e-11	2.78e-10
NONRATT015691.2	490	19	214	2.69142	15.143	2.4922	Up	1.22e-19	9.44e-19
NONRATT010926.2	1676	19	213	0.786872	4.40655	2.48545	Up	1.68e-19	1.29e-18
NONRATT011376.2	765	5	56	0.453663	2.53816	2.48409	Up	5.94e-06	1.8e-05
NONRATT018686.2	586	37	414	4.38257	24.496	2.4827	Up	1.39e-36	1.82e-35
NONRATT019896.2	702	11	123	1.08763	6.0752	2.48175	Up	9.21e-12	4.7e-11
NONRATT017026.2	947	6	67	0.43977	2.45311	2.47979	Up	6.6e-07	2.24e-06
NONRATT000372.2	474	8	89	1.17148	6.51035	2.4744	Up	8.4e-09	3.41e-08
NONRATT025985.2	578	10	111	1.20087	6.65868	2.47115	Up	1.1e-10	5.18e-10
NONRATT025250.2	1029	21	232	1.41654	7.81746	2.46433	Up	6.12e-21	4.97e-20
NONRATT013439.2	928	5	55	0.373979	2.05498	2.4581	Up	8.22e-06	2.46e-05
NONRATT020497.2	2027	24	264	0.82183	4.51589	2.4581	Up	1.39e-23	1.25e-22
NONRATT013412.2	1787	8	88	0.310735	1.70746	2.4581	Up	1.16e-08	4.67e-08
NONRATT024549.2	621	5	55	0.55886	3.07089	2.4581	Up	8.22e-06	2.46e-05
NONRATT006850.2	665	5	55	0.521883	2.8677	2.4581	Up	8.22e-06	2.46e-05
NONRATT003012.2	1808	178	1936	6.83355	37.1279	2.44179	Up	2.32e-162	1.25e-160
NONRATT002074.2	776	22	239	1.96782	10.679	2.4401	Up	2.59e-21	2.13e-20
NONRATT029871.2	764	7	76	0.635959	3.44916	2.43924	Up	1.41e-07	5.09e-07
NONRATT006032.2	673	14	152	1.4439	7.83108	2.43924	Up	5.2e-14	3.03e-13
NONRATT030698.2	551	5	54	0.629859	3.39809	2.43162	Up	1.14e-05	3.29e-05
NONRATT014797.2	755	8	86	0.735475	3.94952	2.42493	Up	2.2e-08	8.65e-08
NONRATT033062.1	3299	8	86	0.168319	0.903876	2.42493	Up	2.2e-08	8.65e-08
NONRATT003581.2	690	34	364	3.42022	18.2913	2.419	Up	1.86e-31	2.14e-30
NONRATT011464.2	258	10	107	2.69033	14.3799	2.4182	Up	3.97e-10	1.8e-09
NONRATT009841.2	718	15	160	1.45008	7.7266	2.4137	Up	1.58e-14	9.49e-14
NONRATT006033.2	912	9	96	0.684971	3.6498	2.4137	Up	3.46e-09	1.45e-08
NONRATT014043.2	677	6	63	0.615159	3.2266	2.39098	Up	2.39e-06	7.59e-06
NONRATT002750.2	1145	196	2045	11.8816	61.9271	2.38184	Up	1.05e-166	5.85e-165
NONRATT024781.2	821	7	73	0.591806	3.08299	2.38113	Up	3.68e-07	1.29e-06
NONRATT016946.2	715	21	218	2.03863	10.5717	2.37453	Up	5.21e-19	3.93e-18
NONRATT030647.2	713	12	124	1.1682	6.03011	2.3679	Up	2.59e-11	1.27e-10
NONRATT023080.2	750	12	124	1.11057	5.73262	2.3679	Up	2.59e-11	1.27e-10
NONRATT014360.2	723	6	62	0.57602	2.97335	2.3679	Up	3.29e-06	1.03e-05
NONRATT001075.2	396	68	702	11.919	61.466	2.36653	Up	6.86e-58	1.37e-56
NONRATT019902.2	328	10	103	2.11617	10.8882	2.36324	Up	1.41e-09	6.16e-09
NONRATT026869.2	546	200	2058	25.4251	130.691	2.36184	Up	3.66e-166	2.03e-164
NONRATT005164.2	606	8	82	0.916309	4.69174	2.35622	Up	7.86e-08	2.92e-07
NONRATT000757.2	518	28	286	3.75192	19.1438	2.35118	Up	2.88e-24	2.64e-23
NONRATT004740.2	824	10	102	0.84236	4.29206	2.34916	Up	1.94e-09	8.28e-09
NONRATT003001.2	438	5	51	0.792356	4.03728	2.34916	Up	2.97e-05	8.25e-05
NONRATT028822.2	796	5	51	0.435995	2.22152	2.34916	Up	2.97e-05	8.25e-05
NONRATT029084.2	252	73	741	20.107	101.955	2.34217	Up	2.55e-60	5.25e-59
NONRATT027081.2	408	9	91	1.53111	7.73347	2.33653	Up	1.69e-08	6.67e-08
NONRATT014915.2	504	17	171	2.34122	11.7641	2.32905	Up	6.93e-15	4.25e-14
NONRATT015828.2	381	6	60	1.09308	5.46033	2.32059	Up	6.19e-06	1.87e-05
NONRATT013440.2	580	24	240	2.87216	14.3475	2.32059	Up	2.7e-20	2.14e-19
NONRATT019579.2	1298	9	90	0.481274	2.40415	2.32059	Up	2.31e-08	9.05e-08
NONRATT005767.2	1756	154	1533	6.08725	30.2699	2.31402	Up	2.29e-121	9.03e-120
NONRATT030136.2	1073	15	149	0.970323	4.81481	2.31094	Up	5.03e-13	2.77e-12
NONRATT020728.2	398	23	228	4.01116	19.863	2.30799	Up	3.11e-19	2.37e-18
NONRATT021066.2	671	188	1858	19.4473	96.0099	2.30361	Up	5.7e-146	2.8e-144
NONRATT010334.2	1682	11	108	0.453933	2.22634	2.29412	Up	1.07e-09	4.7e-09
NONRATT014584.2	589	8	78	0.942756	4.59169	2.28407	Up	2.76e-07	9.77e-07
NONRATT023904.2	573	7	68	0.847946	4.11479	2.27877	Up	1.78e-06	5.74e-06
NONRATT013093.2	982	22	213	1.55502	7.52075	2.27394	Up	9.05e-18	6.43e-17
NONRATT009865.2	403	11	106	1.89458	9.11998	2.26715	Up	1.99e-09	8.53e-09
NONRATT022808.2	1920	46	443	1.66296	8.0001	2.26627	Up	2.38e-35	3.02e-34
NONRATT027535.2	1080	20	192	1.28538	6.16411	2.2617	Up	4.72e-16	3.08e-15
NONRATT004041.2	395	7	67	1.23006	5.88126	2.2574	Up	2.44e-06	7.73e-06
NONRATT017354.2	772	7	67	0.629369	3.0092	2.2574	Up	2.44e-06	7.74e-06
NONRATT014573.2	709	7	67	0.685293	3.27659	2.2574	Up	2.44e-06	7.73e-06
NONRATT025522.2	439	18	171	2.84599	13.5059	2.24659	Up	2.47e-14	1.47e-13
NONRATT020149.2	724	15	142	1.43806	6.80053	2.24152	Up	4.4e-12	2.3e-11
NONRATT012642.2	510	22	208	2.99418	14.1412	2.23967	Up	4.21e-17	2.9e-16
NONRATT027050.2	368	59	556	11.1283	52.3866	2.23496	Up	2.67e-43	4.05e-42
NONRATT005822.2	923	145	1365	10.9041	51.2771	2.23344	Up	6.48e-104	2.26e-102
NONRATT008127.2	274	10	94	2.53323	11.8952	2.23133	Up	2.34e-08	9.18e-08
NONRATT016280.2	368	5	47	0.943076	4.42836	2.23133	Up	0.000104662	0.000264619
NONRATT008414.2	518	11	103	1.47397	6.89446	2.22573	Up	5.03e-09	2.09e-08
NONRATT000783.2	426	6	56	0.977612	4.55797	2.22106	Up	2.16e-05	6.1e-05
NONRATT003336.2	536	10	93	1.29497	6.01604	2.2159	Up	3.19e-08	1.24e-07
NONRATT021344.2	409	17	158	2.88503	13.3945	2.21498	Up	3.86e-13	2.14e-12
NONRATT018039.2	454	14	130	2.14041	9.92843	2.21368	Up	5.08e-11	2.46e-10
NONRATT004194.2	431	7	65	1.12732	5.22912	2.21368	Up	4.53e-06	1.38e-05
NONRATT014140.2	427	7	65	1.13788	5.27811	2.21368	Up	4.53e-06	1.38e-05
NONRATT014349.2	371	11	102	2.05799	9.53277	2.21166	Up	6.84e-09	2.8e-08
NONRATT021139.2	704	11	102	1.08454	5.02366	2.21166	Up	6.84e-09	2.79e-08
NONRATT026043.2	624	30	278	3.33704	15.4473	2.21072	Up	4.31e-22	3.65e-21
NONRATT000814.2	1754	28	259	1.10803	5.11992	2.20812	Up	1.2e-20	9.62e-20
NONRATT010510.2	578	9	83	1.08079	4.97901	2.20378	Up	2.03e-07	7.25e-07
NONRATT006386.2	1677	104	958	4.30452	19.8073	2.20211	Up	3.16e-72	7.56e-71
NONRATT030216.2	354	5	46	0.980373	4.50555	2.2003	Up	0.000142812	0.000356146
NONRATT007629.2	615	10	92	1.12862	5.18687	2.2003	Up	4.33e-08	1.66e-07
NONRATT008425.2	551	6	55	0.75583	3.46102	2.19506	Up	2.95e-05	8.2e-05
NONRATT016850.2	766	7	64	0.634299	2.89697	2.19131	Up	6.16e-06	1.86e-05
NONRATT003166.2	775	7	64	0.626933	2.86333	2.19131	Up	6.16e-06	1.86e-05
NONRATT028523.2	494	9	82	1.26456	5.75546	2.18629	Up	2.76e-07	9.74e-07
NONRATT004566.2	713	11	100	1.07085	4.86299	2.18309	Up	1.26e-08	5.07e-08
NONRATT030889.2	390	11	100	1.95773	8.89054	2.18309	Up	1.26e-08	5.07e-08
NONRATT001072.2	796	11	100	0.959189	4.35592	2.18309	Up	1.26e-08	5.07e-08
NONRATT009552.2	578	25	227	3.00218	13.6173	2.18136	Up	5.11e-18	3.68e-17
NONRATT020222.2	399	28	254	4.87091	22.0726	2.17999	Up	5.46e-20	4.26e-19
NONRATT009615.2	601	7	63	0.808441	3.63462	2.16859	Up	8.37e-06	2.5e-05
NONRATT014556.2	726	5	45	0.478033	2.14916	2.16859	Up	0.000194519	0.000476834
NONRATT021163.2	814	8	72	0.682166	3.06691	2.16859	Up	1.76e-06	5.68e-06
NONRATT024558.2	612	5	45	0.567079	2.54949	2.16859	Up	0.000194519	0.000476872
NONRATT022195.2	807	5	45	0.430052	1.93345	2.16859	Up	0.000194519	0.000476797
NONRATT026177.2	1105	10	90	0.628149	2.82405	2.16859	Up	7.98e-08	2.96e-07
NONRATT017553.2	687	206	1848	20.813	93.2692	2.16391	Up	6.24e-135	2.8e-133
NONRATT021147.2	1405	32	287	1.58088	7.08269	2.16357	Up	3.2e-22	2.72e-21
NONRATT014230.2	826	25	224	2.1008	9.40288	2.16216	Up	1.26e-17	8.94e-17
NONRATT021010.2	365	23	205	4.37381	19.4739	2.15458	Up	3.54e-16	2.33e-15
NONRATT003697.2	472	53	470	7.79397	34.5262	2.14726	Up	3.5e-35	4.42e-34
NONRATT017140.2	522	14	124	1.86158	8.23653	2.14551	Up	3.14e-10	1.43e-09
NONRATT011657.2	567	7	62	0.856919	3.79142	2.14551	Up	1.14e-05	3.29e-05
NONRATT000503.2	740	7	62	0.656585	2.90505	2.14551	Up	1.14e-05	3.29e-05
NONRATT002869.2	438	7	62	1.1093	4.90807	2.14551	Up	1.14e-05	3.29e-05
NONRATT022018.2	692	13	115	1.30395	5.76215	2.14372	Up	1.45e-09	6.33e-09
NONRATT022043.2	703	6	53	0.592408	2.61405	2.14162	Up	5.45e-05	0.000144999
NONRATT026966.2	778	11	97	0.981381	4.323	2.13915	Up	3.13e-08	1.22e-07
NONRATT010156.2	683	10	88	1.01626	4.4674	2.13617	Up	1.46e-07	5.27e-07
NONRATT018202.2	491	5	44	0.706827	3.10716	2.13617	Up	0.000264454	0.000640231
NONRATT024628.2	6449	10	88	0.10763	0.473133	2.13617	Up	1.46e-07	5.27e-07
NONRATT030886.2	597	5	44	0.581327	2.55547	2.13617	Up	0.000264454	0.000640182
NONRATT024053.2	424	139	1222	22.7548	99.9305	2.13475	Up	2.29e-88	6.81e-87
NONRATT012596.2	476	9	79	1.31238	5.75457	2.13252	Up	6.86e-07	2.32e-06
NONRATT029663.2	678	11	96	1.12613	4.90947	2.1242	Up	4.23e-08	1.63e-07
NONRATT004649.2	1181	16	139	0.940361	4.08092	2.11761	Up	3.65e-11	1.78e-10
NONRATT000878.2	942	55	477	4.05263	17.5574	2.11515	Up	4.6e-35	5.78e-34
NONRATT018342.2	485	6	52	0.858686	3.71753	2.11414	Up	7.38e-05	0.000194111
NONRATT030526.2	1145	6	52	0.363723	1.57467	2.11414	Up	7.38e-05	0.000194128
NONRATT006974.2	414	26	225	4.35911	18.8441	2.11201	Up	3.05e-17	2.12e-16
NONRATT012598.2	541	16	138	2.0528	8.84453	2.10719	Up	4.92e-11	2.38e-10
NONRATT001863.2	957	8	69	0.580233	2.49994	2.10719	Up	4.38e-06	1.34e-05
NONRATT023137.2	1252	5	43	0.277198	1.19085	2.103	Up	0.000358838	0.0008362
NONRATT020832.2	727	5	43	0.477376	2.05082	2.103	Up	0.000358838	0.000836075
NONRATT000594.2	393	5	43	0.883084	3.79375	2.103	Up	0.000358838	0.000836013
NONRATT014355.2	988	5	43	0.351267	1.50905	2.103	Up	0.000358838	0.000835951
NONRATT005349.2	704	22	189	2.16908	9.30855	2.10148	Up	1.31e-14	7.91e-14
NONRATT022825.2	985	281	2414	19.8014	84.9755	2.10145	Up	1.33e-169	7.52e-168
NONRATT019935.2	388	9	77	1.61004	6.88101	2.09553	Up	1.25e-06	4.09e-06
NONRATT003557.2	1018	6	51	0.409099	1.73706	2.08613	Up	9.99e-05	0.000258791
NONRATT004002.2	572	16	136	1.94155	8.24396	2.08613	Up	8.92e-11	4.22e-10
NONRATT002947.2	662	12	102	1.2582	5.34238	2.08613	Up	2.24e-08	8.78e-08
NONRATT026498.2	1017	6	51	0.409501	1.73877	2.08613	Up	9.99e-05	0.00025877
NONRATT019504.2	322	8	68	1.72448	7.32227	2.08613	Up	5.92e-06	1.79e-05
NONRATT030382.2	575	9	76	1.08642	4.58288	2.07667	Up	1.69e-06	5.45e-06
NONRATT029600.2	641	72	608	7.79649	32.8881	2.07667	Up	2.49e-43	3.78e-42
NONRATT023652.2	716	7	59	0.678594	2.85714	2.07395	Up	2.81e-05	7.83e-05
NONRATT028065.2	1025	7	59	0.474022	1.99582	2.07395	Up	2.81e-05	7.83e-05
NONRATT030116.2	1006	26	219	1.79391	7.54812	2.07301	Up	1.81e-16	1.21e-15
NONRATT012622.2	1181	22	185	1.293	5.43144	2.07062	Up	4.28e-14	2.51e-13
NONRATT025305.2	778	45	378	4.01474	16.8463	2.06905	Up	2.24e-27	2.26e-26
NONRATT001999.2	369	62	519	11.6625	48.7679	2.06406	Up	6.11e-37	8.06e-36
NONRATT012382.2	518	6	50	0.803982	3.34683	2.05756	Up	0.000135041	0.000337576
NONRATT002248.2	1244	15	125	0.836942	3.48404	2.05756	Up	7.42e-10	3.29e-09
NONRATT024892.2	526	15	125	1.97938	8.23981	2.05756	Up	7.42e-10	3.3e-09
NONRATT014779.2	744	15	125	1.3994	5.82546	2.05756	Up	7.42e-10	3.29e-09
NONRATT007555.2	782	40	333	3.55041	14.7649	2.05612	Up	4.14e-24	3.78e-23
NONRATT022653.2	1040	62	515	4.13793	17.1699	2.0529	Up	1.97e-36	2.57e-35
NONRATT029911.2	769	10	83	0.902606	3.74235	2.05178	Up	6.54e-07	2.22e-06
NONRATT019530.2	549	26	215	3.2872	13.5787	2.04642	Up	5.86e-16	3.81e-15
NONRATT005621.2	2623	20	165	0.529245	2.18111	2.04306	Up	1.6e-12	8.63e-12
NONRATT000321.2	1249	16	132	0.889165	3.66441	2.04306	Up	2.91e-10	1.33e-09
NONRATT021597.2	459	9	74	1.36099	5.59	2.03819	Up	3.07e-06	9.66e-06
NONRATT021697.2	1142	18	148	1.09403	4.49354	2.03819	Up	2.5e-11	1.23e-10
NONRATT003473.2	3290	11196	91635	236.206	965.736	2.03158	Up	0	0
NONRATT023731.2	294	6	49	1.41654	5.77885	2.02841	Up	0.000182128	0.000448607
NONRATT028429.2	358	6	49	1.1633	4.74576	2.02841	Up	0.000182128	0.000448678
NONRATT011935.2	374	6	49	1.11354	4.54273	2.02841	Up	0.000182128	0.000448643
NONRATT029312.2	656	31	253	3.28007	13.3724	2.02746	Up	2.39e-18	1.75e-17
NONRATT030163.2	698	39	317	3.87823	15.747	2.0216	Up	1.44e-22	1.24e-21
NONRATT009864.2	1354	134	1088	6.86927	27.8614	2.02004	Up	9.23e-74	2.25e-72
NONRATT030249.2	758	9	73	0.824134	3.33923	2.01856	Up	4.12e-06	1.26e-05
NONRATT014093.2	334	28	227	5.81884	23.5653	2.01786	Up	1.65e-16	1.1e-15
NONRATT027393.2	1323	22	178	1.15422	4.66502	2.01497	Up	3.34e-13	1.86e-12
NONRATT017589.2	737	12	97	1.13016	4.56349	2.01362	Up	9.81e-08	3.62e-07
NONRATT028877.2	487	70	561	9.97686	39.9417	2.00124	Up	2.33e-38	3.18e-37
NONRATT032204.1	3461	15	120	0.300825	1.20219	1.99867	Up	3.22e-09	1.36e-08
NONRATT021007.2	505	21	168	2.88637	11.5348	1.99867	Up	2.03e-12	1.08e-11
NONRATT002529.2	666	9	72	0.937979	3.74845	1.99867	Up	5.53e-06	1.68e-05
NONRATT019804.2	584	6	48	0.713121	2.84985	1.99867	Up	0.000245172	0.000595489
NONRATT007217.2	739	8	64	0.751398	3.00281	1.99867	Up	1.94e-05	5.5e-05
NONRATT009912.2	610	6	48	0.682726	2.72838	1.99867	Up	0.000245172	0.000595627
NONRATT029861.2	669	12	96	1.24503	4.97551	1.99867	Up	1.31e-07	4.81e-07
NONRATT020360.2	512	6	48	0.813403	3.2506	1.99867	Up	0.000245172	0.000595535
NONRATT021116.2	1410	6	48	0.295364	1.18036	1.99867	Up	0.000245172	0.000595581
NONRATT029291.2	559	70	556	8.69182	34.487	1.98832	Up	9.83e-38	1.32e-36
NONRATT020206.2	503	11	87	1.51792	5.99714	1.98218	Up	6.1e-07	2.07e-06
NONRATT001199.2	445	10	79	1.55978	6.15545	1.98052	Up	2.12e-06	6.77e-06
NONRATT029411.2	864	17	134	1.36571	5.37754	1.97729	Up	4.9e-10	2.21e-09
NONRATT001165.2	515	8	63	1.07822	4.24157	1.97595	Up	2.61e-05	7.28e-05
NONRATT015726.2	870	16	126	1.27651	5.02162	1.97595	Up	1.68e-09	7.27e-09
NONRATT029189.2	875	7	55	0.555283	2.17945	1.97267	Up	9.22e-05	0.000239584
NONRATT004489.2	697	7	55	0.697092	2.73604	1.97267	Up	9.22e-05	0.000239623
NONRATT014685.2	1408	13	102	0.640863	2.51183	1.97065	Up	6.81e-08	2.54e-07
NONRATT025455.2	755	12	94	1.10321	4.31692	1.96829	Up	2.35e-07	8.37e-07
NONRATT009619.2	706	23	180	2.26125	8.84017	1.96696	Up	5.58e-13	3.07e-12
NONRATT005708.2	259	19	148	5.09188	19.8132	1.96019	Up	7.48e-11	3.56e-10
NONRATT007713.2	1343	144	1119	7.44237	28.89	1.95673	Up	6.94e-73	1.68e-71
NONRATT023022.2	584	13	101	1.5451	5.99655	1.95644	Up	9.1e-08	3.37e-07
NONRATT011413.2	818	8	62	0.678831	2.62804	1.95286	Up	3.49e-05	9.45e-05
NONRATT011572.2	1125	8	62	0.493585	1.91087	1.95286	Up	3.49e-05	9.45e-05
NONRATT024356.2	375	12	93	2.22113	8.59893	1.95286	Up	3.14e-07	1.11e-06
NONRATT029293.2	766	100	775	9.06141	35.0805	1.95286	Up	7.51e-51	1.33e-49
NONRATT029083.2	593	908	7021	106.281	410.523	1.94958	Up	0	0
NONRATT000883.2	907	41	317	3.13763	12.1184	1.94945	Up	1.27e-21	1.06e-20
NONRATT018642.2	742	11	85	1.029	3.97199	1.94862	Up	1.09e-06	3.63e-06
NONRATT011074.2	439	7	54	1.10677	4.26503	1.9462	Up	0.00012355	0.000309991
NONRATT005426.2	1231	29	223	1.63518	6.28116	1.94158	Up	1.55e-15	9.79e-15
NONRATT022757.2	1070	12	92	0.778435	2.98124	1.93726	Up	4.19e-07	1.44e-06
NONRATT029969.2	693	313	2392	31.3499	119.68	1.93265	Up	1.94e-151	9.84e-150
NONRATT016100.2	1448	25	191	1.19838	4.5736	1.93224	Up	2.03e-13	1.14e-12
NONRATT017002.2	802	19	145	1.64439	6.26883	1.93065	Up	1.77e-10	8.21e-10
NONRATT025856.2	617	24	183	2.69992	10.2839	1.9294	Up	6.87e-13	3.77e-12
NONRATT014466.2	672	8	61	0.826315	3.14741	1.9294	Up	4.66e-05	0.000124904
NONRATT002412.2	377	8	61	1.4729	5.61024	1.9294	Up	4.66e-05	0.000124915
NONRATT010400.2	606	10	76	1.14539	4.34844	1.92466	Up	5.06e-06	1.54e-05
NONRATT019842.2	457	27	205	4.10083	15.5536	1.92326	Up	3.12e-14	1.84e-13
NONRATT018897.2	753	38	288	3.50278	13.2614	1.92066	Up	2e-19	1.54e-18
NONRATT020650.2	444	28	212	4.37723	16.5556	1.91923	Up	1.23e-14	7.42e-14
NONRATT003675.2	802	7	53	0.605827	2.29137	1.91923	Up	0.000165234	0.000409481
NONRATT023155.2	1552	14	106	0.626125	2.36814	1.91923	Up	6.25e-08	2.34e-07
NONRATT018632.2	821	7	53	0.591806	2.23834	1.91923	Up	0.000165234	0.000409449
NONRATT031163.2	686	49	371	4.95789	18.7518	1.91923	Up	1.34e-24	1.25e-23
NONRATT004661.2	1800	1659	12551	63.9733	241.768	1.91808	Up	0	0
NONRATT019538.2	1788	27	204	1.04814	3.95599	1.9162	Up	4.15e-14	2.43e-13
NONRATT014864.2	343	24	181	4.85671	18.2969	1.91355	Up	1.21e-12	6.55e-12
NONRATT017064.2	734	13	98	1.22934	4.62938	1.91294	Up	2.15e-07	7.68e-07
NONRATT030828.2	1852	23	173	0.862009	3.2389	1.90973	Up	4.12e-12	2.16e-11
NONRATT017760.2	756	24	180	2.20351	8.2555	1.90556	Up	1.61e-12	8.66e-12
NONRATT029746.2	512	10	75	1.35567	5.07907	1.90556	Up	6.74e-06	2.03e-05
NONRATT008592.2	540	21	157	2.69929	10.0809	1.90097	Up	4.75e-11	2.3e-10
NONRATT003635.2	1471	47	351	2.21774	8.27346	1.8994	Up	4.65e-23	4.1e-22
NONRATT023367.2	611	9	67	1.02241	3.80213	1.89483	Up	2.36e-05	6.62e-05
NONRATT018625.2	551	9	67	1.13375	4.21615	1.89483	Up	2.36e-05	6.62e-05
NONRATT025234.2	754	9	67	0.828506	3.08103	1.89483	Up	2.36e-05	6.62e-05
NONRATT012014.2	2318	55	409	1.64693	6.11791	1.89326	Up	1.58e-26	1.56e-25
NONRATT020223.2	800	84	623	7.28809	27.0017	1.88944	Up	1.56e-39	2.19e-38
NONRATT027895.2	740	10	74	0.937979	3.46731	1.88619	Up	8.97e-06	2.68e-05
NONRATT014735.2	875	18	133	1.42787	5.27031	1.88402	Up	1.88e-09	8.04e-09
NONRATT000394.2	508	8	59	1.09308	4.027	1.88131	Up	8.29e-05	0.000216616
NONRATT028357.2	713	8	59	0.778799	2.86916	1.88131	Up	8.29e-05	0.000216598
NONRATT020729.2	525	11	81	1.45431	5.34957	1.87908	Up	3.43e-06	1.07e-05
NONRATT029292.2	419	45	330	7.45458	27.3082	1.87313	Up	2.12e-21	1.75e-20
NONRATT027441.2	759	9	66	0.823049	3.01505	1.87313	Up	3.14e-05	8.7e-05
NONRATT001620.2	1929	34	249	1.22341	4.47569	1.8712	Up	1.84e-16	1.23e-15
NONRATT003641.2	568	16	117	1.95522	7.14217	1.86903	Up	2.19e-08	8.6e-08
NONRATT014395.2	1333	16	117	0.833133	3.04333	1.86903	Up	2.19e-08	8.61e-08
NONRATT027416.2	604	59	431	6.78016	24.7419	1.86757	Up	2.06e-27	2.09e-26
NONRATT016812.2	1113	10	73	0.623634	2.27416	1.86656	Up	1.19e-05	3.44e-05
NONRATT001699.2	1006	31	226	2.13889	7.78939	1.86465	Up	5.31e-15	3.27e-14
NONRATT000320.2	462	14	102	2.10335	7.6551	1.86374	Up	1.94e-07	6.95e-07
NONRATT011232.2	1103	7	51	0.440501	1.6032	1.86374	Up	0.000293864	0.000707266
NONRATT027586.2	613	84	611	9.51138	34.56	1.86138	Up	4.4e-38	5.97e-37
NONRATT017730.2	1003	57	414	3.94456	14.3117	1.85926	Up	3.03e-26	2.96e-25
NONRATT003911.2	479	12	87	1.73888	6.29762	1.85665	Up	1.74e-06	5.61e-06
NONRATT003182.2	737	14	101	1.31852	4.75168	1.84952	Up	2.57e-07	9.13e-07
NONRATT014707.2	652	10	72	1.06458	3.82893	1.84666	Up	1.58e-05	4.52e-05
NONRATT000193.2	1991	221	1590	7.70452	27.6897	1.84557	Up	1.83e-95	5.79e-94
NONRATT022229.2	1183	102	731	5.98467	21.4252	1.83997	Up	1.33e-44	2.08e-43
NONRATT015054.2	1159	40	286	2.39553	8.55609	1.83661	Up	2.72e-18	1.99e-17
NONRATT027335.2	855	21	150	1.70482	6.083	1.83517	Up	3.38e-10	1.54e-09
NONRATT006472.2	494	14	100	1.9671	7.01885	1.83517	Up	3.41e-07	1.2e-06
NONRATT012722.2	1227	53	378	2.99817	10.6817	1.83299	Up	1.14e-23	1.03e-22
NONRATT022437.2	1254	8	57	0.44281	1.57605	1.83156	Up	0.000146481	0.000365033
NONRATT030006.2	329	8	57	1.68779	6.0072	1.83156	Up	0.000146481	0.000365004
NONRATT030926.2	406	170	1209	29.0635	103.251	1.82887	Up	3.8e-72	9.08e-71
NONRATT014409.2	913	24	170	1.82459	6.45611	1.82309	Up	2.64e-11	1.3e-10
NONRATT024223.2	263	13	92	3.43093	12.129	1.82179	Up	1.17e-06	3.89e-06
NONRATT013246.2	403	15	106	2.58351	9.11998	1.8197	Up	1.73e-07	6.22e-07
NONRATT009046.2	1317	16	113	0.843255	2.97499	1.81884	Up	6.7e-08	2.5e-07
NONRATT023239.2	719	35	246	3.37881	11.8631	1.8119	Up	1.15e-15	7.35e-15
NONRATT025527.2	797	8	56	0.696717	2.43625	1.80602	Up	0.000194126	0.000476021
NONRATT018126.2	751	22	154	2.03333	7.11007	1.80602	Up	3.01e-10	1.38e-09
NONRATT029860.2	719	9	63	0.868837	3.03812	1.80602	Up	7.32e-05	0.000192431
NONRATT016619.2	647	8	56	0.858243	3.00107	1.80602	Up	0.000194126	0.000476058
NONRATT028575.2	682	8	56	0.814199	2.84706	1.80602	Up	0.000194126	0.000475984
NONRATT008371.2	2549	131	912	3.56719	12.4056	1.79813	Up	1.21e-53	2.24e-52
NONRATT014658.2	781	15	104	1.33311	4.61716	1.79221	Up	3.02e-07	1.06e-06
NONRATT017621.2	964	15	104	1.08004	3.74067	1.79221	Up	3.02e-07	1.06e-06
NONRATT009798.2	1370	221	1531	11.1969	38.7478	1.79102	Up	1.82e-88	5.4e-87
NONRATT010962.2	862	12	83	0.96627	3.33859	1.78874	Up	5.32e-06	1.61e-05
NONRATT023543.2	1257	172	1186	9.49769	32.7147	1.78429	Up	1.41e-68	3.24e-67
NONRATT006718.2	1494	19	131	0.88273	3.04028	1.78416	Up	8.89e-09	3.6e-08
NONRATT019050.2	716	9	62	0.872477	3.00242	1.78294	Up	9.67e-05	0.000250725
NONRATT018588.2	424	8	55	1.30963	4.49769	1.78002	Up	0.00025678	0.000622763
NONRATT021199.2	986	16	110	1.12634	3.8682	1.78002	Up	1.53e-07	5.52e-07
NONRATT006387.2	381	71	488	12.9348	44.4107	1.77966	Up	4.89e-29	5.23e-28
NONRATT018464.2	703	20	137	1.97469	6.75707	1.77477	Up	4.54e-09	1.89e-08
NONRATT009811.2	1394	25	171	1.24481	4.2533	1.77266	Up	5.34e-11	2.58e-10
NONRATT001931.2	723	12	82	1.15204	3.9325	1.77125	Up	7.01e-06	2.11e-05
NONRATT026768.2	751	18	123	1.66363	5.67882	1.77125	Up	3.01e-08	1.17e-07
NONRATT029426.2	1050	22	150	1.45431	4.9533	1.76805	Up	9.01e-10	3.97e-09
NONRATT030882.2	1093	40	272	2.54018	8.62863	1.7642	Up	1.25e-16	8.43e-16
NONRATT002685.2	1417	25	170	1.2246	4.1598	1.7642	Up	7e-11	3.33e-10
NONRATT015838.2	736	9	61	0.848769	2.87372	1.75948	Up	0.000127606	0.000319783
NONRATT029602.2	348	31	210	6.18311	20.9234	1.75871	Up	4.31e-13	2.38e-12
NONRATT010096.2	562	17	115	2.0996	7.09503	1.75669	Up	1.02e-07	3.77e-07
NONRATT010104.2	676	12	81	1.23214	4.15462	1.75355	Up	9.23e-06	2.75e-05
NONRATT016445.2	1650	56	378	2.35575	7.9433	1.75355	Up	2.12e-22	1.81e-21
NONRATT027911.2	358	8	54	1.55107	5.23002	1.75355	Up	0.000338986	0.000792362
NONRATT005617.2	743	24	162	2.24206	7.55995	1.75355	Up	2.35e-10	1.08e-09
NONRATT026517.2	706	195	1314	19.1714	64.5333	1.75108	Up	5.96e-74	1.46e-72
NONRATT018501.2	2646	94	633	2.46583	8.29482	1.75014	Up	1.99e-36	2.58e-35
NONRATT023688.2	474	15	101	2.19653	7.38815	1.74999	Up	6.86e-07	2.32e-06
NONRATT026859.2	567	11	74	1.34659	4.52524	1.74869	Up	2.42e-05	6.77e-05
NONRATT029932.2	926	33	222	2.47359	8.31256	1.74869	Up	1.13e-13	6.47e-13
NONRATT020730.2	858	18	121	1.45616	4.8898	1.7476	Up	5.2e-08	1.96e-07
NONRATT030510.2	839	17	114	1.40641	4.71125	1.74409	Up	1.34e-07	4.91e-07
NONRATT017025.2	551	10	67	1.25972	4.21615	1.74283	Up	6.36e-05	0.000168203
NONRATT024674.2	466	9	60	1.34054	4.46435	1.73563	Up	0.000168052	0.000416167
NONRATT023070.2	545	33	220	4.20283	13.9965	1.73563	Up	1.94e-13	1.1e-12
NONRATT014318.2	544	9	60	1.14833	3.82424	1.73563	Up	0.000168052	0.000416134
NONRATT004390.2	508	17	113	2.32279	7.71272	1.73138	Up	1.76e-07	6.31e-07
NONRATT027446.2	484	17	113	2.43797	8.09517	1.73138	Up	1.76e-07	6.31e-07
NONRATT000874.2	1566	11	73	0.487557	1.61631	1.72906	Up	3.18e-05	8.8e-05
NONRATT014052.2	738	11	73	1.03457	3.42973	1.72906	Up	3.18e-05	8.8e-05
NONRATT028521.2	695	156	1035	15.5799	51.6355	1.72868	Up	1.28e-57	2.55e-56
NONRATT020121.2	644	23	152	2.47894	8.18372	1.72303	Up	1.35e-09	5.91e-09
NONRATT002395.2	1710	12	79	0.487091	1.60186	1.71748	Up	1.59e-05	4.54e-05
NONRATT016712.2	550	19	125	2.39781	7.88025	1.71652	Up	4.53e-08	1.74e-07
NONRATT020232.2	1118	25	164	1.55211	5.08622	1.71236	Up	3.52e-10	1.6e-09
NONRATT025640.2	1017	9	59	0.614252	2.01152	1.71138	Up	0.000220904	0.000538639
NONRATT020813.2	1906	1815	11895	66.0965	216.389	1.71098	Up	0	0
NONRATT017994.2	651	11	72	1.17283	3.83481	1.70916	Up	4.17e-05	0.000112267
NONRATT010894.2	762	11	72	1.00199	3.2762	1.70916	Up	4.17e-05	0.000112277
NONRATT027082.2	393	17	111	3.00249	9.79317	1.70562	Up	3.01e-07	1.06e-06
NONRATT009663.2	794	19	124	1.66095	5.41495	1.70493	Up	5.92e-08	2.22e-07
NONRATT009562.2	784	98	638	8.6763	28.2161	1.70137	Up	2.2e-35	2.79e-34
NONRATT024763.2	854	12	78	0.975322	3.16687	1.6991	Up	2.08e-05	5.88e-05
NONRATT026748.2	516	34	221	4.57356	14.8503	1.6991	Up	3.77e-13	2.09e-12
NONRATT004676.2	556	29	188	3.62033	11.724	1.69527	Up	2.39e-11	1.18e-10
NONRATT017263.2	1001	15	97	1.04012	3.35993	1.69169	Up	2.02e-06	6.47e-06
NONRATT018056.2	1120	13	84	0.805657	2.60048	1.69054	Up	1.04e-05	3.09e-05
NONRATT001339.2	319	22	142	4.78693	15.4344	1.68898	Up	7.74e-09	3.15e-08
NONRATT015952.2	1076	20	129	1.29016	4.15691	1.68796	Up	3.92e-08	1.51e-07
NONRATT026769.2	2357	49	316	1.44298	4.64858	1.68774	Up	4.5e-18	3.25e-17
NONRATT010844.2	3340	160	1029	3.32505	10.6822	1.68376	Up	2.47e-55	4.74e-54
NONRATT031482.1	2907	17	109	0.405909	1.30009	1.67939	Up	5.14e-07	1.76e-06
NONRATT024081.2	801	22	141	1.9064	6.10351	1.67878	Up	1.01e-08	4.07e-08
NONRATT015073.2	2962	1344	8587	31.4948	100.519	1.67429	Up	0	0
NONRATT020025.2	2565	21	134	0.568273	1.81138	1.67244	Up	2.59e-08	1.01e-07
NONRATT008507.2	693	19	121	1.90303	6.05404	1.6696	Up	1.31e-07	4.8e-07
NONRATT023681.2	1436	11	70	0.531695	1.69019	1.66852	Up	7.14e-05	0.000188053
NONRATT010727.2	670	11	70	1.13957	3.62256	1.66852	Up	7.14e-05	0.000188037
NONRATT014506.2	751	11	70	1.01666	3.23185	1.66852	Up	7.14e-05	0.000188021
NONRATT002865.2	376	17	108	3.13824	9.9593	1.66609	Up	6.7e-07	2.27e-06
NONRATT020784.2	446	15	95	2.33443	7.38553	1.66163	Up	3.44e-06	1.08e-05
NONRATT021725.2	1132	18	114	1.1037	3.49182	1.66163	Up	3.38e-07	1.19e-06
NONRATT024287.2	991	47	297	3.29192	10.3914	1.6584	Up	1.07e-16	7.25e-16
NONRATT002972.2	410	19	120	3.21658	10.1482	1.65763	Up	1.71e-07	6.14e-07
NONRATT007883.2	896	36	227	2.78881	8.78437	1.65529	Up	4.78e-13	2.63e-12
NONRATT016857.2	546	10	63	1.27125	4.00074	1.65402	Up	0.000187778	0.000461396
NONRATT019994.2	361	37	232	7.11409	22.283	1.64719	Up	3.17e-13	1.76e-12
NONRATT033309.1	2480	15	94	0.419821	1.31422	1.64636	Up	4.48e-06	1.37e-05
NONRATT021439.2	1455	27	169	1.28803	4.02732	1.64466	Up	5.79e-10	2.59e-09
NONRATT024609.2	1065	16	100	1.04279	3.25569	1.64252	Up	2.25e-06	7.18e-06
NONRATT028806.2	1529	41	256	1.86123	5.80531	1.64111	Up	2.17e-14	1.29e-13
NONRATT024853.2	868	13	81	1.03956	3.23563	1.63808	Up	2.32e-05	6.52e-05
NONRATT026079.2	2216	47	292	1.47215	4.56884	1.6339	Up	3.91e-16	2.56e-15
NONRATT029351.2	843	33	205	2.71713	8.43178	1.63375	Up	1.01e-11	5.16e-11
NONRATT021396.2	1613	24	149	1.03277	3.20291	1.63287	Up	7.42e-09	3.02e-08
NONRATT029720.2	474	10	62	1.46436	4.5353	1.63093	Up	0.000245026	0.000595319
NONRATT006956.2	1356	110	681	5.63064	17.4133	1.62882	Up	1.45e-35	1.85e-34
NONRATT012071.2	697	12	74	1.19501	3.68122	1.62316	Up	6.05e-05	0.000160257
NONRATT029323.2	279	12	74	2.98539	9.19645	1.62316	Up	6.05e-05	0.00016023
NONRATT004810.2	639	19	117	2.06385	6.3486	1.6211	Up	3.75e-07	1.31e-06
NONRATT007495.2	872	32	197	2.54717	7.83326	1.62072	Up	3.33e-11	1.63e-10
NONRATT002312.2	530	45	277	5.89334	18.1216	1.62055	Up	3.23e-15	2.01e-14
NONRATT008064.2	1491	13	80	0.605188	1.8604	1.62015	Up	3.02e-05	8.38e-05
NONRATT015068.2	1437	55	338	2.65663	8.15554	1.61818	Up	3.12e-18	2.27e-17
NONRATT027906.2	822	15	92	1.26661	3.88069	1.61534	Up	7.57e-06	2.27e-05
NONRATT019537.2	1889	45	276	1.6535	5.06606	1.61534	Up	4.17e-15	2.58e-14
NONRATT007715.2	748	25	153	2.31987	7.09223	1.6122	Up	6.33e-09	2.59e-08
NONRATT028998.2	792	27	165	2.36626	7.22357	1.6101	Up	1.63e-09	7.09e-09
NONRATT030625.2	1859	36	220	1.34415	4.10333	1.6101	Up	2.92e-12	1.55e-11
NONRATT009908.2	339	10	61	2.04751	6.23912	1.60747	Up	0.00031911	0.000748086
NONRATT012285.2	1464	11	67	0.521526	1.58682	1.60532	Up	0.000158125	0.000392704
NONRATT004664.2	967	23	140	1.65092	5.01989	1.60439	Up	3.18e-08	1.23e-07
NONRATT029417.2	1925	176	1071	6.3461	19.2909	1.60398	Up	6.83e-54	1.27e-52
NONRATT009739.2	917	83	505	6.28251	19.0948	1.60377	Up	3.18e-26	3.11e-25
NONRATT010257.2	549	12	73	1.51717	4.61045	1.60353	Up	7.86e-05	0.000206122
NONRATT005092.2	710	24	146	2.34627	7.12997	1.60353	Up	1.61e-08	6.38e-08
NONRATT016037.2	1063	24	146	1.56712	4.76225	1.60353	Up	1.61e-08	6.38e-08
NONRATT015500.2	817	104	631	8.8356	26.7794	1.59972	Up	2.77e-32	3.26e-31
NONRATT022026.2	815	16	97	1.36266	4.12674	1.59858	Up	4.93e-06	1.5e-05
NONRATT022313.2	2624	20	121	0.529043	1.59887	1.5956	Up	3.18e-07	1.12e-06
NONRATT013988.2	599	28	169	3.24456	9.78257	1.59219	Up	1.39e-09	6.05e-09
NONRATT015458.2	712	36	217	3.50952	10.5675	1.59029	Up	6.29e-12	3.26e-11
NONRATT026148.2	511	190	1142	25.8082	77.4887	1.58616	Up	1.72e-56	3.37e-55
NONRATT023710.2	384	10	60	1.80756	5.41767	1.58363	Up	0.000414774	0.000957265
NONRATT014535.2	744	39	234	3.63845	10.9053	1.58363	Up	1.08e-12	5.85e-12
NONRATT016415.2	642	21	126	2.27043	6.805	1.58363	Up	2.08e-07	7.41e-07
NONRATT028103.2	726	10	60	0.956067	2.86555	1.58363	Up	0.000414774	0.000957194
NONRATT023819.2	720	35	210	3.37412	10.113	1.58363	Up	1.59e-11	7.98e-11
NONRATT016255.2	635	22	132	2.40477	7.20764	1.58363	Up	1.05e-07	3.87e-07
NONRATT023435.2	748	11	66	1.02074	3.05939	1.58363	Up	0.000205344	0.000501991
NONRATT014858.2	3196	286	1712	6.21132	18.5733	1.58026	Up	2.05e-83	5.7e-82
NONRATT016848.2	358	37	221	7.1737	21.4044	1.57711	Up	5.34e-12	2.78e-11
NONRATT028081.2	403	20	119	3.44469	10.2385	1.57155	Up	5.31e-07	1.81e-06
NONRATT005307.2	845	18	107	1.47857	4.39056	1.57021	Up	2.09e-06	6.67e-06
NONRATT004163.2	466	17	101	2.53214	7.51499	1.56941	Up	4.15e-06	1.27e-05
NONRATT010361.2	662	25	148	2.62124	7.75169	1.56426	Up	2.27e-08	8.92e-08
NONRATT021413.2	528	61	359	8.01901	23.5751	1.55577	Up	2.53e-18	1.85e-17
NONRATT021060.2	1349	61	359	3.13865	9.22732	1.55577	Up	2.53e-18	1.85e-17
NONRATT021065.2	874	201	1180	15.9628	46.8127	1.55218	Up	1.31e-56	2.56e-55
NONRATT029596.2	2649	386	2263	10.1142	29.6207	1.55023	Up	8.37e-107	2.97e-105
NONRATT019289.2	1856	43	252	1.60811	4.70777	1.54968	Up	3.34e-13	1.86e-12
NONRATT004461.2	745	20	117	1.86337	5.44531	1.5471	Up	8.82e-07	2.96e-06
NONRATT029416.2	1771	546	3192	21.3993	62.4938	1.54615	Up	2.41e-149	1.21e-147
NONRATT028516.2	534	13	76	1.68977	4.93475	1.54615	Up	8.51e-05	0.000221923
NONRATT023202.2	698	91	530	9.04921	26.3277	1.54072	Up	5.02e-26	4.89e-25
NONRATT030162.2	507	56	326	7.66664	22.2947	1.54004	Up	1.51e-16	1.01e-15
NONRATT003061.2	1345	16	93	0.8257	2.39747	1.53782	Up	1.37e-05	3.95e-05
NONRATT018485.2	1389	21	122	1.0494	3.04544	1.53709	Up	5.74e-07	1.95e-06
NONRATT006035.2	710	21	122	2.05298	5.95792	1.53709	Up	5.74e-07	1.95e-06
NONRATT009314.2	700	42	244	4.16463	12.0861	1.53709	Up	1.08e-12	5.84e-12
NONRATT021308.2	1250	259	1503	14.3818	41.691	1.53549	Up	1.4e-70	3.27e-69
NONRATT018055.2	1971	72	417	2.53554	7.33571	1.53264	Up	1.21e-20	9.71e-20
NONRATT030024.2	608	18	104	2.05491	5.93093	1.52918	Up	4.47e-06	1.37e-05
NONRATT032502.1	514	13	75	1.75552	5.05931	1.52704	Up	0.000109789	0.000277267
NONRATT002243.2	764	30	173	2.72554	7.85137	1.5264	Up	2.7e-09	1.15e-08
NONRATT004072.2	999	47	271	3.26556	9.40582	1.52623	Up	7.95e-14	4.59e-13
NONRATT007043.2	682	16	92	1.6284	4.67731	1.52223	Up	1.77e-05	5.03e-05
NONRATT007919.2	717	31	178	3.00101	8.60783	1.5202	Up	1.77e-09	7.58e-09
NONRATT006707.2	386	22	126	3.95603	11.3182	1.51651	Up	4.79e-07	1.64e-06
NONRATT009412.2	711	14	80	1.36673	3.90134	1.51324	Up	7.06e-05	0.000185931
NONRATT000813.2	1070	103	588	6.68156	19.054	1.51184	Up	5.48e-28	5.66e-27
NONRATT010439.2	1356	174	993	8.90665	25.3912	1.51137	Up	3.56e-46	5.73e-45
NONRATT000215.2	971	52	296	3.71714	10.5698	1.50768	Up	9.63e-15	5.85e-14
NONRATT027717.2	586	13	74	1.53982	4.37852	1.50768	Up	0.000141425	0.000352857
NONRATT021082.2	325	16	91	3.41713	9.70847	1.50646	Up	2.28e-05	6.4e-05
NONRATT001559.2	1098	128	728	8.09156	22.9891	1.50646	Up	4.02e-34	4.95e-33
NONRATT015072.2	449	16	91	2.47342	7.02729	1.50646	Up	2.28e-05	6.4e-05
NONRATT012493.2	718	25	142	2.4168	6.85736	1.50456	Up	1.02e-07	3.77e-07
NONRATT008896.2	1853	231	1311	8.65289	24.5313	1.50337	Up	5.44e-60	1.12e-58
NONRATT017248.2	779	33	187	2.94036	8.32333	1.50117	Up	9.63e-10	4.24e-09
NONRATT020050.2	496	12	68	1.67928	4.75357	1.50117	Up	0.000284184	0.000684865
NONRATT016896.2	633	27	153	2.96063	8.38071	1.50117	Up	3.38e-08	1.31e-07
NONRATT009116.2	1242	98	555	5.47683	15.494	1.5003	Up	3.15e-26	3.08e-25
NONRATT020394.2	786	94	531	8.30099	23.4242	1.49664	Up	4.47e-25	4.23e-24
NONRATT018562.2	778	17	96	1.51668	4.27843	1.49616	Up	1.47e-05	4.21e-05
NONRATT012394.2	945	17	96	1.24865	3.52235	1.49616	Up	1.47e-05	4.21e-05
NONRATT000216.2	1309	59	332	3.12851	8.7941	1.49106	Up	3.91e-16	2.57e-15
NONRATT011634.2	924	95	534	7.13635	20.0384	1.48951	Up	4.78e-25	4.51e-24
NONRATT003402.2	498	13	73	1.81192	5.08261	1.48805	Up	0.000181857	0.000448046
NONRATT008501.2	488	18	101	2.56022	7.1762	1.48695	Up	9.47e-06	2.81e-05
NONRATT027984.2	757	23	129	2.1089	5.90863	1.48633	Up	5.1e-07	1.75e-06
NONRATT024513.2	723	15	84	1.44005	4.02841	1.48409	Up	5.83e-05	0.000154693
NONRATT017283.2	512	30	168	4.06702	11.3771	1.48409	Up	9.31e-09	3.77e-08
NONRATT008891.2	395	94	525	16.5179	46.0845	1.48025	Up	1.92e-24	1.77e-23
NONRATT005940.2	389	33	184	5.88829	16.4007	1.47783	Up	2.01e-09	8.59e-09
NONRATT006957.2	696	113	629	11.2692	31.3353	1.4754	Up	7.35e-29	7.84e-28
NONRATT000733.2	691	23	128	2.31033	6.42281	1.4751	Up	6.53e-07	2.22e-06
NONRATT005074.2	781	23	128	2.0441	5.68266	1.4751	Up	6.53e-07	2.22e-06
NONRATT020736.2	792	22	122	1.92807	5.34106	1.46997	Up	1.29e-06	4.2e-06
NONRATT006429.2	494	28	155	3.93419	10.8792	1.46743	Up	4.59e-08	1.76e-07
NONRATT024406.2	2258	125	691	3.84247	10.6108	1.46542	Up	2.91e-31	3.33e-30
NONRATT003210.2	698	23	127	2.28716	6.30872	1.46379	Up	8.34e-07	2.81e-06
NONRATT029944.2	742	29	160	2.71281	7.47668	1.46261	Up	2.98e-08	1.16e-07
NONRATT017210.2	1426	35	193	1.70362	4.69279	1.46184	Up	1.09e-09	4.77e-09
NONRATT005821.2	3681	1121	6177	21.138	58.1841	1.46079	Up	7.66e-265	6.35e-263
NONRATT021804.2	369	20	110	3.76208	10.3362	1.4581	Up	5.04e-06	1.53e-05
NONRATT006583.2	593	14	77	1.63869	4.50224	1.4581	Up	0.0001493	0.000371526
NONRATT028750.2	1478	123	676	5.77638	15.8586	1.45703	Up	2.24e-30	2.5e-29
NONRATT021474.2	1064	19	104	1.23947	3.3891	1.45118	Up	9.99e-06	2.96e-05
NONRATT013459.2	705	15	82	1.47682	4.0329	1.44933	Up	9.56e-05	0.000247983
NONRATT009070.2	291	15	82	3.57786	9.77043	1.44933	Up	9.56e-05	0.000248004
NONRATT020200.2	1641	13	71	0.549869	1.50018	1.44797	Up	0.000299068	0.000719347
NONRATT017402.2	1411	68	371	3.34508	9.11674	1.44648	Up	3.67e-17	2.54e-16
NONRATT025514.2	1091	135	735	8.58882	23.3591	1.44345	Up	1.81e-32	2.14e-31
NONRATT004155.2	738	14	76	1.31673	3.57067	1.43924	Up	0.000190999	0.000468869
NONRATT029607.2	614	14	76	1.58265	4.29179	1.43924	Up	0.000190999	0.000468905
NONRATT027623.2	739	26	141	2.44204	6.61557	1.43778	Up	2.88e-07	1.02e-06
NONRATT015641.2	590	838	4543	98.5863	266.983	1.43729	Up	8.61e-191	5.48e-189
NONRATT009201.2	669	20	108	2.07505	5.59745	1.43162	Up	8.2e-06	2.46e-05
NONRATT003950.2	881	50	270	3.9393	10.6263	1.43162	Up	1.09e-12	5.88e-12
NONRATT021332.2	552	38	205	4.77825	12.8768	1.43022	Up	6.15e-10	2.74e-09
NONRATT010248.2	635	18	97	1.96754	5.29652	1.42865	Up	2.53e-05	7.07e-05
NONRATT013247.2	1469	152	818	7.18202	19.3074	1.42669	Up	2.22e-35	2.81e-34
NONRATT015472.2	432	16	86	2.57076	6.90252	1.42493	Up	7.82e-05	0.000205092
NONRATT028354.2	392	22	118	3.89548	10.4373	1.42188	Up	3.41e-06	1.07e-05
NONRATT016921.2	1032	37	198	2.48855	6.6524	1.41857	Up	1.53e-09	6.63e-09
NONRATT003718.2	1500	37	198	1.71212	4.57685	1.41857	Up	1.53e-09	6.64e-09
NONRATT024512.2	699	20	107	1.98599	5.30762	1.4182	Up	1.04e-05	3.09e-05
NONRATT019529.2	1970	88	470	3.10057	8.27227	1.41575	Up	9.49e-21	7.65e-20
NONRATT019496.2	2407	63	336	1.81672	4.84012	1.4137	Up	3.31e-15	2.06e-14
NONRATT023799.2	456	25	133	3.8054	10.113	1.41009	Up	9.16e-07	3.07e-06
NONRATT019920.2	848	47	250	3.84704	10.222	1.40986	Up	1.28e-11	6.49e-11
NONRATT003471.2	709	215	1140	21.0483	55.7509	1.40529	Up	1.2e-47	1.99e-46
NONRATT010040.2	1400	41	217	2.03273	5.37433	1.40266	Up	3.44e-10	1.57e-09
NONRATT002977.2	776	50	264	4.47232	11.796	1.3992	Up	4.48e-12	2.35e-11
NONRATT009632.2	751	44	232	4.06666	10.7113	1.39721	Up	9.46e-11	4.47e-10
NONRATT016670.2	1252	52	274	2.88286	7.58821	1.39626	Up	1.9e-12	1.02e-11
NONRATT033089.1	639	31	163	3.36733	8.84463	1.3932	Up	6.7e-08	2.5e-07
NONRATT010539.2	597	24	126	2.79037	7.31794	1.39098	Up	2.28e-06	7.28e-06
NONRATT030860.2	721	50	262	4.81348	12.5997	1.38823	Up	7.16e-12	3.67e-11
NONRATT006910.2	791	138	722	12.1095	31.6485	1.386	Up	3.61e-30	3.99e-29
NONRATT024928.2	756	52	272	4.77426	12.475	1.38569	Up	3.03e-12	1.6e-11
NONRATT006097.2	401	49	256	8.48157	22.1355	1.38396	Up	1.39e-11	7.01e-11
NONRATT031065.2	722	18	94	1.73045	4.51423	1.38333	Up	5.19e-05	0.000138666
NONRATT021923.2	2050	258	1347	8.73556	22.7828	1.38297	Up	9.85e-55	1.86e-53
NONRATT021446.2	775	24	125	2.14948	5.59244	1.37949	Up	2.89e-06	9.13e-06
NONRATT003676.2	601	44	229	5.08163	13.2116	1.37844	Up	1.91e-10	8.81e-10
NONRATT005476.2	405	54	281	9.25472	24.0572	1.3782	Up	1.62e-12	8.72e-12
NONRATT015572.2	715	20	104	1.94155	5.04336	1.37718	Up	2.14e-05	6.03e-05
NONRATT018313.2	1726	15	78	0.603219	1.56692	1.37718	Up	0.000252114	0.000611779
NONRATT030613.2	2543	25	130	0.682368	1.77251	1.37718	Up	1.87e-06	5.99e-06
NONRATT022924.2	1950	28	145	0.996663	2.57826	1.37122	Up	5.01e-07	1.72e-06
NONRATT023431.2	491	79	409	11.1679	28.8825	1.37084	Up	1.83e-17	1.28e-16
NONRATT028803.2	806	23	119	1.98069	5.11923	1.36992	Up	5.68e-06	1.72e-05
NONRATT023827.2	516	23	119	3.09388	7.99632	1.36992	Up	5.68e-06	1.72e-05
NONRATT016962.2	773	30	155	2.69381	6.95257	1.3679	Up	2.09e-07	7.47e-07
NONRATT008931.2	578	30	155	3.60262	9.29815	1.3679	Up	2.09e-07	7.48e-07
NONRATT026699.2	260	24	124	6.40712	16.5364	1.3679	Up	3.66e-06	1.15e-05
NONRATT011602.2	440	24	124	3.78602	9.77152	1.3679	Up	3.66e-06	1.15e-05
NONRATT026418.2	1681	41	211	1.69294	4.35219	1.36221	Up	1.4e-09	6.1e-09
NONRATT032237.1	2028	35	180	1.19791	3.0775	1.36124	Up	2.38e-08	9.3e-08
NONRATT029002.2	1556	31	159	1.38286	3.54308	1.35735	Up	1.71e-07	6.13e-07
NONRATT002868.2	557	71	364	8.84765	22.6589	1.35671	Up	1.76e-15	1.11e-14
NONRATT027448.2	736	32	164	3.01784	7.72608	1.35622	Up	1.11e-07	4.07e-07
NONRATT019626.2	458	33	169	5.00119	12.7942	1.35515	Up	7.15e-08	2.66e-07
NONRATT012284.2	887	17	87	1.3303	3.40086	1.35415	Up	0.000130323	0.00032633
NONRATT022799.2	772	21	107	1.88811	4.80573	1.34781	Up	2.2e-05	6.19e-05
NONRATT021737.2	2436	165	840	4.70145	11.9562	1.34659	Up	1.87e-33	2.26e-32
NONRATT028488.2	548	24	122	3.03987	7.7192	1.34444	Up	5.84e-06	1.77e-05
NONRATT011427.2	854	24	122	1.95064	4.9533	1.34444	Up	5.84e-06	1.76e-05
NONRATT017346.2	2732	331	1682	8.40954	21.3471	1.34394	Up	3.62e-65	7.93e-64
NONRATT009229.2	812	28	142	2.39346	6.06353	1.34106	Up	1.01e-06	3.37e-06
NONRATT025138.2	621	30	152	3.35316	8.48682	1.3397	Up	4.2e-07	1.44e-06
NONRATT027621.2	953	15	76	1.0925	2.76512	1.3397	Up	0.000405056	0.000935666
NONRATT011552.2	952	16	81	1.16656	2.95013	1.33852	Up	0.000258168	0.000625498
NONRATT001829.2	723	80	405	7.68027	19.4227	1.33852	Up	9.34e-17	6.35e-16
NONRATT016842.2	2376	102	514	2.97974	7.50083	1.33186	Up	9.76e-21	7.86e-20
NONRATT000285.2	844	51	257	4.19423	10.558	1.33186	Up	4.67e-11	2.27e-10
NONRATT002369.2	719	114	574	11.0053	27.6806	1.33068	Up	5.87e-23	5.15e-22
NONRATT024222.2	2111	57	287	1.87418	4.71397	1.33068	Up	3.53e-12	1.86e-11
NONRATT030160.2	2381	205	1032	5.97612	15.0284	1.33041	Up	4.87e-40	6.91e-39
NONRATT018350.2	787	127	639	11.2009	28.1526	1.32965	Up	2.32e-25	2.22e-24
NONRATT004141.2	1071	115	578	7.45303	18.7125	1.3281	Up	4.8e-23	4.23e-22
NONRATT000791.2	1135	170	853	10.3963	26.0583	1.32568	Up	3.37e-33	4.04e-32
NONRATT013460.2	1084	16	80	1.02451	2.5589	1.32059	Up	0.000326116	0.000764052
NONRATT022796.2	617	25	125	2.81242	7.02454	1.32059	Up	5.96e-06	1.8e-05
NONRATT021167.2	348	17	85	3.39074	8.46901	1.32059	Up	0.000208068	0.000508372
NONRATT017632.2	552	17	85	2.13764	5.33916	1.32059	Up	0.000208068	0.000508412
NONRATT026260.2	1268	18	90	0.985322	2.46103	1.32059	Up	0.000132948	0.000332664
NONRATT013550.2	557	20	100	2.4923	6.22498	1.32059	Up	5.45e-05	0.000145055
NONRATT004821.2	3447	406	2029	8.17541	20.4096	1.31988	Up	3.25e-76	8.21e-75
NONRATT015023.2	1454	58	289	2.76878	6.8917	1.31561	Up	4.53e-12	2.37e-11
NONRATT006941.2	283	64	318	15.6971	38.9613	1.31155	Up	4.3e-13	2.38e-12
NONRATT004024.2	513	27	134	3.65318	9.05692	1.30987	Up	3.11e-06	9.79e-06
NONRATT004142.2	1536	81	401	3.66032	9.05203	1.30627	Up	4.62e-16	3.02e-15
NONRATT014068.2	809	19	94	1.63016	4.02877	1.30533	Up	0.000107119	0.000270677
NONRATT029756.2	801	37	183	3.20622	7.92157	1.30491	Up	4.94e-08	1.87e-07
NONRATT013425.2	1615	43	212	1.84808	4.55152	1.30032	Up	4.59e-09	1.91e-08
NONRATT006960.2	819	27	133	2.28826	5.63068	1.29906	Up	3.9e-06	1.2e-05
NONRATT001501.2	727	113	555	10.7887	26.4699	1.29483	Up	2.05e-21	1.7e-20
NONRATT016291.2	395	22	108	3.8659	9.48025	1.29412	Up	3.55e-05	9.6e-05
NONRATT019761.2	767	31	152	2.80538	6.87134	1.2924	Up	8.47e-07	2.85e-06
NONRATT016117.2	397	30	147	5.24512	12.8387	1.29145	Up	1.31e-06	4.27e-06
NONRATT013831.2	594	39	191	4.55725	11.1491	1.29069	Up	3.25e-08	1.26e-07
NONRATT017247.2	725	18	88	1.72329	4.2086	1.28817	Up	0.000210646	0.00051455
NONRATT005769.2	484	26	127	3.72866	9.09811	1.28691	Up	7.6e-06	2.28e-05
NONRATT010184.2	542	69	337	8.83638	21.5587	1.28675	Up	1.92e-13	1.08e-12
NONRATT009029.2	2813	388	1894	9.57385	23.3455	1.28597	Up	1.39e-68	3.19e-67
NONRATT003383.2	641	63	307	6.82193	16.6063	1.28348	Up	2.52e-12	1.34e-11
NONRATT021408.2	630	219	1067	24.1284	58.7242	1.28322	Up	3.06e-39	4.25e-38
NONRATT024048.2	1735	22	107	0.880132	2.13834	1.2807	Up	4.45e-05	0.000119346
NONRATT003430.2	517	22	107	2.95364	7.17606	1.2807	Up	4.45e-05	0.000119356
NONRATT020104.2	985	217	1055	15.2914	37.1372	1.28014	Up	1.11e-38	1.52e-37
NONRATT021198.2	1623	42	204	1.7962	4.35817	1.27877	Up	1.38e-08	5.55e-08
NONRATT012070.2	568	35	170	4.27705	10.3775	1.27877	Up	2.32e-07	8.24e-07
NONRATT006952.2	1635	57	276	2.41981	5.85308	1.2743	Up	4.14e-11	2.02e-10
NONRATT021412.2	568	49	237	5.98787	14.4675	1.2727	Up	1.04e-09	4.59e-09
NONRATT009716.2	335	29	140	6.00866	14.4903	1.26997	Up	3.19e-06	1e-05
NONRATT016947.2	510	34	164	4.62736	11.1498	1.26875	Up	4.47e-07	1.54e-06
NONRATT001474.2	668	21	101	2.18206	5.24249	1.26456	Up	8.69e-05	0.000226363
NONRATT025811.2	2259	2017	9683	61.9747	148.623	1.26191	Up	0	0
NONRATT022272.2	1122	40	192	2.47453	5.93337	1.2617	Up	5.13e-08	1.93e-07
NONRATT018675.2	1253	197	945	10.9129	26.1501	1.26078	Up	4.69e-34	5.76e-33
NONRATT024953.2	741	19	91	1.77975	4.2581	1.25853	Up	0.000211874	0.000517428
NONRATT017694.2	405	65	311	11.1399	26.6255	1.25707	Up	4e-12	2.1e-11
NONRATT026819.2	1050	18	86	1.18989	2.83989	1.255	Up	0.00033149	0.000775944
NONRATT030095.2	344	52	248	10.4923	24.9969	1.25242	Up	6.9e-10	3.07e-09
NONRATT007725.2	301	58	276	13.3748	31.7933	1.24921	Up	8.07e-11	3.83e-10
NONRATT008867.2	727	20	95	1.9095	4.53088	1.24659	Up	0.000169639	0.000419765
NONRATT021461.2	261	19	90	5.05287	11.9562	1.24259	Up	0.000265082	0.000641304
NONRATT009550.2	976	33	156	2.34687	5.54201	1.23967	Up	1.34e-06	4.36e-06
NONRATT014760.2	660	25	118	2.62918	6.19913	1.23745	Up	2.88e-05	8.02e-05
NONRATT002081.2	413	32	151	5.37805	12.6771	1.23707	Up	2.08e-06	6.64e-06
NONRATT009723.2	3439	1208	5696	24.3814	57.4289	1.23599	Up	7.92e-191	5.06e-189
NONRATT003073.2	709	30	141	2.93697	6.8955	1.23133	Up	4.97e-06	1.51e-05
NONRATT021615.2	454	56	263	8.56164	20.086	1.23023	Up	3.65e-10	1.66e-09
NONRATT029475.2	499	56	263	7.78955	18.2746	1.23023	Up	3.65e-10	1.66e-09
NONRATT018007.2	1068	46	216	2.98959	7.01254	1.22999	Up	1.42e-08	5.68e-08
NONRATT011169.2	563	83	389	10.2328	23.9571	1.22725	Up	2.43e-14	1.44e-13
NONRATT003967.2	825	22	103	1.85094	4.32889	1.22573	Up	0.000108611	0.000274339
NONRATT005011.2	2615	801	3747	21.2611	49.6827	1.22453	Up	2.02e-124	8.25e-123
NONRATT006179.2	388	77	360	13.7747	32.1709	1.22373	Up	2.53e-13	1.42e-12
NONRATT007557.2	1331	243	1136	12.6722	29.5933	1.2236	Up	7.15e-39	9.85e-38
NONRATT010059.2	473	39	182	5.72306	13.3415	1.22106	Up	2.36e-07	8.39e-07
NONRATT018570.2	646	24	112	2.57872	6.01144	1.22106	Up	5.58e-05	0.000148415
NONRATT008878.2	485	20	93	2.86229	6.64866	1.2159	Up	0.000264226	0.000639778
NONRATT024285.2	725	40	186	3.82954	8.89545	1.2159	Up	1.9e-07	6.79e-07
NONRATT021488.2	693	34	158	3.40542	7.90527	1.21498	Up	1.67e-06	5.38e-06
NONRATT026852.2	734	25	116	2.36412	5.47968	1.21279	Up	4.47e-05	0.000119888
NONRATT011501.2	764	94	436	8.54003	19.7873	1.21226	Up	1.23e-15	7.86e-15
NONRATT005625.2	1316	68	315	3.58656	8.29942	1.21041	Up	1.18e-11	6.01e-11
NONRATT005239.2	318	19	88	4.14716	9.59508	1.21017	Up	0.00041281	0.000952803
NONRATT020605.2	342	19	88	3.85613	8.92174	1.21017	Up	0.00041281	0.000952944
NONRATT009457.2	788	19	88	1.6736	3.87212	1.21017	Up	0.00041281	0.000952873
NONRATT015178.2	1684	24	111	0.989222	2.28546	1.20812	Up	6.95e-05	0.000183071
NONRATT024990.2	229	24	111	7.27446	16.8066	1.20812	Up	6.95e-05	0.000183087
NONRATT007293.2	330	37	171	7.78238	17.967	1.20706	Up	6.96e-07	2.36e-06
NONRATT010100.2	714	52	240	5.0551	11.6548	1.20512	Up	3.88e-09	1.62e-08
NONRATT005012.2	1471	429	1978	20.2427	46.6237	1.20366	Up	7.82e-65	1.71e-63
NONRATT019326.2	1500	445	2050	20.5918	47.3866	1.20241	Up	5.02e-67	1.13e-65
NONRATT023711.2	676	38	175	3.90177	8.97603	1.20195	Up	5.59e-07	1.91e-06
NONRATT025747.2	350	55	253	10.9074	25.0637	1.2003	Up	1.64e-09	7.11e-09
NONRATT006087.2	1350	20	92	1.0283	2.36291	1.2003	Up	0.000328938	0.000770143
NONRATT020218.2	1549	42	193	1.88201	4.32015	1.1988	Up	1.52e-07	5.47e-07
NONRATT032976.1	2084	56	257	1.86516	4.27591	1.19693	Up	1.32e-09	5.76e-09
NONRATT028974.2	533	36	165	4.68813	10.7337	1.19506	Up	1.33e-06	4.33e-06
NONRATT023692.2	517	40	183	5.37025	12.2731	1.19244	Up	3.61e-07	1.26e-06
NONRATT021456.2	1236	21	96	1.1793	2.69306	1.19131	Up	0.000262086	0.000634695
NONRATT010146.2	700	46	210	4.56126	10.4019	1.18935	Up	5.12e-08	1.93e-07
NONRATT022772.2	408	27	123	4.59334	10.4529	1.18629	Up	3.55e-05	9.61e-05
NONRATT028356.2	395	55	250	9.66474	21.945	1.18309	Up	3.08e-09	1.3e-08
NONRATT004169.2	743	35	159	3.26967	7.41995	1.18227	Up	2.54e-06	8.06e-06
NONRATT007226.2	421	26	118	4.28663	9.71836	1.18087	Up	5.5e-05	0.000146275
NONRATT018332.2	1290	28	127	1.50658	3.41356	1.17999	Up	2.83e-05	7.89e-05
NONRATT011224.2	667	58	263	6.03569	13.6717	1.1796	Up	1.3e-09	5.68e-09
NONRATT020366.2	801	83	376	7.19234	16.276	1.17821	Up	3.79e-13	2.1e-12
NONRATT024885.2	263	178	806	46.9774	106.261	1.17757	Up	1.62e-26	1.6e-25
NONRATT002145.2	623	166	751	18.4946	41.797	1.17629	Up	9.02e-25	8.43e-24
NONRATT013188.2	908	69	311	5.27458	11.8759	1.17091	Up	5.14e-11	2.48e-10
NONRATT028168.2	751	71	320	6.5621	14.7742	1.17085	Up	2.7e-11	1.33e-10
NONRATT005133.2	2325	174	784	5.19459	11.6919	1.17043	Up	1.32e-25	1.27e-24
NONRATT014852.2	387	34	153	6.09807	13.708	1.16859	Up	4.85e-06	1.47e-05
NONRATT014877.2	753	24	108	2.21228	4.97304	1.16859	Up	0.000132554	0.000331704
NONRATT015095.2	632	1324	5954	145.41	326.652	1.16762	Up	9.33e-183	5.64e-181
NONRATT017555.2	1606	528	2371	22.8199	51.1893	1.16555	Up	1.09e-73	2.66e-72
NONRATT017220.2	477	47	211	6.83918	15.3376	1.16518	Up	7.72e-08	2.87e-07
NONRATT027131.2	786	41	184	3.62065	8.11686	1.16468	Up	5.45e-07	1.86e-06
NONRATT006944.2	742	33	148	3.08699	6.91593	1.16372	Up	7.48e-06	2.25e-05
NONRATT030600.2	482	93	417	13.3925	29.9973	1.16341	Up	3.53e-14	2.07e-13
NONRATT026146.2	327	60	269	12.7359	28.5231	1.16324	Up	1.27e-09	5.58e-09
NONRATT006294.2	2619	141	632	3.73687	8.36709	1.16289	Up	9.74e-21	7.85e-20
NONRATT019222.2	697	25	112	2.48961	5.57158	1.16216	Up	0.000105617	0.000266969
NONRATT010688.2	960	46	206	3.32592	7.44027	1.1616	Up	1.19e-07	4.36e-07
NONRATT026063.2	1992	23	103	0.801426	1.79284	1.1616	Up	0.000205976	0.000503457
NONRATT026620.2	531	45	201	5.88224	13.1249	1.15786	Up	1.82e-07	6.53e-07
NONRATT008885.2	2170	28	125	0.895618	1.9973	1.15709	Up	4.33e-05	0.000116351
NONRATT029588.2	850	113	504	9.2275	20.5591	1.15577	Up	1.1e-16	7.44e-16
NONRATT029516.2	537	48	214	6.20428	13.8176	1.15517	Up	7.63e-08	2.84e-07
NONRATT018211.2	1842	55	245	2.07252	4.61179	1.15394	Up	8.75e-09	3.55e-08
NONRATT005245.2	1114	63	280	3.92537	8.71497	1.15067	Up	8.12e-10	3.59e-09
NONRATT018412.2	780	25	111	2.22469	4.93425	1.14922	Up	0.000130487	0.000326661
NONRATT008344.2	1617	225	997	9.65822	21.3785	1.14633	Up	3.63e-31	4.13e-30
NONRATT023335.2	369	70	310	13.1673	29.1292	1.14551	Up	1.16e-10	5.45e-10
NONRATT003070.2	644	61	270	6.57459	14.5369	1.14474	Up	1.9e-09	8.14e-09
NONRATT005165.2	790	86	380	7.55607	16.6782	1.14226	Up	1.03e-12	5.57e-12
NONRATT022990.2	1311	122	538	6.45925	14.2289	1.13939	Up	2.34e-17	1.64e-16
NONRATT005942.2	408	433	1908	73.6635	162.148	1.13829	Up	1.56e-57	3.09e-56
NONRATT024544.2	1028	62	273	4.18623	9.20794	1.13723	Up	1.87e-09	8.02e-09
NONRATT022096.2	721	38	167	3.65825	8.03108	1.13444	Up	3.01e-06	9.48e-06
NONRATT013525.2	859	23	101	1.85849	4.07682	1.13331	Up	0.000314234	0.000736987
NONRATT017206.2	732	41	180	3.88774	8.52618	1.13297	Up	1.25e-06	4.07e-06
NONRATT011994.2	1224	34	149	1.92807	4.22083	1.13037	Up	1.12e-05	3.3e-05
NONRATT020869.2	619	34	149	3.81253	8.34619	1.13037	Up	1.12e-05	3.3e-05
NONRATT032391.1	2325	29	127	0.865764	1.89397	1.12937	Up	5.24e-05	0.00013998
NONRATT013339.2	898	95	416	7.34297	16.0624	1.12925	Up	1.43e-13	8.14e-13
NONRATT027181.2	782	46	201	4.08297	8.91214	1.12615	Up	3.33e-07	1.17e-06
NONRATT008858.2	882	91	397	7.16139	15.6068	1.12387	Up	6.31e-13	3.46e-12
NONRATT020789.2	1942	148	645	5.28978	11.516	1.12237	Up	4.48e-20	3.51e-19
NONRATT003334.2	828	81	352	6.79015	14.7403	1.11825	Up	1.55e-11	7.8e-11
NONRATT031266.2	753	24	104	2.21228	4.78885	1.11414	Up	0.00030724	0.000721396
NONRATT002987.2	1284	52	225	2.81101	6.0759	1.11201	Up	8.73e-08	3.24e-07
NONRATT004666.2	948	37	160	2.70906	5.852	1.11114	Up	6.96e-06	2.09e-05
NONRATT000867.2	851	48	207	3.91504	8.434	1.10719	Up	3.2e-07	1.12e-06
NONRATT008642.2	396	32	138	5.60892	12.0831	1.10719	Up	3.25e-05	9.01e-05
NONRATT006319.2	583	408	1753	48.5754	104.257	1.10185	Up	1.95e-50	3.41e-49
NONRATT023685.2	895	27	116	2.09395	4.49395	1.10176	Up	0.000153803	0.000382396
NONRATT029682.2	826	35	150	2.94112	6.29657	1.0982	Up	1.64e-05	4.69e-05
NONRATT024221.2	771	60	257	5.40159	11.5577	1.0974	Up	1.47e-08	5.88e-08
NONRATT027317.2	502	46	197	6.36032	13.6068	1.09716	Up	7.48e-07	2.53e-06
NONRATT031202.2	535	26	111	3.37322	7.19386	1.09264	Up	0.000237618	0.00057813
NONRATT017294.2	390	143	608	25.4505	54.0545	1.08672	Up	3.87e-18	2.81e-17
NONRATT025132.2	726	44	187	4.20669	8.93095	1.08613	Up	1.75e-06	5.64e-06
NONRATT012812.2	1899	36	153	1.31584	2.79357	1.08613	Up	1.6e-05	4.57e-05
NONRATT021993.2	906	81	344	6.20557	13.1651	1.08508	Up	7.63e-11	3.63e-10
NONRATT017720.2	418	73	310	12.1219	25.7145	1.08497	Up	6.68e-10	2.97e-09
NONRATT030894.2	1267	45	191	2.46525	5.22697	1.08424	Up	1.4e-06	4.54e-06
NONRATT009613.2	736	33	140	3.11215	6.59543	1.08355	Up	3.88e-05	0.000104824
NONRATT021017.2	919	38	161	2.87007	6.0744	1.08165	Up	1.02e-05	3.01e-05
NONRATT004667.2	1996	233	987	8.10252	17.1455	1.08139	Up	2.68e-28	2.81e-27
NONRATT010781.2	418	35	148	5.81188	12.2766	1.07884	Up	2.46e-05	6.89e-05
NONRATT017955.2	1383	70	296	3.51318	7.421	1.07884	Up	1.93e-09	8.26e-09
NONRATT029294.2	1668	149	628	6.20033	13.0544	1.07412	Up	2.26e-18	1.66e-17
NONRATT022818.2	2462	216	910	6.08962	12.8158	1.0735	Up	6.3e-26	6.12e-25
NONRATT017169.2	900	153	644	11.7998	24.8105	1.07219	Up	9.41e-19	7.03e-18
NONRATT013630.2	653	67	282	7.12174	14.9737	1.07213	Up	5.58e-09	2.29e-08
NONRATT016623.2	1125	237	997	14.6225	30.7281	1.07137	Up	3.57e-28	3.72e-27
NONRATT003755.2	296	1023	4297	239.888	503.346	1.06919	Up	1.65e-115	6.29e-114
NONRATT015795.2	887	150	630	11.738	24.6269	1.06905	Up	2.68e-18	1.96e-17
NONRATT004595.2	898	121	508	9.35263	19.6146	1.06849	Up	5.07e-15	3.12e-14
NONRATT016149.2	1425	3450	14466	168.046	351.987	1.06666	Up	0	0
NONRATT015663.2	747	47	197	4.36719	9.14405	1.06613	Up	1.32e-06	4.31e-06
NONRATT016049.2	909	602	2521	45.9682	96.1616	1.06483	Up	4.43e-68	1.01e-66
NONRATT007410.2	2331	49	205	1.45908	3.04933	1.06344	Up	8.42e-07	2.84e-06
NONRATT029181.2	2219	1243	5192	38.8811	81.1279	1.06113	Up	1.59e-137	7.35e-136
NONRATT021025.2	2438	213	888	6.06416	12.6291	1.05837	Up	8.34e-25	7.82e-24
NONRATT002776.2	1665	918	3822	38.2695	79.592	1.05643	Up	5.03e-101	1.7e-99
NONRATT006770.2	646	157	652	16.8691	34.9952	1.05277	Up	1.82e-18	1.34e-17
NONRATT027235.2	403	28	116	4.82256	9.98035	1.04929	Up	0.000273118	0.000659163
NONRATT001509.2	1028	31	128	2.09312	4.31728	1.04447	Up	0.000136295	0.000340438
NONRATT028740.2	913	56	231	4.25738	8.77272	1.04306	Up	2.56e-07	9.09e-07
NONRATT027362.2	1165	356	1466	21.2104	43.6316	1.0406	Up	6.69e-39	9.23e-38
NONRATT026698.2	963	79	325	5.69411	11.7017	1.03918	Up	1.01e-09	4.43e-09
NONRATT001173.2	526	103	422	13.5918	27.8176	1.03326	Up	3.99e-12	2.09e-11
NONRATT005578.2	315	46	188	10.1361	20.6938	1.02969	Up	4.39e-06	1.34e-05
NONRATT023884.2	794	28	114	2.44772	4.97826	1.0242	Up	0.00040472	0.000934959
NONRATT001993.2	650	486	1978	51.8976	105.513	1.02368	Up	1.33e-50	2.34e-49
NONRATT020637.2	610	31	126	3.52742	7.16199	1.02175	Up	0.000201462	0.000492848
NONRATT027543.2	545	34	138	4.33019	8.77962	1.01973	Up	0.000100648	0.000260522
NONRATT008135.2	2334	411	1668	12.2227	24.7792	1.01957	Up	1.15e-42	1.72e-41
NONRATT005732.2	2376	31	125	0.905607	1.82413	1.01025	Up	0.000244422	0.000594175
NONRATT003183.2	929	31	125	2.31617	4.66538	1.01025	Up	0.000244422	0.000594221
NONRATT031181.2	1244	49	197	2.73401	5.49084	1.00601	Up	3.93e-06	1.21e-05
NONRATT015590.2	794	119	478	10.4028	20.8737	1.00471	Up	5.12e-13	2.82e-12
NONRATT026857.2	1302	61	245	3.25195	6.52451	1.00457	Up	2.6e-07	9.22e-07
NONRATT017428.2	424	67	269	10.9682	21.9978	1.00404	Up	6.74e-08	2.51e-07
NONRATT022689.2	1387	173	693	8.65754	17.3241	1.00075	Up	4e-18	2.9e-17
NONRATT012903.2	1379	1083	30	54.5116	0.75431	-6.17526	Down	0	0
NONRATT013793.2	2141	121	6	3.92278	0.0971689	-5.33524	Down	5.61e-50	9.74e-49
NONRATT009047.2	365	92	6	17.4952	0.569969	-4.93993	Down	8.16e-37	1.07e-35
NONRATT001411.2	1652	70	5	2.94112	0.104943	-4.80869	Down	6.43e-28	6.63e-27
NONRATT031486.1	2039	111	8	3.7786	0.13604	-4.79575	Down	2.32e-43	3.53e-42
NONRATT007829.2	820	308	23	26.0712	0.972539	-4.74456	Down	9.82e-117	3.77e-115
NONRATT001030.2	376	104	8	19.1986	0.737726	-4.70177	Down	3.11e-40	4.44e-39
NONRATT028155.2	2163	97	8	3.11272	0.128241	-4.60125	Down	4.04e-37	5.35e-36
NONRATT029163.2	745	60	5	5.5901	0.232705	-4.5863	Down	1.86e-23	1.66e-22
NONRATT000377.2	666	126	11	13.1317	0.572679	-4.51918	Down	3.28e-47	5.39e-46
NONRATT022675.2	796	475	43	41.4195	1.87305	-4.46685	Down	5.15e-172	2.94e-170
NONRATT025301.2	486	262	24	37.4188	1.71225	-4.4498	Down	2.05e-95	6.47e-94
NONRATT024388.2	700	95	9	9.41999	0.445797	-4.40127	Down	2.43e-35	3.08e-34
NONRATT012116.2	277	118	12	29.5683	1.50208	-4.29902	Down	8.01e-43	1.2e-41
NONRATT027667.2	650	149	16	15.911	0.853492	-4.2205	Down	5.99e-53	1.1e-51
NONRATT015805.2	911	86	10	6.55247	0.380605	-4.10567	Down	1.36e-30	1.52e-29
NONRATT032306.1	4065	86	10	1.46846	0.0852967	-4.10567	Down	1.36e-30	1.52e-29
NONRATT005801.2	640	51	6	5.53114	0.32506	-4.0888	Down	1.13e-18	8.42e-18
NONRATT016336.2	581	58	7	6.9291	0.417748	-4.05196	Down	6.62e-21	5.36e-20
NONRATT005865.2	1372	49	6	2.47894	0.151632	-4.03108	Down	8.19e-18	5.84e-17
NONRATT006352.2	761	331	41	30.1903	1.86807	-4.01447	Down	3.51e-111	1.29e-109
NONRATT013347.2	1452	95	12	4.54132	0.286555	-3.98623	Down	6.81e-33	8.13e-32
NONRATT003814.2	1349	78	10	4.01335	0.257028	-3.96481	Down	3.65e-27	3.66e-26
NONRATT015324.2	1033	62	8	4.16597	0.268524	-3.95553	Down	7.46e-22	6.26e-21
NONRATT007641.2	417	69	9	11.4852	0.748341	-3.93993	Down	4.38e-24	4e-23
NONRATT006517.2	981	130	17	9.19812	0.600859	-3.93624	Down	5.36e-44	8.28e-43
NONRATT021839.2	713	122	16	11.8767	0.778078	-3.93207	Down	2.36e-41	3.45e-40
NONRATT023655.2	859	164	22	13.2518	0.888019	-3.89946	Down	1.15e-54	2.18e-53
NONRATT014546.2	777	81	11	7.23584	0.490868	-3.88175	Down	1.08e-27	1.11e-26
NONRATT020698.2	732	58	8	5.49973	0.378941	-3.85932	Down	3.73e-20	2.93e-19
NONRATT013721.2	2037	2127	306	72.4772	5.20863	-3.79855	Down	0	0
NONRATT027433.2	764	82	12	7.44981	0.544604	-3.77392	Down	2.17e-27	2.2e-26
NONRATT012351.2	794	81	12	7.08091	0.524027	-3.75622	Down	5.69e-27	5.69e-26
NONRATT010082.2	1025	228	34	15.4396	1.15013	-3.74676	Down	7.4e-73	1.78e-71
NONRATT011746.2	384	40	6	7.23025	0.541767	-3.7383	Down	5.43e-14	3.16e-13
NONRATT017966.2	350	112	17	22.2113	1.68412	-3.72123	Down	2.04e-36	2.65e-35
NONRATT016038.2	1394	118	18	5.87549	0.447716	-3.71405	Down	3.2e-38	4.36e-37
NONRATT030562.2	1515	84	13	3.8485	0.297525	-3.69321	Down	1.58e-27	1.61e-26
NONRATT017914.2	858	187	29	15.1279	1.17194	-3.69025	Down	2.78e-59	5.65e-58
NONRATT028325.2	671	70	11	7.24103	0.568412	-3.67119	Down	4.48e-23	3.95e-22
NONRATT031273.2	2541	38	6	1.03802	0.0818728	-3.6643	Down	3.73e-13	2.07e-12
NONRATT027510.2	2007	62	10	2.14422	0.172761	-3.6336	Down	1.97e-20	1.56e-19
NONRATT008513.2	2165	1256	207	40.2677	3.31517	-3.60247	Down	0	0
NONRATT013487.2	1073	103	17	6.66288	0.549341	-3.60037	Down	1.1e-32	1.31e-31
NONRATT008731.2	1628	212	35	9.0387	0.745429	-3.59997	Down	1.56e-65	3.44e-64
NONRATT028770.2	1140	211	35	12.847	1.06453	-3.59315	Down	4.02e-65	8.8e-64
NONRATT002224.2	874	54	9	4.28852	0.357046	-3.5863	Down	8.65e-18	6.15e-17
NONRATT005226.2	1981	60	10	2.10228	0.175028	-3.5863	Down	1.32e-19	1.02e-18
NONRATT008000.2	626	64	11	7.09627	0.609272	-3.5419	Down	1.35e-20	1.08e-19
NONRATT008567.2	3108	75	13	1.67496	0.145029	-3.52971	Down	8.28e-24	7.47e-23
NONRATT024565.2	470	57	10	8.41786	0.737726	-3.5123	Down	2.26e-18	1.66e-17
NONRATT005335.2	1247	152	27	8.46061	0.750741	-3.49437	Down	3.26e-46	5.25e-45
NONRATT001170.2	2358	45	8	1.32463	0.117636	-3.49319	Down	9.74e-15	5.92e-14
NONRATT022674.2	1355	798	142	40.8779	3.63364	-3.49183	Down	7.4e-235	5.64e-233
NONRATT020837.2	1533	56	10	2.53554	0.226178	-3.48676	Down	5.8e-18	4.17e-17
NONRATT000953.2	1009	28	5	1.92616	0.171819	-3.48676	Down	1.14e-09	5.02e-09
NONRATT019434.2	426	56	10	9.12438	0.813923	-3.48676	Down	5.8e-18	4.17e-17
NONRATT033034.1	1394	50	9	2.48961	0.223858	-3.47527	Down	3.79e-16	2.49e-15
NONRATT028555.2	1057	94	17	6.17273	0.557657	-3.46846	Down	5.35e-29	5.72e-28
NONRATT012398.2	505	331	60	45.4948	4.11958	-3.46513	Down	7.94e-98	2.58e-96
NONRATT028856.2	1440	65	12	3.13311	0.288943	-3.43874	Down	2.29e-20	1.82e-19
NONRATT030641.2	340	27	5	5.512	0.509899	-3.43429	Down	2.94e-09	1.24e-08
NONRATT021092.2	1488	43	8	2.00581	0.186415	-3.4276	Down	6.38e-14	3.69e-13
NONRATT019119.2	1057	118	22	7.74875	0.721673	-3.42455	Down	1.39e-35	1.77e-34
NONRATT009560.2	731	91	17	8.6407	0.806352	-3.42167	Down	8.81e-28	9.04e-27
NONRATT000181.2	748	80	15	7.42358	0.695317	-3.41637	Down	1.42e-24	1.31e-23
NONRATT026078.2	948	80	15	5.85742	0.548625	-3.41637	Down	1.42e-24	1.31e-23
NONRATT023856.2	683	47	9	4.77641	0.456893	-3.386	Down	6.28e-15	3.86e-14
NONRATT018415.2	645	26	5	2.79794	0.268784	-3.37985	Down	7.51e-09	3.06e-08
NONRATT013148.2	498	26	5	3.62384	0.348124	-3.37985	Down	7.51e-09	3.06e-08
NONRATT023180.2	1245	36	7	2.00705	0.194949	-3.3639	Down	1.07e-11	5.46e-11
NONRATT017996.2	1066	86	17	5.59972	0.552948	-3.34014	Down	9.09e-26	8.77e-25
NONRATT004272.2	1195	116	23	6.73775	0.667349	-3.33575	Down	3.64e-34	4.48e-33
NONRATT010625.2	618	40	8	4.49258	0.448843	-3.32326	Down	1.04e-12	5.64e-12
NONRATT016958.2	335	35	7	7.25184	0.724513	-3.32326	Down	2.72e-11	1.34e-10
NONRATT019479.2	946	25	5	1.83431	0.183262	-3.32326	Down	1.91e-08	7.52e-08
NONRATT023266.2	769	30	6	2.70782	0.270531	-3.32326	Down	7.15e-10	3.18e-09
NONRATT003842.2	1305	30	6	1.59564	0.159417	-3.32326	Down	7.15e-10	3.18e-09
NONRATT016699.2	563	103	21	12.6985	1.29331	-3.29552	Down	3.6e-30	3.98e-29
NONRATT024000.2	1340	29	6	1.50217	0.155253	-3.27435	Down	1.8e-09	7.74e-09
NONRATT027772.2	403	24	5	4.13362	0.430188	-3.26437	Down	4.82e-08	1.82e-07
NONRATT008439.2	928	24	5	1.7951	0.186816	-3.26437	Down	4.82e-08	1.82e-07
NONRATT023599.2	1230	62	13	3.49874	0.366464	-3.25509	Down	1.47e-18	1.09e-17
NONRATT027130.2	718	205	43	19.8177	2.07652	-3.25455	Down	1.05e-57	2.1e-56
NONRATT023913.2	493	57	12	8.02514	0.84397	-3.24926	Down	3.75e-17	2.59e-16
NONRATT005908.2	510	175	37	23.8173	2.5155	-3.24309	Down	2.43e-49	4.17e-48
NONRATT006585.2	585	80	17	9.49202	1.00759	-3.2358	Down	2.23e-23	1.99e-22
NONRATT016823.2	1982	70	15	2.45143	0.26241	-3.22373	Down	1.42e-20	1.14e-19
NONRATT029076.2	359	28	6	5.41363	0.579495	-3.22373	Down	4.53e-09	1.89e-08
NONRATT007899.2	429	28	6	4.53028	0.484939	-3.22373	Down	4.53e-09	1.89e-08
NONRATT024677.2	1568	70	15	3.09868	0.331694	-3.22373	Down	1.42e-20	1.14e-19
NONRATT018408.2	772	28	6	2.51748	0.26948	-3.22373	Down	4.53e-09	1.89e-08
NONRATT021663.2	336	79	17	16.3197	1.75429	-3.21765	Down	5.54e-23	4.86e-22
NONRATT005680.2	635	79	17	8.63531	0.928257	-3.21765	Down	5.54e-23	4.87e-22
NONRATT022325.2	1488	51	11	2.37899	0.25632	-3.21433	Down	2.39e-15	1.5e-14
NONRATT029669.2	944	139	30	10.2204	1.1019	-3.21339	Down	3.5e-39	4.86e-38
NONRATT014933.2	734	60	13	5.67388	0.614102	-3.20779	Down	9.12e-18	6.48e-17
NONRATT023008.2	363	78	17	14.9146	1.62381	-3.19927	Down	1.37e-22	1.19e-21
NONRATT003178.2	765	133	29	12.0674	1.31441	-3.19864	Down	2.15e-37	2.87e-36
NONRATT000432.2	365	64	14	12.1706	1.32993	-3.19398	Down	8.92e-19	6.67e-18
NONRATT012656.2	903	50	11	3.84332	0.422375	-3.18576	Down	5.92e-15	3.65e-14
NONRATT016719.2	1197	50	11	2.89935	0.318634	-3.18576	Down	5.92e-15	3.65e-14
NONRATT014844.2	346	59	13	11.8359	1.30275	-3.18354	Down	2.26e-17	1.58e-16
NONRATT002026.2	830	77	17	6.43928	0.710172	-3.18066	Down	3.4e-22	2.89e-21
NONRATT004125.2	812	27	6	2.30798	0.256205	-3.17126	Down	1.13e-08	4.56e-08
NONRATT001546.2	537	40	9	5.17024	0.581114	-3.15334	Down	3.91e-12	2.05e-11
NONRATT005959.2	899	40	9	3.08834	0.347117	-3.15334	Down	3.91e-12	2.05e-11
NONRATT027593.2	357	31	7	6.02724	0.679865	-3.14818	Down	1.07e-09	4.68e-09
NONRATT008007.2	379	75	17	13.7356	1.55526	-3.14269	Down	2.07e-21	1.7e-20
NONRATT023252.2	1022	22	5	1.49416	0.169634	-3.13884	Down	3.02e-07	1.06e-06
NONRATT016986.2	914	105	24	7.97385	0.910454	-3.13062	Down	3.05e-29	3.29e-28
NONRATT021602.2	744	61	14	5.69091	0.652451	-3.12472	Down	1.34e-17	9.45e-17
NONRATT031221.2	816	331	76	28.1555	3.22936	-3.12409	Down	2.41e-88	7.16e-87
NONRATT029077.2	748	78	18	7.23799	0.83438	-3.11681	Down	4.97e-22	4.2e-21
NONRATT001133.2	1703	52	12	2.1194	0.24432	-3.11681	Down	3.49e-15	2.17e-14
NONRATT015241.2	364	43	10	8.19958	0.952558	-3.10567	Down	9.24e-13	5.02e-12
NONRATT012361.2	481	106	25	15.2963	1.80214	-3.0854	Down	4.4e-29	4.73e-28
NONRATT021770.2	2095	38	9	1.259	0.148954	-3.07934	Down	2.37e-11	1.17e-10
NONRATT003725.2	724	21	5	2.01329	0.239455	-3.07172	Down	7.49e-07	2.53e-06
NONRATT005058.2	1066	21	5	1.36737	0.162632	-3.07172	Down	7.49e-07	2.53e-06
NONRATT007005.2	332	42	10	8.78084	1.04437	-3.07172	Down	2.27e-12	1.21e-11
NONRATT012082.2	795	117	28	10.2151	1.22119	-3.06434	Down	1.03e-31	1.19e-30
NONRATT031487.1	969	62	15	4.44112	0.536736	-3.04864	Down	1.91e-17	1.34e-16
NONRATT000706.2	1637	66	16	2.79847	0.338894	-3.04573	Down	1.85e-18	1.37e-17
NONRATT030344.2	740	131	32	12.2875	1.49938	-3.03476	Down	5.73e-35	7.2e-34
NONRATT031231.2	713	45	11	4.38074	0.534929	-3.03376	Down	5.31e-13	2.92e-12
NONRATT023885.2	545	24	6	3.05661	0.381722	-3.00133	Down	1.7e-07	6.09e-07
NONRATT026463.2	635	20	5	2.18616	0.273017	-3.00133	Down	1.84e-06	5.91e-06
NONRATT003015.2	384	348	87	62.9032	7.85563	-3.00133	Down	5.65e-89	1.7e-87
NONRATT020464.2	1310	20	5	1.0597	0.13234	-3.00133	Down	1.84e-06	5.92e-06
NONRATT008751.2	1123	143	36	8.83855	1.11152	-2.99128	Down	1.85e-37	2.48e-36
NONRATT009668.2	520	87	22	11.6129	1.46694	-2.98485	Down	2.28e-23	2.03e-22
NONRATT015868.2	790	75	19	6.5896	0.83391	-2.98223	Down	2.43e-20	1.93e-19
NONRATT006490.2	2497	63	16	1.75124	0.222175	-2.97861	Down	2.63e-17	1.83e-16
NONRATT026883.2	1595	47	12	2.04532	0.260864	-2.97096	Down	3e-13	1.67e-12
NONRATT011165.2	789	86	22	7.56565	0.966804	-2.96817	Down	5.49e-23	4.82e-22
NONRATT008312.2	1671	211	54	8.76457	1.1205	-2.96755	Down	5.26e-54	9.79e-53
NONRATT022623.2	854	101	26	8.20896	1.05562	-2.95911	Down	1.23e-26	1.21e-25
NONRATT023176.2	1783	101	26	3.93183	0.505609	-2.95911	Down	1.23e-26	1.21e-25
NONRATT030233.2	705	31	8	3.05209	0.393454	-2.95553	Down	3.61e-09	1.52e-08
NONRATT019554.2	1242	54	14	3.01784	0.39084	-2.94887	Down	6.72e-15	4.13e-14
NONRATT023553.2	1139	54	14	3.29075	0.426184	-2.94887	Down	6.72e-15	4.13e-14
NONRATT023256.2	470	300	78	44.3045	5.75426	-2.94475	Down	2.08e-75	5.2e-74
NONRATT013744.2	925	50	13	3.75192	0.487298	-2.94475	Down	6.96e-14	4.02e-13
NONRATT015962.2	848	50	13	4.0926	0.531545	-2.94475	Down	6.96e-14	4.02e-13
NONRATT025558.2	840	100	26	8.26315	1.07322	-2.94475	Down	2.93e-26	2.87e-25
NONRATT015467.2	2172	19	5	0.607181	0.0798184	-2.92733	Down	4.49e-06	1.37e-05
NONRATT015292.2	347	19	5	3.80057	0.499613	-2.92733	Down	4.49e-06	1.37e-05
NONRATT025444.2	727	147	39	14.0348	1.86004	-2.9156	Down	1.93e-37	2.58e-36
NONRATT021619.2	569	45	12	5.4894	0.731243	-2.90823	Down	1.73e-12	9.29e-12
NONRATT016442.2	311	175	47	39.0573	5.23999	-2.89796	Down	5.76e-44	8.89e-43
NONRATT028578.2	1654	52	14	2.18219	0.293485	-2.89442	Down	3.86e-14	2.26e-13
NONRATT019452.2	858	48	13	3.8831	0.52535	-2.88586	Down	3.99e-13	2.21e-12
NONRATT001324.2	709	48	13	4.69915	0.635755	-2.88586	Down	3.99e-13	2.21e-12
NONRATT005065.2	1377	70	19	3.52849	0.478424	-2.88269	Down	1.91e-18	1.41e-17
NONRATT001654.2	998	33	9	2.29513	0.312683	-2.8758	Down	1.98e-09	8.46e-09
NONRATT015358.2	502	22	6	3.04189	0.41442	-2.8758	Down	9.96e-07	3.33e-06
NONRATT024921.2	618	120	33	13.4778	1.85148	-2.86383	Down	2.73e-30	3.03e-29
NONRATT000514.2	688	127	35	12.8127	1.76389	-2.86074	Down	6.33e-32	7.37e-31
NONRATT030670.2	1083	29	8	1.85864	0.256126	-2.85932	Down	2.09e-08	8.21e-08
NONRATT002006.2	747	29	8	2.69465	0.371332	-2.85932	Down	2.09e-08	8.21e-08
NONRATT033769.1	584	58	16	6.8935	0.949948	-2.85932	Down	2.06e-15	1.3e-14
NONRATT025570.2	517	29	8	3.89343	0.536528	-2.85932	Down	2.09e-08	8.21e-08
NONRATT027243.2	1140	36	10	2.19191	0.30415	-2.84933	Down	4.49e-10	2.03e-09
NONRATT011508.2	888	182	51	14.226	1.99136	-2.8367	Down	1.29e-44	2.01e-43
NONRATT020870.2	406	64	18	10.9415	1.53723	-2.83141	Down	1.1e-16	7.43e-16
NONRATT012560.2	1178	195	55	11.4898	1.61886	-2.82731	Down	1.66e-47	2.74e-46
NONRATT029467.2	768	39	11	3.52475	0.49662	-2.82731	Down	1.02e-10	4.82e-10
NONRATT028633.2	559	39	11	4.84259	0.682298	-2.82731	Down	1.02e-10	4.82e-10
NONRATT023911.2	879	166	47	13.1082	1.85397	-2.82179	Down	1.31e-40	1.87e-39
NONRATT029576.2	389	63	18	11.2413	1.60441	-2.80869	Down	2.58e-16	1.72e-15
NONRATT015745.2	1146	84	24	5.08768	0.726139	-2.80869	Down	3.03e-21	2.48e-20
NONRATT005628.2	371	21	6	3.92889	0.560751	-2.80869	Down	2.39e-06	7.58e-06
NONRATT027425.2	713	45	13	4.38074	0.632189	-2.79275	Down	5.3e-12	2.76e-11
NONRATT008563.2	766	107	31	9.69571	1.40322	-2.78861	Down	2e-26	1.96e-25
NONRATT010246.2	1384	62	18	3.10943	0.450951	-2.78561	Down	6.07e-16	3.94e-15
NONRATT005662.2	1335	62	18	3.22356	0.467503	-2.78561	Down	6.07e-16	3.94e-15
NONRATT006276.2	1429	148	43	7.18876	1.04335	-2.78452	Down	7.23e-36	9.27e-35
NONRATT011677.2	555	48	14	6.00306	0.874637	-2.77894	Down	1.21e-12	6.54e-12
NONRATT017667.2	910	24	7	1.8306	0.266716	-2.77894	Down	5.28e-07	1.8e-06
NONRATT009015.2	573	24	7	2.90724	0.423581	-2.77894	Down	5.28e-07	1.8e-06
NONRATT013784.2	667	113	33	11.7592	1.71546	-2.77712	Down	1.08e-27	1.1e-26
NONRATT004728.2	812	65	19	5.55625	0.811317	-2.77578	Down	1.39e-16	9.38e-16
NONRATT009920.2	473	106	31	15.555	2.27245	-2.77506	Down	4.66e-26	4.54e-25
NONRATT002176.2	400	17	5	2.94994	0.433414	-2.76687	Down	2.6e-05	7.25e-05
NONRATT004688.2	746	17	5	1.58174	0.232394	-2.76687	Down	2.6e-05	7.26e-05
NONRATT007384.2	817	44	13	3.73814	0.551714	-2.76033	Down	1.24e-11	6.3e-11
NONRATT008556.2	710	44	13	4.30149	0.63486	-2.76033	Down	1.24e-11	6.3e-11
NONRATT012125.2	1394	27	8	1.34439	0.198985	-2.75622	Down	1.18e-07	4.32e-07
NONRATT019831.2	889	27	8	2.10808	0.312019	-2.75622	Down	1.18e-07	4.32e-07
NONRATT009069.2	733	27	8	2.55673	0.378424	-2.75622	Down	1.18e-07	4.32e-07
NONRATT007595.2	529	37	11	4.85479	0.720991	-2.75136	Down	5.67e-10	2.54e-09
NONRATT007997.2	525	281	84	37.1511	5.5477	-2.74344	Down	1.93e-65	4.24e-64
NONRATT027594.2	1222	97	29	5.50967	0.822848	-2.74327	Down	1.1e-23	9.87e-23
NONRATT001594.2	681	30	9	3.05773	0.458235	-2.7383	Down	2.63e-08	1.02e-07
NONRATT001830.2	1049	40	12	2.64673	0.396642	-2.7383	Down	1.28e-10	6.01e-10
NONRATT031360.1	1067	390	117	25.3703	3.80202	-2.7383	Down	6.43e-90	1.94e-88
NONRATT024920.2	897	126	38	9.74996	1.46887	-2.73069	Down	3.91e-30	4.31e-29
NONRATT027300.2	338	43	13	8.83032	1.33358	-2.72716	Down	2.91e-11	1.43e-10
NONRATT010874.2	1374	1690	512	85.3738	12.9204	-2.72414	Down	0	0
NONRATT008229.2	652	33	10	3.5131	0.531796	-2.7238	Down	5.89e-09	2.42e-08
NONRATT002311.2	547	33	10	4.18747	0.633878	-2.7238	Down	5.89e-09	2.42e-08
NONRATT025178.2	696	56	17	5.58475	0.846901	-2.72123	Down	3.37e-14	1.98e-13
NONRATT004777.2	712	23	7	2.24219	0.340887	-2.71754	Down	1.25e-06	4.06e-06
NONRATT016710.2	863	69	21	5.54962	0.843726	-2.71754	Down	4e-17	2.76e-16
NONRATT008745.2	1042	69	21	4.59628	0.698786	-2.71754	Down	4e-17	2.75e-16
NONRATT029023.2	403	36	11	6.20044	0.946413	-2.71183	Down	1.33e-09	5.79e-09
NONRATT010327.2	752	88	27	8.1225	1.24491	-2.70588	Down	2.56e-21	2.1e-20
NONRATT022782.2	784	52	16	4.60375	0.707615	-2.70177	Down	3.42e-13	1.9e-12
NONRATT019652.2	925	26	8	1.951	0.299876	-2.70177	Down	2.76e-07	9.75e-07
NONRATT017998.2	583	52	16	6.19098	0.951578	-2.70177	Down	3.42e-13	1.9e-12
NONRATT023977.2	1763	26	8	1.02364	0.157337	-2.70177	Down	2.76e-07	9.75e-07
NONRATT028759.2	755	821	254	75.4781	11.6649	-2.69389	Down	1.26e-183	7.68e-182
NONRATT027284.2	707	42	13	4.12339	0.637554	-2.69321	Down	6.77e-11	3.23e-10
NONRATT005310.2	373	58	18	10.793	1.67323	-2.68939	Down	1.78e-14	1.07e-13
NONRATT004818.2	506	119	37	16.3238	2.53539	-2.6867	Down	4.79e-28	4.96e-27
NONRATT002689.2	847	16	5	1.31118	0.204682	-2.67941	Down	6.15e-05	0.000162651
NONRATT015563.2	372	16	5	2.98539	0.466037	-2.67941	Down	6.15e-05	0.000162665
NONRATT020378.2	644	16	5	1.72448	0.269201	-2.67941	Down	6.15e-05	0.000162692
NONRATT015971.2	2490	64	20	1.78404	0.278499	-2.67941	Down	9.32e-16	6e-15
NONRATT027213.2	410	16	5	2.7087	0.422843	-2.67941	Down	6.15e-05	0.000162678
NONRATT012975.2	807	834	261	71.7327	11.214	-2.67733	Down	3.65e-185	2.24e-183
NONRATT023035.2	1180	51	16	2.99994	0.470144	-2.67376	Down	7.92e-13	4.31e-12
NONRATT018409.2	1086	105	33	6.71095	1.0536	-2.67119	Down	8.88e-25	8.33e-24
NONRATT025256.2	2403	127	40	3.66838	0.577164	-2.66809	Down	1.36e-29	1.48e-28
NONRATT011365.2	1087	73	23	4.66142	0.733654	-2.6676	Down	1.12e-17	7.94e-17
NONRATT013776.2	1526	504	159	22.9245	3.61273	-2.66573	Down	4.08e-112	1.52e-110
NONRATT026503.2	599	38	12	4.40333	0.69462	-2.6643	Down	6.94e-10	3.09e-09
NONRATT012365.2	448	19	6	2.94375	0.464372	-2.6643	Down	1.33e-05	3.83e-05
NONRATT003349.2	1216	63	20	3.5961	0.570282	-2.65669	Down	2.14e-15	1.35e-14
NONRATT020209.2	626	22	7	2.43934	0.387719	-2.65341	Down	2.91e-06	9.2e-06
NONRATT014455.2	1003	91	29	6.29746	1.00251	-2.65115	Down	1.65e-21	1.37e-20
NONRATT028185.2	606	47	15	5.38332	0.858246	-2.64903	Down	8.03e-12	4.11e-11
NONRATT012888.2	448	25	8	3.87335	0.619163	-2.64519	Down	6.43e-07	2.18e-06
NONRATT021210.2	578	50	16	6.00436	0.95981	-2.64519	Down	1.82e-12	9.77e-12
NONRATT009947.2	1102	25	8	1.57465	0.25171	-2.64519	Down	6.43e-07	2.18e-06
NONRATT011955.2	702	56	18	5.53701	0.889054	-2.63876	Down	9.45e-14	5.41e-13
NONRATT007295.2	315	56	18	12.3396	1.98132	-2.63876	Down	9.45e-14	5.41e-13
NONRATT010418.2	615	665	214	75.0536	12.0651	-2.63708	Down	1.9e-145	9.33e-144
NONRATT024507.2	389	59	19	10.5275	1.69355	-2.63605	Down	2.15e-14	1.29e-13
NONRATT012391.2	578	31	10	3.7227	0.599881	-2.6336	Down	3.18e-08	1.23e-07
NONRATT008276.2	833	34	11	2.83308	0.457868	-2.62937	Down	7.12e-09	2.9e-08
NONRATT016819.2	933	34	11	2.52943	0.408793	-2.62937	Down	7.12e-09	2.9e-08
NONRATT023971.2	427	40	13	6.50215	1.05562	-2.62282	Down	3.6e-10	1.64e-09
NONRATT005819.2	673	43	14	4.43484	0.721283	-2.62024	Down	8.14e-11	3.87e-10
NONRATT028251.2	1651	86	28	3.61556	0.588036	-2.62024	Down	3.75e-20	2.95e-19
NONRATT031501.1	1468	46	15	2.17499	0.354289	-2.61801	Down	1.84e-11	9.22e-11
NONRATT000136.2	1410	52	17	2.55982	0.418045	-2.61431	Down	9.5e-13	5.16e-12
NONRATT002345.2	973	55	18	3.92351	0.641435	-2.61277	Down	2.16e-13	1.22e-12
NONRATT015977.2	1804	61	20	2.34703	0.384403	-2.61014	Down	1.12e-14	6.81e-14
NONRATT012681.2	2240	172	57	5.32973	0.882307	-2.59471	Down	2.99e-38	4.06e-37
NONRATT010871.2	964	4236	1407	305.003	50.6069	-2.59142	Down	0	0
NONRATT020526.2	771	15	5	1.3504	0.224858	-2.5863	Down	0.000143791	0.000358501
NONRATT004509.2	604	18	6	2.06852	0.344435	-2.5863	Down	3.1e-05	8.6e-05
NONRATT005325.2	591	39	13	4.58038	0.762691	-2.5863	Down	8.25e-10	3.65e-09
NONRATT030744.2	322	33	11	7.11349	1.18449	-2.5863	Down	1.63e-08	6.46e-08
NONRATT000786.2	420	15	5	2.47894	0.412775	-2.5863	Down	0.000143791	0.000358472
NONRATT012553.2	1561	66	22	2.93471	0.488667	-2.5863	Down	1.34e-15	8.48e-15
NONRATT005689.2	730	24	8	2.28199	0.379979	-2.5863	Down	1.48e-06	4.81e-06
NONRATT000363.2	486	18	6	2.57076	0.428063	-2.5863	Down	3.1e-05	8.59e-05
NONRATT015854.2	1644	39	13	1.6466	0.274179	-2.5863	Down	8.25e-10	3.65e-09
NONRATT005081.2	1053	162	54	10.6785	1.77811	-2.5863	Down	5.43e-36	6.98e-35
NONRATT019518.2	772	15	5	1.34865	0.224567	-2.5863	Down	0.000143791	0.000358558
NONRATT028088.2	543	15	5	1.91742	0.319274	-2.5863	Down	0.000143791	0.00035853
NONRATT013849.2	1260	481	161	26.4972	4.43045	-2.58031	Down	4.58e-103	1.59e-101
NONRATT025626.2	1700	188	63	7.67598	1.28494	-2.57864	Down	2.36e-41	3.45e-40
NONRATT005540.2	1166	516	173	30.7168	5.14447	-2.57793	Down	2.65e-110	9.7e-109
NONRATT011193.2	407	74	25	12.6201	2.1298	-2.56693	Down	3.63e-17	2.51e-16
NONRATT028416.2	1185	62	21	3.6316	0.61446	-2.56321	Down	1.32e-14	7.99e-14
NONRATT011031.2	500	50	17	6.94104	1.17889	-2.55773	Down	4.92e-12	2.57e-11
NONRATT008568.2	576	50	17	6.02521	1.02334	-2.55773	Down	4.92e-12	2.57e-11
NONRATT018195.2	388	47	16	8.40796	1.42982	-2.55592	Down	2.17e-11	1.07e-10
NONRATT032812.1	795	105	36	9.16742	1.5701	-2.54566	Down	1.75e-23	1.56e-22
NONRATT000138.2	1229	64	22	3.61454	0.620674	-2.5419	Down	6.83e-15	4.19e-14
NONRATT005593.2	551	29	10	3.65318	0.629276	-2.53739	Down	1.67e-07	6e-07
NONRATT024208.2	494	29	10	4.0747	0.701885	-2.53739	Down	1.67e-07	6e-07
NONRATT015963.2	1129	55	19	3.38138	0.583516	-2.53477	Down	5.75e-13	3.16e-12
NONRATT005777.2	610	26	9	2.95848	0.511571	-2.53185	Down	7.51e-07	2.54e-06
NONRATT006255.2	390	26	9	4.62736	0.800149	-2.53185	Down	7.51e-07	2.54e-06
NONRATT006658.2	1804	26	9	1.00037	0.172981	-2.53185	Down	7.51e-07	2.54e-06
NONRATT027894.2	754	26	9	2.39346	0.41387	-2.53185	Down	7.51e-07	2.54e-06
NONRATT010023.2	1438	173	60	8.35049	1.44672	-2.52907	Down	2.43e-37	3.24e-36
NONRATT011248.2	1077	98	34	6.3159	1.0946	-2.52858	Down	7.4e-22	6.22e-21
NONRATT003917.2	762	23	8	2.09507	0.364022	-2.5249	Down	3.4e-06	1.07e-05
NONRATT030046.2	487	23	8	3.27811	0.569579	-2.5249	Down	3.4e-06	1.07e-05
NONRATT010064.2	919	46	16	3.4743	0.603667	-2.5249	Down	4.9e-11	2.37e-10
NONRATT009272.2	709	23	8	2.25168	0.391234	-2.5249	Down	3.4e-06	1.07e-05
NONRATT022006.2	769	129	45	11.6436	2.02899	-2.52071	Down	3.68e-28	3.83e-27
NONRATT029109.2	437	83	29	13.1832	2.30096	-2.51839	Down	1.15e-18	8.54e-18
NONRATT001810.2	1715	40	14	1.6189	0.283046	-2.51591	Down	9.57e-10	4.22e-09
NONRATT000894.2	540	20	7	2.57076	0.449466	-2.51591	Down	1.55e-05	4.43e-05
NONRATT014882.2	855	57	20	4.62736	0.811067	-2.5123	Down	2.95e-13	1.64e-12
NONRATT023254.2	714	171	60	16.6235	2.91371	-2.5123	Down	1.21e-36	1.59e-35
NONRATT012800.2	1207	74	26	4.25549	0.746894	-2.51035	Down	9.47e-17	6.44e-16
NONRATT020740.2	729	37	13	3.52289	0.618314	-2.51035	Down	4.25e-09	1.78e-08
NONRATT008942.2	530	34	12	4.45274	0.785052	-2.50384	Down	1.89e-08	7.45e-08
NONRATT022523.2	386	17	6	3.05694	0.53896	-2.50384	Down	7.13e-05	0.000187704
NONRATT014717.2	838	48	17	3.97578	0.703393	-2.49883	Down	2.5e-11	1.23e-10
NONRATT022318.2	486	31	11	4.42741	0.784783	-2.4961	Down	8.43e-08	3.13e-07
NONRATT002445.2	716	31	11	3.0052	0.532688	-2.4961	Down	8.43e-08	3.13e-07
NONRATT023910.2	487	225	80	32.0685	5.69579	-2.49319	Down	3.08e-47	5.06e-46
NONRATT003789.2	1963	230	82	8.13265	1.44839	-2.48927	Down	3.69e-48	6.21e-47
NONRATT011276.2	1287	14	5	0.755047	0.134705	-2.48676	Down	0.000332108	0.000777274
NONRATT002619.2	595	42	15	4.89956	0.874112	-2.48676	Down	4.86e-10	2.2e-09
NONRATT000153.2	859	148	53	11.959	2.13932	-2.48287	Down	1.67e-31	1.92e-30
NONRATT027307.2	740	106	38	9.94257	1.78051	-2.48133	Down	5.2e-23	4.57e-22
NONRATT007619.2	859	92	33	7.43395	1.33203	-2.4805	Down	3.58e-20	2.81e-19
NONRATT016957.2	2921	139	50	3.303	0.593515	-2.47642	Down	1.34e-29	1.45e-28
NONRATT007478.2	736	25	9	2.35769	0.423992	-2.47527	Down	1.7e-06	5.49e-06
NONRATT019621.2	1058	61	22	4.00192	0.720991	-2.47264	Down	7.69e-14	4.44e-13
NONRATT017930.2	729	36	13	3.42768	0.618314	-2.47082	Down	9.55e-09	3.86e-08
NONRATT000710.2	2069	814	295	27.3079	4.94373	-2.46565	Down	9.09e-164	4.97e-162
NONRATT002896.2	1508	80	29	3.68225	0.666791	-2.46528	Down	1.27e-17	8.99e-17
NONRATT021814.2	2438	22	8	0.626345	0.113776	-2.46077	Down	7.71e-06	2.31e-05
NONRATT004442.2	326	33	12	7.02621	1.27631	-2.46077	Down	4.25e-08	1.63e-07
NONRATT021791.2	400	22	8	3.81757	0.693462	-2.46077	Down	7.71e-06	2.31e-05
NONRATT002447.2	720	22	8	2.12087	0.385257	-2.46077	Down	7.71e-06	2.31e-05
NONRATT001122.2	423	22	8	3.61	0.655756	-2.46077	Down	7.71e-06	2.31e-05
NONRATT031435.1	721	44	16	4.23587	0.769445	-2.46077	Down	2.46e-10	1.13e-09
NONRATT007643.2	271	33	12	8.45219	1.53534	-2.46077	Down	4.25e-08	1.63e-07
NONRATT006829.2	611	217	79	24.6515	4.4831	-2.45911	Down	7.03e-45	1.1e-43
NONRATT013850.2	1134	403	147	24.667	4.49466	-2.4563	Down	1.1e-81	2.98e-80
NONRATT012185.2	530	126	46	16.5013	3.00937	-2.45505	Down	1.03e-26	1.02e-25
NONRATT008677.2	2388	306	112	8.8943	1.62621	-2.45137	Down	2.57e-62	5.45e-61
NONRATT011751.2	744	101	37	9.42265	1.72434	-2.45009	Down	1.11e-21	9.22e-21
NONRATT030343.2	1298	90	33	4.81274	0.88152	-2.44879	Down	1.76e-19	1.35e-18
NONRATT018863.2	568	30	11	3.66604	0.671486	-2.44879	Down	1.9e-07	6.78e-07
NONRATT016878.2	1373	30	11	1.51662	0.277789	-2.44879	Down	1.9e-07	6.78e-07
NONRATT015633.2	909	244	90	18.6316	3.43298	-2.44022	Down	8.82e-50	1.53e-48
NONRATT029703.2	1305	84	31	4.4678	0.823653	-2.43946	Down	3.31e-18	2.41e-17
NONRATT016576.2	1282	46	17	2.49055	0.459784	-2.43743	Down	1.25e-10	5.84e-10
NONRATT013284.2	760	27	10	2.4659	0.456225	-2.43429	Down	8.49e-07	2.86e-06
NONRATT013811.2	535	43	16	5.57878	1.03695	-2.4276	Down	5.48e-10	2.47e-09
NONRATT002044.2	893	102	38	7.92818	1.47545	-2.42583	Down	1.24e-21	1.03e-20
NONRATT031148.2	616	67	25	7.54951	1.40719	-2.42357	Down	1.01e-14	6.11e-14
NONRATT001641.2	390	16	6	2.84761	0.533433	-2.41637	Down	0.000162026	0.000402168
NONRATT007812.2	2676	32	12	0.83002	0.155485	-2.41637	Down	9.48e-08	3.5e-07
NONRATT027646.2	573	16	6	1.93816	0.363069	-2.41637	Down	0.000162026	0.000402137
NONRATT004783.2	300	24	9	5.55283	1.04019	-2.41637	Down	3.82e-06	1.18e-05
NONRATT018798.2	6872	101	38	1.02015	0.191731	-2.41162	Down	2.73e-21	2.24e-20
NONRATT005653.2	1705	53	20	2.15763	0.406723	-2.40733	Down	7.22e-12	3.7e-11
NONRATT020083.2	1374	143	54	7.22394	1.3627	-2.40632	Down	2.16e-29	2.33e-28
NONRATT027291.2	949	37	14	2.7062	0.511511	-2.40343	Down	1.07e-08	4.31e-08
NONRATT030468.2	607	116	44	13.2646	2.51337	-2.39988	Down	4.47e-24	4.08e-23
NONRATT012350.2	1521	21	8	0.958329	0.18237	-2.39365	Down	1.73e-05	4.92e-05
NONRATT016753.2	1014	60	23	4.10713	0.786471	-2.38466	Down	4.2e-13	2.33e-12
NONRATT000995.2	550	26	10	3.28122	0.63042	-2.37985	Down	1.89e-06	6.07e-06
NONRATT016330.2	605	39	15	4.47439	0.859664	-2.37985	Down	5.34e-09	2.2e-08
NONRATT009894.2	392	26	10	4.60375	0.884518	-2.37985	Down	1.89e-06	6.07e-06
NONRATT023114.2	1131	65	25	3.98911	0.766426	-2.37985	Down	4.87e-14	2.84e-13
NONRATT031324.2	496	26	10	3.63845	0.699055	-2.37985	Down	1.89e-06	6.07e-06
NONRATT004264.2	1949	88	34	3.13398	0.604867	-2.3733	Down	2.08e-18	1.53e-17
NONRATT016526.2	556	119	46	14.8558	2.86864	-2.37259	Down	2.51e-24	2.31e-23
NONRATT016213.2	1417	31	12	1.51851	0.293633	-2.37057	Down	2.1e-07	7.49e-07
NONRATT006267.2	647	142	55	15.2338	2.94748	-2.36972	Down	1.14e-28	1.2e-27
NONRATT017891.2	1329	49	19	2.55915	0.495703	-2.36812	Down	6.94e-11	3.31e-10
NONRATT026716.2	526	18	7	2.37526	0.461429	-2.3639	Down	7.89e-05	0.000206796
NONRATT026315.2	744	36	14	3.35857	0.652451	-2.3639	Down	2.36e-08	9.22e-08
NONRATT004380.2	421	18	7	2.96767	0.576513	-2.3639	Down	7.89e-05	0.000206813
NONRATT023545.2	303	54	21	12.3702	2.40309	-2.3639	Down	7.97e-12	4.08e-11
NONRATT016622.2	1046	167	65	11.0818	2.15464	-2.36267	Down	2.64e-33	3.18e-32
NONRATT012436.2	1270	131	51	7.15966	1.39239	-2.36233	Down	1.77e-26	1.74e-25
NONRATT022717.2	656	41	16	4.33815	0.845686	-2.35889	Down	2.67e-09	1.13e-08
NONRATT001776.2	1353	64	25	3.28327	0.640671	-2.35748	Down	1.06e-13	6.07e-13
NONRATT029001.2	580	64	25	7.65908	1.49453	-2.35748	Down	1.06e-13	6.07e-13
NONRATT024452.2	912	23	9	1.75048	0.342169	-2.35497	Down	8.5e-06	2.54e-05
NONRATT003398.2	697	46	18	4.58089	0.895432	-2.35497	Down	3.04e-10	1.39e-09
NONRATT021093.2	741	23	9	2.15444	0.421131	-2.35497	Down	8.5e-06	2.54e-05
NONRATT000368.2	717	46	18	4.45311	0.870455	-2.35497	Down	3.04e-10	1.39e-09
NONRATT015809.2	932	23	9	1.71292	0.334826	-2.35497	Down	8.5e-06	2.54e-05
NONRATT019455.2	336	28	11	5.7842	1.13513	-2.34926	Down	9.35e-07	3.13e-06
NONRATT029730.2	732	28	11	2.65504	0.521044	-2.34926	Down	9.35e-07	3.13e-06
NONRATT016746.2	874	43	17	3.41493	0.67442	-2.34014	Down	1.33e-09	5.8e-09
NONRATT013941.2	1309	53	21	2.81035	0.556253	-2.33694	Down	1.74e-11	8.71e-11
NONRATT002099.2	393	171	68	30.2015	5.99942	-2.33172	Down	1.6e-33	1.94e-32
NONRATT020322.2	516	55	22	7.3984	1.47831	-2.32326	Down	8.69e-12	4.45e-11
NONRATT027352.2	419	35	14	5.79801	1.15853	-2.32326	Down	5.16e-08	1.95e-07
NONRATT029748.2	782	15	6	1.3314	0.266034	-2.32326	Down	0.00036336	0.000845917
NONRATT022551.2	807	20	8	1.72021	0.343724	-2.32326	Down	3.84e-05	0.000103805
NONRATT024228.2	630	20	8	2.20351	0.440294	-2.32326	Down	3.84e-05	0.000103814
NONRATT012108.2	628	25	10	2.76315	0.55212	-2.32326	Down	4.17e-06	1.28e-05
NONRATT011786.2	487	30	12	4.2758	0.854368	-2.32326	Down	4.61e-07	1.58e-06
NONRATT025224.2	760	160	64	14.6127	2.91984	-2.32326	Down	2.46e-31	2.82e-30
NONRATT019064.2	685	15	6	1.51994	0.303706	-2.32326	Down	0.00036336	0.000845981
NONRATT019260.2	1094	35	14	2.22063	0.443715	-2.32326	Down	5.16e-08	1.95e-07
NONRATT018739.2	775	70	28	6.26933	1.25271	-2.32326	Down	1.34e-14	8.11e-14
NONRATT013263.2	821	15	6	1.26816	0.253397	-2.32326	Down	0.00036336	0.000846044
NONRATT021576.2	1643	25	10	1.05615	0.211035	-2.32326	Down	4.17e-06	1.28e-05
NONRATT015099.2	2180	256	103	8.15095	1.63823	-2.31483	Down	7.01e-49	1.19e-47
NONRATT000898.2	949	77	31	5.63183	1.13263	-2.31393	Down	7.84e-16	5.07e-15
NONRATT025772.2	1186	52	21	3.04329	0.613942	-2.30946	Down	3.77e-11	1.84e-10
NONRATT021424.2	697	47	19	4.68047	0.945178	-2.308	Down	3.3e-10	1.5e-09
NONRATT008254.2	1339	2105	851	109.118	22.0365	-2.30792	Down	0	0
NONRATT029453.2	414	42	17	7.04164	1.42378	-2.30619	Down	2.89e-09	1.22e-08
NONRATT026283.2	1233	42	17	2.36435	0.478056	-2.30619	Down	2.89e-09	1.22e-08
NONRATT028200.2	1232	247	100	13.9159	2.81438	-2.30585	Down	5.36e-47	8.78e-46
NONRATT033333.1	595	37	15	4.31628	0.874112	-2.3039	Down	2.55e-08	9.97e-08
NONRATT000329.2	393	2177	886	384.495	78.1689	-2.2983	Down	0	0
NONRATT024680.2	679	103	42	10.5291	2.14473	-2.29552	Down	1.85e-20	1.47e-19
NONRATT026733.2	1971	589	241	20.7421	4.23958	-2.29057	Down	1.37e-108	4.95e-107
NONRATT030423.2	2434	78	32	2.22433	0.45585	-2.28674	Down	8.45e-16	5.45e-15
NONRATT027934.2	986	17	7	1.19673	0.246158	-2.28144	Down	0.000174925	0.00043233
NONRATT020854.2	566	17	7	2.08477	0.428819	-2.28144	Down	0.000174925	0.000432296
NONRATT008516.2	348	17	7	3.39074	0.697448	-2.28144	Down	0.000174925	0.000432262
NONRATT019131.2	1026	51	21	3.45023	0.709684	-2.28144	Down	8.15e-11	3.87e-10
NONRATT013719.2	768	34	14	3.07286	0.632062	-2.28144	Down	1.12e-07	4.13e-07
NONRATT016077.2	2265	68	28	2.08385	0.42863	-2.28144	Down	6.25e-14	3.62e-13
NONRATT011301.2	1057	121	50	7.94575	1.64017	-2.27634	Down	1.63e-23	1.45e-22
NONRATT029433.2	1692	29	12	1.18966	0.245909	-2.27435	Down	1.01e-06	3.36e-06
NONRATT021172.2	726	29	12	2.77259	0.573109	-2.27435	Down	1.01e-06	3.36e-06
NONRATT030867.2	1389	29	12	1.44917	0.299552	-2.27435	Down	1.01e-06	3.36e-06
NONRATT029218.2	2733	300	125	7.61915	1.58585	-2.26437	Down	2.02e-55	3.89e-54
NONRATT001963.2	911	24	10	1.8286	0.380605	-2.26437	Down	9.12e-06	2.72e-05
NONRATT032058.1	2078	24	10	0.80166	0.166858	-2.26437	Down	9.12e-06	2.72e-05
NONRATT012452.2	725	60	25	5.74431	1.19562	-2.26437	Down	2.32e-12	1.24e-11
NONRATT027540.2	1300	48	20	2.56285	0.533433	-2.26437	Down	3.53e-10	1.61e-09
NONRATT027564.2	929	108	45	8.06924	1.67954	-2.26437	Down	4.99e-21	4.06e-20
NONRATT017536.2	2140	36	15	1.16765	0.243036	-2.26437	Down	5.53e-08	2.08e-07
NONRATT021586.2	1269	24	10	1.31273	0.273232	-2.26437	Down	9.12e-06	2.72e-05
NONRATT017037.2	863	220	92	17.6944	3.69632	-2.25913	Down	5.38e-41	7.8e-40
NONRATT006278.2	696	31	13	3.09156	0.64763	-2.25509	Down	4.93e-07	1.69e-06
NONRATT002944.2	1216	193	81	11.0166	2.30964	-2.25394	Down	4.5e-36	5.8e-35
NONRATT030864.2	396	50	21	8.76394	1.83873	-2.25287	Down	1.75e-10	8.14e-10
NONRATT014664.2	1095	150	63	9.50828	1.99489	-2.25287	Down	2.14e-28	2.25e-27
NONRATT015672.2	411	19	8	3.20875	0.674903	-2.24926	Down	8.44e-05	0.000220198
NONRATT031208.2	346	38	16	7.62311	1.60338	-2.24926	Down	2.73e-08	1.06e-07
NONRATT014180.2	1616	19	8	0.816088	0.171649	-2.24926	Down	8.44e-05	0.000220124
NONRATT015841.2	965	19	8	1.36663	0.287446	-2.24926	Down	8.44e-05	0.000220143
NONRATT027840.2	1532	121	51	5.48216	1.15426	-2.24777	Down	3.7e-23	3.27e-22
NONRATT006171.2	1038	71	30	4.74773	1.00211	-2.24419	Down	3.32e-14	1.95e-13
NONRATT021019.2	729	26	11	2.47554	0.523188	-2.24234	Down	4.45e-06	1.36e-05
NONRATT000421.2	782	456	193	40.4746	8.55743	-2.24177	Down	3.24e-82	8.82e-81
NONRATT015685.2	2220	262	111	8.19168	1.73366	-2.24034	Down	5.59e-48	9.34e-47
NONRATT007421.2	856	113	48	9.16283	1.94429	-2.23655	Down	1.33e-21	1.11e-20
NONRATT014108.2	393	717	305	126.634	26.9092	-2.2345	Down	1.26e-127	5.31e-126
NONRATT021284.2	766	54	23	4.89316	1.0411	-2.23266	Down	4.3e-11	2.09e-10
NONRATT010537.2	1685	103	44	4.24289	0.905411	-2.2284	Down	9.59e-20	7.44e-19
NONRATT000643.2	525	35	15	4.62736	0.990661	-2.22373	Down	1.19e-07	4.37e-07
NONRATT010917.2	685	21	9	2.12791	0.455559	-2.22373	Down	4.08e-05	0.000109859
NONRATT007733.2	1600	42	18	1.82202	0.390073	-2.22373	Down	6.63e-09	2.71e-08
NONRATT030563.2	1586	107	46	4.6828	1.00565	-2.21924	Down	2.39e-20	1.89e-19
NONRATT012861.2	438	58	25	9.19134	1.97906	-2.21546	Down	1.06e-11	5.37e-11
NONRATT029347.2	556	851	367	106.238	22.8868	-2.21471	Down	2.3e-149	1.16e-147
NONRATT012517.2	419	44	19	7.28892	1.57229	-2.21284	Down	3.27e-09	1.38e-08
NONRATT016890.2	282	37	16	9.10704	1.96727	-2.21079	Down	5.84e-08	2.19e-07
NONRATT018789.2	652	30	13	3.19373	0.691335	-2.20779	Down	1.06e-06	3.54e-06
NONRATT004915.2	1686	30	13	1.23506	0.267349	-2.20779	Down	1.06e-06	3.54e-06
NONRATT002168.2	712	92	40	8.96876	1.94793	-2.20297	Down	1.46e-17	1.03e-16
NONRATT003877.2	736	23	10	2.16908	0.471102	-2.20297	Down	1.97e-05	5.58e-05
NONRATT005980.2	387	23	10	4.12517	0.895946	-2.20297	Down	1.97e-05	5.58e-05
NONRATT003546.2	1143	39	17	2.36833	0.515698	-2.19927	Down	2.87e-08	1.12e-07
NONRATT021055.2	1344	135	59	6.97203	1.52211	-2.19551	Down	6.42e-25	6.04e-24
NONRATT014830.2	393	16	7	2.82587	0.617587	-2.19398	Down	0.000382398	0.000887593
NONRATT010132.2	793	16	7	1.40046	0.306068	-2.19398	Down	0.000382398	0.000887461
NONRATT013548.2	905	146	64	11.1977	2.45202	-2.19116	Down	9.48e-27	9.43e-26
NONRATT003268.2	413	25	11	4.2016	0.923497	-2.18576	Down	9.57e-06	2.84e-05
NONRATT019522.2	1267	25	11	1.36958	0.301029	-2.18576	Down	9.57e-06	2.84e-05
NONRATT021287.2	1020	25	11	1.70124	0.373926	-2.18576	Down	9.57e-06	2.84e-05
NONRATT013714.2	869	43	19	3.43458	0.7581	-2.17967	Down	6.93e-09	2.83e-08
NONRATT008244.2	753	131	58	12.0754	2.67071	-2.17678	Down	5.65e-24	5.14e-23
NONRATT021202.2	671	133	59	13.758	3.04875	-2.17397	Down	2.82e-24	2.59e-23
NONRATT016567.2	705	18	8	1.77218	0.393454	-2.17126	Down	0.00018286	0.000450304
NONRATT006349.2	761	18	8	1.64177	0.364501	-2.17126	Down	0.00018286	0.000450269
NONRATT013586.2	1824	135	60	5.13729	1.14056	-2.17126	Down	1.4e-24	1.3e-23
NONRATT020064.2	1024	27	12	1.83016	0.406326	-2.17126	Down	4.65e-06	1.42e-05
NONRATT024987.2	2462	588	262	16.5773	3.68983	-2.16758	Down	5.96e-101	2.01e-99
NONRATT030441.2	787	56	25	4.93899	1.10143	-2.16483	Down	4.71e-11	2.28e-10
NONRATT025805.2	862	56	25	4.50926	1.0056	-2.16483	Down	4.71e-11	2.29e-10
NONRATT000243.2	637	161	72	17.5433	3.9191	-2.16233	Down	7.61e-29	8.1e-28
NONRATT012976.2	432	174	78	27.957	6.26042	-2.15888	Down	5.63e-31	6.38e-30
NONRATT023768.2	1010	29	13	1.99297	0.446288	-2.15888	Down	2.26e-06	7.2e-06
NONRATT020418.2	710	58	26	5.67015	1.26972	-2.15888	Down	2.33e-11	1.15e-10
NONRATT020071.2	499	49	22	6.81585	1.52867	-2.15661	Down	8.26e-10	3.65e-09
NONRATT005599.2	976	20	9	1.42234	0.319732	-2.15334	Down	8.77e-05	0.000228521
NONRATT011676.2	309	20	9	4.49258	1.0099	-2.15334	Down	8.77e-05	0.000228502
NONRATT019497.2	713	20	9	1.947	0.437669	-2.15334	Down	8.77e-05	0.000228559
NONRATT010108.2	1664	20	9	0.83426	0.187535	-2.15334	Down	8.77e-05	0.00022854
NONRATT029108.2	725	31	14	2.96789	0.66955	-2.14818	Down	1.1e-06	3.67e-06
NONRATT011144.2	2541	217	98	5.92761	1.33726	-2.14818	Down	5.74e-38	7.76e-37
NONRATT030361.2	432	31	14	4.98084	1.12367	-2.14818	Down	1.1e-06	3.67e-06
NONRATT018836.2	662	104	47	10.9044	2.46169	-2.14719	Down	4.83e-19	3.64e-18
NONRATT022528.2	764	22	10	1.99873	0.453837	-2.13884	Down	4.22e-05	0.000113644
NONRATT012608.2	569	22	10	2.68371	0.609369	-2.13884	Down	4.22e-05	0.000113614
NONRATT022010.2	1526	77	35	3.50236	0.795255	-2.13884	Down	1.97e-14	1.18e-13
NONRATT014540.2	502	22	10	3.04189	0.6907	-2.13884	Down	4.22e-05	0.000113634
NONRATT022121.2	422	22	10	3.61855	0.821638	-2.13884	Down	4.22e-05	0.000113624
NONRATT016328.2	1056	44	20	2.8921	0.656688	-2.13884	Down	7.18e-09	2.93e-08
NONRATT030348.2	935	33	15	2.44978	0.556253	-2.13884	Down	5.37e-07	1.83e-06
NONRATT022696.2	1074	57	26	3.68379	0.839386	-2.13379	Down	4.87e-11	2.36e-10
NONRATT002381.2	1460	35	16	1.66395	0.379979	-2.13062	Down	2.62e-07	9.28e-07
NONRATT028070.2	401	210	96	36.3496	8.3008	-2.13062	Down	2.05e-36	2.66e-35
NONRATT026787.2	947	24	11	1.75908	0.40275	-2.12687	Down	2.04e-05	5.76e-05
NONRATT028315.2	732	24	11	2.27575	0.521044	-2.12687	Down	2.04e-05	5.76e-05
NONRATT012117.2	386	61	28	10.969	2.51515	-2.12472	Down	1.18e-11	6e-11
NONRATT029229.2	1716	50	23	2.02245	0.464733	-2.12163	Down	8.51e-10	3.76e-09
NONRATT028287.2	1621	76	35	3.25428	0.748648	-2.11998	Down	4.09e-14	2.4e-13
NONRATT001645.2	1386	854	394	42.768	9.85657	-2.11738	Down	2.85e-141	1.36e-139
NONRATT004791.2	501	39	18	5.40321	1.24574	-2.11681	Down	6.26e-08	2.34e-07
NONRATT011375.2	846	119	55	9.76341	2.25416	-2.11479	Down	3.71e-21	3.03e-20
NONRATT020804.2	646	121	56	13.001	3.00572	-2.11284	Down	1.84e-21	1.53e-20
NONRATT014831.2	797	244	113	21.2499	4.91601	-2.11189	Down	1.49e-41	2.18e-40
NONRATT026018.2	686	248	115	25.093	5.81255	-2.11004	Down	3.7e-42	5.48e-41
NONRATT008678.2	383	28	13	5.07439	1.17689	-2.10825	Down	4.77e-06	1.45e-05
NONRATT028997.2	742	28	13	2.61926	0.607481	-2.10825	Down	4.77e-06	1.45e-05
NONRATT026473.2	1885	28	13	1.03103	0.239125	-2.10825	Down	4.77e-06	1.45e-05
NONRATT010415.2	480	314	146	45.406	10.5464	-2.10613	Down	8.94e-53	1.63e-51
NONRATT016607.2	384	86	40	15.545	3.61178	-2.10567	Down	1.21e-15	7.73e-15
NONRATT000354.2	757	43	20	3.94273	0.916067	-2.10567	Down	1.5e-08	6.01e-08
NONRATT014748.2	712	43	20	4.19192	0.973964	-2.10567	Down	1.5e-08	6.01e-08
NONRATT015862.2	1787	105	49	4.0784	0.950746	-2.10087	Down	1.06e-18	7.89e-18
NONRATT029745.2	544	60	28	7.65556	1.78465	-2.10087	Down	2.46e-11	1.21e-10
NONRATT001845.2	706	17	8	1.67136	0.392897	-2.0888	Down	0.00039091	0.000906138
NONRATT024976.2	2061	102	48	3.43516	0.807525	-2.0888	Down	4.39e-18	3.17e-17
NONRATT013122.2	480	17	8	2.45829	0.577885	-2.0888	Down	0.00039091	0.000906206
NONRATT020084.2	427	34	16	5.52683	1.29923	-2.0888	Down	5.48e-07	1.87e-06
NONRATT026031.2	2303	89	42	2.68238	0.632337	-2.08475	Down	6.13e-16	3.98e-15
NONRATT026171.2	830	19	9	1.58891	0.375974	-2.07934	Down	0.000186445	0.000458409
NONRATT024239.2	398	19	9	3.31356	0.784066	-2.07934	Down	0.000186445	0.000458373
NONRATT008100.2	591	19	9	2.23147	0.528017	-2.07934	Down	0.000186445	0.000458301
NONRATT017379.2	862	19	9	1.52993	0.362016	-2.07934	Down	0.000186445	0.000458337
NONRATT010573.2	1084	40	19	2.56127	0.607739	-2.07534	Down	6.37e-08	2.38e-07
NONRATT012480.2	774	168	80	15.0658	3.58378	-2.07172	Down	1.94e-28	2.04e-27
NONRATT021529.2	868	21	10	1.67928	0.39946	-2.07172	Down	8.93e-05	0.000232211
NONRATT026074.2	987	42	20	2.95364	0.702596	-2.07172	Down	3.12e-08	1.21e-07
NONRATT025279.2	394	63	30	11.0986	2.64009	-2.07172	Down	1.23e-11	6.24e-11
NONRATT024248.2	276	65	31	16.3467	3.89444	-2.06951	Down	6.07e-12	3.15e-11
NONRATT014845.2	919	88	42	6.64648	1.58463	-2.06845	Down	1.26e-15	8.01e-15
NONRATT017917.2	2244	888	424	27.4672	6.55143	-2.06783	Down	3.09e-142	1.48e-140
NONRATT024224.2	1001	23	11	1.59485	0.381023	-2.06547	Down	4.29e-05	0.00011529
NONRATT011744.2	386	23	11	4.13585	0.988094	-2.06547	Down	4.29e-05	0.0001153
NONRATT013071.2	308	23	11	5.18325	1.23833	-2.06547	Down	4.29e-05	0.000115281
NONRATT006461.2	562	25	12	3.08765	0.740351	-2.06023	Down	2.07e-05	5.83e-05
NONRATT013422.2	884	525	252	41.2223	9.88419	-2.06023	Down	1.77e-84	4.97e-83
NONRATT021903.2	779	25	12	2.22755	0.534117	-2.06023	Down	2.07e-05	5.83e-05
NONRATT015119.2	587	52	25	6.14879	1.47671	-2.05792	Down	8.81e-10	3.89e-09
NONRATT021793.2	328	27	13	5.71366	1.37424	-2.05578	Down	9.98e-06	2.96e-05
NONRATT009932.2	520	27	13	3.604	0.866828	-2.05578	Down	9.98e-06	2.96e-05
NONRATT019373.2	873	27	13	2.14671	0.516324	-2.05578	Down	9.98e-06	2.96e-05
NONRATT028876.2	1452	143	69	6.83588	1.64769	-2.05268	Down	3.62e-24	3.32e-23
NONRATT000946.2	739	31	15	2.91167	0.703785	-2.04864	Down	2.34e-06	7.46e-06
NONRATT005509.2	600	31	15	3.58621	0.866828	-2.04864	Down	2.34e-06	7.46e-06
NONRATT017292.2	407	31	15	5.28679	1.27788	-2.04864	Down	2.34e-06	7.45e-06
NONRATT024008.2	1143	33	16	2.00398	0.485363	-2.04573	Down	1.14e-06	3.79e-06
NONRATT019178.2	1285	33	16	1.78252	0.431728	-2.04573	Down	1.14e-06	3.79e-06
NONRATT010459.2	310	33	16	7.38885	1.78958	-2.04573	Down	1.14e-06	3.79e-06
NONRATT020581.2	609	105	51	11.9673	2.90366	-2.04315	Down	4.57e-18	3.3e-17
NONRATT029672.2	1377	35	17	1.76424	0.428063	-2.04315	Down	5.54e-07	1.89e-06
NONRATT020123.2	923	39	19	2.93284	0.713748	-2.03881	Down	1.32e-07	4.81e-07
NONRATT001599.2	1326	78	38	4.08297	0.993649	-2.03881	Down	8.82e-14	5.06e-13
NONRATT013756.2	1514	119	58	5.45564	1.3283	-2.03817	Down	3.35e-20	2.64e-19
NONRATT003519.2	711	41	20	4.00257	0.975334	-2.03696	Down	6.42e-08	2.4e-07
NONRATT012138.2	969	41	20	2.93687	0.715647	-2.03696	Down	6.42e-08	2.4e-07
NONRATT007235.2	596	127	62	14.7905	3.60694	-2.03582	Down	2.02e-21	1.67e-20
NONRATT022502.2	699	43	21	4.26988	1.04168	-2.03528	Down	3.14e-08	1.22e-07
NONRATT013477.2	1128	98	48	6.03034	1.47545	-2.03108	Down	7.67e-17	5.24e-16
NONRATT011671.2	1080	55	27	3.53479	0.866828	-2.02781	Down	4.35e-10	1.97e-09
NONRATT013177.2	624	61	30	6.78531	1.66698	-2.02518	Down	5.17e-11	2.5e-10
NONRATT028833.2	1461	61	30	2.89804	0.711974	-2.02518	Down	5.17e-11	2.5e-10
NONRATT027421.2	1284	99	49	5.35174	1.3232	-2.01598	Down	7.69e-17	5.25e-16
NONRATT006572.2	2337	129	64	3.83138	0.949542	-2.01256	Down	2.04e-21	1.68e-20
NONRATT025291.2	448	533	265	82.5798	20.5098	-2.00948	Down	6.52e-83	1.79e-81
NONRATT002882.2	1348	201	100	10.3498	2.57219	-2.00853	Down	2.31e-32	2.73e-31
NONRATT005484.2	422	30	15	4.93439	1.23246	-2.00133	Down	4.83e-06	1.47e-05
NONRATT009751.2	707	22	11	2.15987	0.539469	-2.00133	Down	8.93e-05	0.000232155
NONRATT024399.2	759	28	14	2.5606	0.639557	-2.00133	Down	9.98e-06	2.96e-05
NONRATT023769.2	1414	50	25	2.4544	0.613033	-2.00133	Down	3.68e-09	1.55e-08
NONRATT021532.2	906	20	10	1.53224	0.382706	-2.00133	Down	0.000186384	0.000458295
NONRATT008291.2	606	28	14	3.20708	0.801029	-2.00133	Down	9.98e-06	2.96e-05
NONRATT003530.2	1078	34	17	2.1892	0.546793	-2.00133	Down	1.14e-06	3.79e-06
NONRATT013479.2	1039	24	12	1.60332	0.40046	-2.00133	Down	4.29e-05	0.000115273
NONRATT005809.2	546	18	9	2.28826	0.571535	-2.00133	Down	0.000390782	0.000906178
NONRATT017235.2	317	26	13	5.69297	1.42193	-2.00133	Down	2.07e-05	5.83e-05
NONRATT029120.2	1256	20	10	1.10526	0.27606	-2.00133	Down	0.000186384	0.000458331
NONRATT007848.2	785	22	11	1.94526	0.485865	-2.00133	Down	8.93e-05	0.000232213
NONRATT026403.2	1181	44	22	2.58599	0.645901	-2.00133	Down	3.14e-08	1.22e-07
NONRATT015749.2	354	18	9	3.52934	0.88152	-2.00133	Down	0.000390782	0.000906245
NONRATT011762.2	697	28	14	2.78837	0.696447	-2.00133	Down	9.98e-06	2.96e-05
NONRATT009118.2	596	22	11	2.56213	0.63994	-2.00133	Down	8.93e-05	0.000232174
NONRATT015128.2	720	30	15	2.8921	0.722357	-2.00133	Down	4.83e-06	1.47e-05
NONRATT001449.2	792	26	13	2.27863	0.569129	-2.00133	Down	2.07e-05	5.83e-05
NONRATT005308.2	1087	34	17	2.17107	0.542266	-2.00133	Down	1.14e-06	3.79e-06
NONRATT028624.2	1181	26	13	1.52809	0.381669	-2.00133	Down	2.07e-05	5.83e-05
NONRATT002544.2	576	42	21	5.06118	1.26412	-2.00133	Down	6.42e-08	2.4e-07
NONRATT021486.2	682	18	9	1.83195	0.457563	-2.00133	Down	0.000390782	0.000906313
NONRATT013162.2	583	22	11	2.61926	0.65421	-2.00133	Down	8.93e-05	0.000232194
NONRATT028908.2	1448	28	14	1.34219	0.335237	-2.00133	Down	9.98e-06	2.96e-05
NONRATT023712.2	955	18	9	1.30826	0.326762	-2.00133	Down	0.000390782	0.000906111
NONRATT016568.2	1353	96	48	4.92491	1.23009	-2.00133	Down	3.14e-16	2.08e-15
NONRATT009197.2	1461	120	60	5.70106	1.42395	-2.00133	Down	6.81e-20	5.31e-19
NONRATT007434.2	345	613	308	123.329	30.9546	-1.99429	Down	4.28e-94	1.34e-92
NONRATT003928.2	1095	278	140	17.622	4.43309	-1.99099	Down	1.39e-43	2.12e-42
NONRATT009068.2	850	107	54	8.73755	2.20276	-1.98791	Down	9.29e-18	6.6e-17
NONRATT019412.2	708	190	96	18.6271	4.70144	-1.98623	Down	3.06e-30	3.39e-29
NONRATT029805.2	367	65	33	12.2934	3.11775	-1.97931	Down	2.53e-11	1.25e-10
NONRATT029653.2	210	51	26	16.8568	4.29286	-1.97332	Down	3.66e-09	1.54e-08
NONRATT009243.2	905	51	26	3.91153	0.996134	-1.97332	Down	3.66e-09	1.54e-08
NONRATT016757.2	1489	98	50	4.56832	1.16431	-1.97219	Down	3.11e-16	2.06e-15
NONRATT008479.2	844	31	16	2.54944	0.65731	-1.95553	Down	4.78e-06	1.45e-05
NONRATT012993.2	677	93	48	9.53496	2.45836	-1.95553	Down	2.54e-15	1.6e-14
NONRATT025215.2	726	31	16	2.96381	0.764146	-1.95553	Down	4.78e-06	1.45e-05
NONRATT016293.2	383	89	46	16.1293	4.1644	-1.95351	Down	1.04e-14	6.32e-14
NONRATT029531.2	827	29	15	2.43398	0.628896	-1.95243	Down	9.86e-06	2.93e-05
NONRATT010872.2	755	174	90	15.9966	4.13322	-1.95243	Down	3.23e-27	3.25e-26
NONRATT026458.2	768	168	87	15.1835	3.92781	-1.95071	Down	2.63e-26	2.58e-25
NONRATT000173.2	881	83	43	6.53923	1.69233	-1.95011	Down	8.64e-14	4.95e-13
NONRATT004003.2	943	27	14	1.98736	0.514765	-1.94887	Down	2.04e-05	5.76e-05
NONRATT014829.2	745	27	14	2.51555	0.651575	-1.94887	Down	2.04e-05	5.76e-05
NONRATT008864.2	922	27	14	2.03263	0.52649	-1.94887	Down	2.04e-05	5.76e-05
NONRATT004393.2	424	54	28	8.84001	2.28973	-1.94887	Down	1.77e-09	7.6e-09
NONRATT025924.2	798	27	14	2.34847	0.6083	-1.94887	Down	2.04e-05	5.76e-05
NONRATT013588.2	520	106	55	14.149	3.66735	-1.9479	Down	3.68e-17	2.55e-16
NONRATT028307.2	533	52	27	6.77175	1.75642	-1.94689	Down	3.61e-09	1.52e-08
NONRATT020956.2	498	529	275	73.7312	19.1468	-1.94517	Down	9.57e-79	2.49e-77
NONRATT028096.2	357	25	13	4.86067	1.26261	-1.94475	Down	4.23e-05	0.000113794
NONRATT030140.2	836	25	13	2.07567	0.539175	-1.94475	Down	4.23e-05	0.000113784
NONRATT008629.2	1633	148	77	6.29072	1.63492	-1.944	Down	2.89e-23	2.56e-22
NONRATT004757.2	372	73	38	13.6209	3.54188	-1.94323	Down	2.95e-12	1.56e-11
NONRATT026017.2	394	324	169	57.0786	14.8725	-1.94031	Down	8.84e-49	1.5e-47
NONRATT008005.2	1002	23	12	1.59325	0.415247	-1.93993	Down	8.79e-05	0.000228981
NONRATT024947.2	632	46	24	5.05202	1.3167	-1.93993	Down	3.07e-08	1.19e-07
NONRATT010876.2	695	561	293	56.0277	14.6176	-1.93843	Down	5.35e-83	1.48e-81
NONRATT000327.2	1450	197	103	9.43024	2.46299	-1.93689	Down	2.85e-30	3.16e-29
NONRATT003533.2	1616	21	11	0.901992	0.236018	-1.93422	Down	0.000183384	0.000451379
NONRATT007123.2	744	126	66	11.755	3.07584	-1.93422	Down	6.44e-20	5.02e-19
NONRATT005113.2	739	21	11	1.97242	0.516109	-1.93422	Down	0.000183384	0.000451344
NONRATT007268.2	1029	42	22	2.83308	0.741311	-1.93422	Down	1.28e-07	4.7e-07
NONRATT024881.2	657	84	44	8.87439	2.3221	-1.93422	Down	8.51e-14	4.9e-13
NONRATT029509.2	907	21	11	1.60708	0.420512	-1.93422	Down	0.000183384	0.000451415
NONRATT008741.2	1317	82	43	4.32168	1.13208	-1.93262	Down	1.72e-13	9.74e-13
NONRATT008909.2	750	141	74	13.0492	3.42108	-1.93143	Down	4.68e-22	3.96e-21
NONRATT030811.2	360	120	63	23.1368	6.0678	-1.93095	Down	5.28e-19	3.98e-18
NONRATT007640.2	1059	160	84	10.4869	2.75028	-1.93095	Down	8.45e-25	7.93e-24
NONRATT009642.2	767	19	10	1.71942	0.452062	-1.92733	Down	0.000383848	0.000890562
NONRATT015626.2	1392	95	50	4.73706	1.24544	-1.92733	Down	2.47e-15	1.55e-14
NONRATT028136.2	350	53	28	10.5107	2.77385	-1.9219	Down	3.55e-09	1.49e-08
NONRATT014324.2	1162	53	28	3.16588	0.835497	-1.9219	Down	3.55e-09	1.49e-08
NONRATT013357.2	1790	34	18	1.31841	0.348668	-1.91887	Down	2.27e-06	7.25e-06
NONRATT020160.2	559	34	18	4.22174	1.11649	-1.91887	Down	2.27e-06	7.25e-06
NONRATT009268.2	783	34	18	3.01399	0.797083	-1.91887	Down	2.27e-06	7.24e-06
NONRATT007611.2	632	47	25	5.16185	1.37156	-1.91207	Down	3.01e-08	1.17e-07
NONRATT023729.2	930	86	46	6.4186	1.71501	-1.90404	Down	8.16e-14	4.71e-13
NONRATT031062.2	600	28	15	3.23915	0.866828	-1.9018	Down	1.99e-05	5.63e-05
NONRATT028837.2	397	67	36	11.7141	3.14416	-1.8975	Down	4.8e-11	2.33e-10
NONRATT024315.2	460	26	14	3.9232	1.05527	-1.89442	Down	4.13e-05	0.000111132
NONRATT024922.2	645	143	77	15.3887	4.13927	-1.89442	Down	8.67e-22	7.26e-21
NONRATT001273.2	455	26	14	3.96631	1.06687	-1.89442	Down	4.13e-05	0.000111122
NONRATT030457.2	1136	39	21	2.38293	0.640964	-1.89442	Down	5.26e-07	1.8e-06
NONRATT025364.2	1021	89	48	6.05047	1.63008	-1.89211	Down	3.94e-14	2.31e-13
NONRATT001357.2	945	241	130	17.7015	4.76985	-1.89186	Down	1.64e-35	2.09e-34
NONRATT016701.2	932	680	367	50.6428	13.6535	-1.89109	Down	8.01e-97	2.58e-95
NONRATT004354.2	1870	50	27	1.85589	0.500628	-1.8903	Down	1.44e-08	5.76e-08
NONRATT019986.2	1824	161	87	6.12669	1.65382	-1.88931	Down	3.07e-24	2.82e-23
NONRATT025533.2	361	24	13	4.61454	1.24862	-1.88586	Down	8.56e-05	0.000223212
NONRATT026016.2	343	24	13	4.85671	1.31414	-1.88586	Down	8.56e-05	0.000223194
NONRATT016534.2	750	24	13	2.22113	0.601001	-1.88586	Down	8.56e-05	0.000223175
NONRATT021283.2	720	72	39	6.94104	1.87813	-1.88586	Down	1.14e-11	5.77e-11
NONRATT031234.2	1491	46	25	2.14144	0.581374	-1.88104	Down	5.98e-08	2.24e-07
NONRATT029284.2	294	57	31	13.4571	3.65601	-1.88003	Down	1.66e-09	7.19e-09
NONRATT001157.2	1303	90	49	4.79427	1.3039	-1.87848	Down	3.83e-14	2.25e-13
NONRATT018392.2	467	33	18	4.90481	1.33644	-1.8758	Down	4.55e-06	1.39e-05
NONRATT013372.2	504	31	17	4.26929	1.16953	-1.86807	Down	9.36e-06	2.78e-05
NONRATT019247.2	1471	20	11	0.943718	0.259282	-1.86383	Down	0.000371766	0.000863813
NONRATT009081.2	521	20	11	2.66451	0.732062	-1.86383	Down	0.000371766	0.000863749
NONRATT023052.2	479	40	22	5.79628	1.5925	-1.86383	Down	5.1e-07	1.75e-06
NONRATT032854.1	2298	40	22	1.20819	0.331945	-1.86383	Down	5.1e-07	1.74e-06
NONRATT024889.2	1559	129	71	5.74339	1.57908	-1.86281	Down	2.2e-19	1.68e-18
NONRATT027509.2	671	49	27	5.06872	1.39519	-1.86116	Down	2.84e-08	1.1e-07
NONRATT004441.2	1338	29	16	1.50441	0.414626	-1.85932	Down	1.93e-05	5.46e-05
NONRATT028580.2	390	29	16	5.16129	1.42249	-1.85932	Down	1.93e-05	5.46e-05
NONRATT027940.2	397	38	21	6.64382	1.83409	-1.85694	Down	1.04e-06	3.48e-06
NONRATT022035.2	345	141	78	28.3677	7.83914	-1.85548	Down	6.28e-21	5.1e-20
NONRATT010370.2	1281	56	31	3.03434	0.839084	-1.85449	Down	3.26e-09	1.37e-08
NONRATT008536.2	1700	350	194	14.2904	3.95681	-1.85263	Down	2.47e-49	4.23e-48
NONRATT009654.2	659	27	15	2.84383	0.789221	-1.84933	Down	3.99e-05	0.000107465
NONRATT013546.2	571	36	20	4.37614	1.21447	-1.84933	Down	2.14e-06	6.83e-06
NONRATT023829.2	878	34	19	2.68788	0.750329	-1.84087	Down	4.39e-06	1.34e-05
NONRATT025921.2	772	34	19	3.05694	0.853354	-1.84087	Down	4.39e-06	1.34e-05
NONRATT026120.2	574	59	33	7.13452	1.9934	-1.83958	Down	1.55e-09	6.73e-09
NONRATT010905.2	434	25	14	3.9983	1.11849	-1.83784	Down	8.25e-05	0.000215514
NONRATT027182.2	1229	50	28	2.82386	0.789949	-1.83784	Down	2.74e-08	1.07e-07
NONRATT014497.2	356	25	14	4.87433	1.36355	-1.83784	Down	8.25e-05	0.000215496
NONRATT007090.2	1645	205	115	8.64993	2.42396	-1.83532	Down	3.03e-29	3.27e-28
NONRATT013704.2	712	41	23	3.99695	1.12006	-1.83532	Down	4.91e-07	1.68e-06
NONRATT032814.1	809	57	32	4.89048	1.3715	-1.83422	Down	3.14e-09	1.32e-08
NONRATT025511.2	538	338	190	43.6073	12.2452	-1.83236	Down	5.51e-47	9.01e-46
NONRATT025075.2	475	32	18	4.67607	1.31393	-1.83141	Down	9.01e-06	2.69e-05
NONRATT011421.2	1772	80	45	3.13365	0.880525	-1.83141	Down	2.43e-12	1.29e-11
NONRATT015877.2	397	48	27	8.39219	2.35812	-1.83141	Down	5.57e-08	2.1e-07
NONRATT031222.2	653	272	153	28.9122	8.12402	-1.83141	Down	3.95e-38	5.36e-37
NONRATT004902.2	866	48	27	3.84723	1.08103	-1.83141	Down	5.57e-08	2.09e-07
NONRATT031580.1	3408	32	18	0.651741	0.183133	-1.83141	Down	9.01e-06	2.69e-05
NONRATT008258.2	497	135	76	18.8539	5.30213	-1.83022	Down	9.54e-20	7.4e-19
NONRATT009559.2	495	103	58	14.443	4.06271	-1.82985	Down	1.96e-15	1.23e-14
NONRATT022130.2	800	87	49	7.54838	2.12373	-1.82957	Down	2.85e-13	1.59e-12
NONRATT023221.2	1657	62	35	2.59713	0.732383	-1.82625	Down	7.34e-10	3.26e-09
NONRATT019533.2	473	108	61	15.8485	4.47159	-1.82548	Down	4.65e-16	3.04e-15
NONRATT020059.2	1825	191	108	7.26432	2.05189	-1.82388	Down	3.93e-27	3.94e-26
NONRATT024689.2	876	53	30	4.19949	1.18744	-1.82236	Down	1.29e-08	5.2e-08
NONRATT001432.2	1498	194	110	8.98907	2.54609	-1.81989	Down	1.88e-27	1.91e-26
NONRATT005334.2	1442	735	417	35.3791	10.0268	-1.81903	Down	5.9e-99	1.94e-97
NONRATT002102.2	472	44	25	6.47046	1.8365	-1.81691	Down	2.31e-07	8.23e-07
NONRATT008750.2	1248	65	37	3.61513	1.02797	-1.81425	Down	3.48e-10	1.58e-09
NONRATT008160.2	1108	244	139	15.2853	4.34979	-1.81313	Down	6.47e-34	7.93e-33
NONRATT001238.2	1025	63	36	4.2662	1.21779	-1.80869	Down	7.04e-10	3.13e-09
NONRATT013001.2	528	21	12	2.76064	0.788025	-1.80869	Down	0.000355962	0.000829932
NONRATT010463.2	636	21	12	2.29185	0.65421	-1.80869	Down	0.000355962	0.000829808
NONRATT015942.2	770	21	12	1.89301	0.54036	-1.80869	Down	0.000355962	0.00082987
NONRATT000828.2	496	21	12	2.93875	0.838866	-1.80869	Down	0.000355962	0.000829746
NONRATT010323.2	364	35	20	6.67408	1.90512	-1.80869	Down	4.2e-06	1.29e-05
NONRATT023826.2	463	21	12	3.14821	0.898655	-1.80869	Down	0.000355962	0.000829684
NONRATT017657.2	1213	42	24	2.40333	0.68603	-1.80869	Down	4.71e-07	1.62e-06
NONRATT028338.2	730	35	20	3.3279	0.949948	-1.80869	Down	4.2e-06	1.29e-05
NONRATT018035.2	902	49	28	3.77063	1.07633	-1.80869	Down	5.34e-08	2.01e-07
NONRATT016956.2	361	227	130	43.6459	12.4862	-1.80552	Down	1.72e-31	1.98e-30
NONRATT013576.2	348	96	55	19.1477	5.47995	-1.80494	Down	3.08e-14	1.82e-13
NONRATT030051.2	2120	258	148	8.44712	2.42058	-1.80311	Down	1.72e-35	2.18e-34
NONRATT015872.2	1045	40	23	2.65686	0.76314	-1.7997	Down	9.61e-07	3.22e-06
NONRATT009974.2	655	344	198	36.4537	10.4813	-1.79824	Down	1.47e-46	2.39e-45
NONRATT018293.2	1562	99	57	4.39925	1.26528	-1.7978	Down	1.47e-14	8.83e-14
NONRATT031141.2	1687	26	15	1.06975	0.308297	-1.79488	Down	7.88e-05	0.000206483
NONRATT005957.2	2318	26	15	0.778547	0.224373	-1.79488	Down	7.88e-05	0.000206517
NONRATT023880.2	738	26	15	2.44535	0.704738	-1.79488	Down	7.88e-05	0.000206465
NONRATT007441.2	1324	149	86	7.81129	2.25218	-1.79424	Down	4.6e-21	3.75e-20
NONRATT029674.2	2063	225	130	7.57021	2.18493	-1.79275	Down	6.3e-31	7.12e-30
NONRATT014157.2	943	45	26	3.31227	0.955993	-1.79275	Down	2.21e-07	7.87e-07
NONRATT014794.2	792	83	48	7.27407	2.1014	-1.79141	Down	2.14e-12	1.14e-11
NONRATT015909.2	1285	38	22	2.0526	0.593625	-1.78983	Down	1.96e-06	6.28e-06
NONRATT026122.2	1549	81	47	3.6296	1.05206	-1.7866	Down	4.31e-12	2.26e-11
NONRATT020474.2	722	62	36	5.96045	1.72885	-1.78561	Down	1.36e-09	5.94e-09
NONRATT018471.2	689	31	18	3.12297	0.905829	-1.78561	Down	1.77e-05	5.02e-05
NONRATT005851.2	589	31	18	3.65318	1.05962	-1.78561	Down	1.77e-05	5.02e-05
NONRATT018275.2	4317	31	18	0.49843	0.144572	-1.78561	Down	1.77e-05	5.02e-05
NONRATT001159.2	1184	55	32	3.2243	0.937111	-1.78269	Down	1.18e-08	4.76e-08
NONRATT026208.2	269	67	39	17.2881	5.02696	-1.78202	Down	3.18e-10	1.45e-09
NONRATT017202.2	737	36	21	3.39047	0.987972	-1.77894	Down	4.01e-06	1.23e-05
NONRATT001814.2	1154	24	14	1.44354	0.420644	-1.77894	Down	0.00016292	0.000404292
NONRATT021316.2	1046	36	21	2.38889	0.696114	-1.77894	Down	4.01e-06	1.23e-05
NONRATT016310.2	747	24	14	2.23005	0.649831	-1.77894	Down	0.00016292	0.000404259
NONRATT028760.2	1564	1604	936	71.1856	20.7507	-1.77843	Down	9.44e-207	6.42e-205
NONRATT022600.2	862	157	92	12.642	3.70061	-1.77239	Down	9.53e-22	7.97e-21
NONRATT003754.2	684	232	136	23.5427	6.89407	-1.77185	Down	2.5e-31	2.86e-30
NONRATT025094.2	1318	58	34	3.05448	0.894451	-1.77185	Down	5.56e-09	2.28e-08
NONRATT013934.2	1053	116	68	7.64635	2.2391	-1.77185	Down	1.77e-16	1.19e-15
NONRATT011704.2	478	138	81	20.039	5.87557	-1.77001	Down	2.82e-19	2.15e-18
NONRATT000662.2	498	63	37	8.78084	2.57612	-1.76916	Down	1.3e-09	5.66e-09
NONRATT007351.2	1408	73	43	3.59869	1.05891	-1.76489	Down	7.08e-11	3.37e-10
NONRATT004831.2	2698	22	13	0.565986	0.167068	-1.76033	Down	0.00033762	0.000789583
NONRATT029063.2	952	22	13	1.60402	0.473477	-1.76033	Down	0.00033762	0.000789347
NONRATT020902.2	585	22	13	2.61031	0.770514	-1.76033	Down	0.00033762	0.000789524
NONRATT008868.2	1789	132	78	5.1214	1.51174	-1.76033	Down	2.26e-18	1.66e-17
NONRATT016411.2	421	120	71	19.7844	5.84749	-1.75848	Down	8.02e-17	5.46e-16
NONRATT006632.2	551	27	16	3.40124	1.00684	-1.75622	Down	7.47e-05	0.000196208
NONRATT015320.2	376	54	32	9.96852	2.9509	-1.75622	Down	2.27e-08	8.92e-08
NONRATT016181.2	797	27	16	2.35142	0.696073	-1.75622	Down	7.47e-05	0.000196241
NONRATT028979.2	861	27	16	2.17663	0.644332	-1.75622	Down	7.47e-05	0.000196224
NONRATT012343.2	396	32	19	5.60892	1.66361	-1.75341	Down	1.68e-05	4.77e-05
NONRATT001487.2	664	192	114	20.0705	5.95291	-1.75341	Down	7.59e-26	7.35e-25
NONRATT011170.2	655	32	19	3.39104	1.00579	-1.75341	Down	1.68e-05	4.77e-05
NONRATT005587.2	724	42	25	4.02657	1.19728	-1.7498	Down	8.67e-07	2.92e-06
NONRATT024467.2	587	42	25	4.96633	1.47671	-1.7498	Down	8.67e-07	2.92e-06
NONRATT024385.2	1165	193	115	11.4989	3.42267	-1.7483	Down	7.2e-26	6.98e-25
NONRATT012999.2	580	466	278	55.7677	16.6192	-1.74658	Down	6.57e-60	1.35e-58
NONRATT006676.2	622	72	43	8.03465	2.39702	-1.745	Down	1.35e-10	6.32e-10
NONRATT022380.2	2213	87	52	2.72874	0.814732	-1.74384	Down	1.75e-12	9.38e-12
NONRATT024599.2	1281	30	18	1.62554	0.48721	-1.7383	Down	3.43e-05	9.31e-05
NONRATT023603.2	469	30	18	4.4399	1.33074	-1.7383	Down	3.43e-05	9.31e-05
NONRATT025179.2	770	55	33	4.95789	1.48599	-1.7383	Down	2.15e-08	8.46e-08
NONRATT024227.2	946	40	24	2.9349	0.879656	-1.7383	Down	1.76e-06	5.68e-06
NONRATT006557.2	623	75	45	8.35599	2.50448	-1.7383	Down	6.37e-11	3.04e-10
NONRATT009680.2	752	25	15	2.30753	0.691618	-1.7383	Down	0.000153938	0.000382702
NONRATT013051.2	2694	65	39	1.67471	0.501949	-1.7383	Down	1.16e-09	5.1e-09
NONRATT002023.2	916	50	30	3.78878	1.13558	-1.7383	Down	9.3e-08	3.44e-07
NONRATT006396.2	1339	50	30	2.59188	0.776844	-1.7383	Down	9.3e-08	3.44e-07
NONRATT021111.2	625	35	21	3.88698	1.16502	-1.7383	Down	7.75e-06	2.32e-05
NONRATT022061.2	1212	65	39	3.72251	1.11572	-1.7383	Down	1.16e-09	5.1e-09
NONRATT001933.2	1072	173	104	11.2015	3.36381	-1.73552	Down	3.97e-23	3.51e-22
NONRATT025280.2	561	68	41	8.41339	2.53404	-1.73125	Down	5.47e-10	2.46e-09
NONRATT011749.2	705	131	79	12.8975	3.88536	-1.73098	Down	7.68e-18	5.48e-17
NONRATT029162.2	678	58	35	5.93777	1.78991	-1.73003	Down	1.01e-08	4.07e-08
NONRATT003447.2	426	48	29	7.82089	2.36038	-1.72832	Down	1.88e-07	6.74e-07
NONRATT025556.2	561	38	23	4.7016	1.42154	-1.7257	Down	3.58e-06	1.12e-05
NONRATT017641.2	640	76	46	8.24249	2.49213	-1.7257	Down	6.01e-11	2.89e-10
NONRATT001660.2	525	33	20	4.36294	1.32088	-1.7238	Down	1.58e-05	4.51e-05
NONRATT010878.2	260	66	40	17.6196	5.33433	-1.7238	Down	1.1e-09	4.83e-09
NONRATT015604.2	1711	361	219	14.6447	4.438	-1.7224	Down	6.55e-46	1.05e-44
NONRATT001940.2	774	28	17	2.51097	0.761554	-1.72123	Down	7.04e-05	0.000185477
NONRATT019482.2	855	23	14	1.86718	0.567747	-1.71754	Down	0.000317708	0.000745023
NONRATT009925.2	579	23	14	2.75724	0.838383	-1.71754	Down	0.000317708	0.000744967
NONRATT015457.2	738	23	14	2.1632	0.657756	-1.71754	Down	0.000317708	0.000744855
NONRATT019018.2	1074	23	14	1.48644	0.451977	-1.71754	Down	0.000317708	0.000744911
NONRATT003248.2	870	105	64	8.37712	2.55067	-1.71558	Down	1.94e-14	1.16e-13
NONRATT012003.2	1455	100	61	4.77048	1.45365	-1.71445	Down	8.19e-14	4.72e-13
NONRATT005931.2	384	59	36	10.6646	3.2506	-1.71405	Down	9.49e-09	3.84e-08
NONRATT001043.2	771	139	85	12.5137	3.82259	-1.71088	Down	1.53e-18	1.14e-17
NONRATT002294.2	718	121	74	11.6973	3.57355	-1.71074	Down	2.42e-16	1.61e-15
NONRATT024319.2	357	62	38	12.0545	3.6907	-1.7076	Down	4.44e-09	1.85e-08
NONRATT015979.2	545	75	46	9.55189	2.92654	-1.70659	Down	1.14e-10	5.34e-10
NONRATT003457.2	1058	39	24	2.55861	0.786536	-1.70177	Down	3.37e-06	1.06e-05
NONRATT000034.2	294	195	120	46.0375	14.1523	-1.70177	Down	3.6e-25	3.41e-24
NONRATT010941.2	493	39	24	5.49089	1.68794	-1.70177	Down	3.37e-06	1.06e-05
NONRATT008274.2	731	151	93	14.3379	4.41122	-1.70058	Down	7.69e-20	5.99e-19
NONRATT019263.2	725	60	37	5.74431	1.76952	-1.69877	Down	8.92e-09	3.62e-08
NONRATT022844.2	473	107	66	15.7017	4.83811	-1.69841	Down	1.72e-14	1.03e-13
NONRATT013854.2	1859	703	434	26.2483	8.09475	-1.69716	Down	8.46e-86	2.42e-84
NONRATT004736.2	1921	115	71	4.15523	1.28152	-1.69708	Down	1.92e-15	1.21e-14
NONRATT002916.2	534	149	92	19.3673	5.97365	-1.69694	Down	1.53e-19	1.18e-18
NONRATT001002.2	1292	34	21	1.82659	0.563572	-1.69648	Down	1.48e-05	4.25e-05
NONRATT000684.2	1491	34	21	1.5828	0.488354	-1.69648	Down	1.48e-05	4.25e-05
NONRATT006277.2	745	97	60	9.03733	2.79247	-1.69436	Down	3.07e-13	1.71e-12
NONRATT008004.2	674	42	26	4.32528	1.33754	-1.69321	Down	1.56e-06	5.04e-06
NONRATT018364.2	982	42	26	2.96867	0.918026	-1.69321	Down	1.56e-06	5.04e-06
NONRATT024147.2	905	29	18	2.2242	0.689631	-1.68939	Down	6.6e-05	0.00017426
NONRATT003416.2	401	37	23	6.40445	1.98873	-1.68723	Down	6.83e-06	2.06e-05
NONRATT004239.2	569	37	23	4.51351	1.40155	-1.68723	Down	6.83e-06	2.06e-05
NONRATT001172.2	1059	53	33	3.4738	1.08047	-1.68486	Down	7.73e-08	2.88e-07
NONRATT006464.2	1934	85	53	3.05061	0.950194	-1.68281	Down	1.1e-11	5.61e-11
NONRATT005850.2	1803	263	164	10.1248	3.15385	-1.6827	Down	7.79e-33	9.28e-32
NONRATT013394.2	385	117	73	21.0936	6.57438	-1.68187	Down	1.69e-15	1.07e-14
NONRATT011003.2	635	370	231	40.4439	12.6134	-1.68097	Down	2.06e-45	3.26e-44
NONRATT013544.2	544	80	50	10.2074	3.18687	-1.67941	Down	4.69e-11	2.28e-10
NONRATT009972.2	393	64	40	11.3035	3.52907	-1.67941	Down	3.91e-09	1.64e-08
NONRATT033218.1	3852	104	65	1.87401	0.585086	-1.67941	Down	6.39e-14	3.7e-13
NONRATT028550.2	791	56	35	4.91401	1.53421	-1.67941	Down	3.6e-08	1.39e-07
NONRATT027897.2	517	24	15	3.22215	1.00599	-1.67941	Down	0.000296986	0.000714395
NONRATT011818.2	1176	139	87	8.20412	2.5651	-1.67733	Down	4.72e-18	3.4e-17
NONRATT009893.2	2884	241	151	5.80025	1.81541	-1.67582	Down	4.65e-30	5.12e-29
NONRATT022144.2	620	59	37	6.60519	2.0692	-1.67452	Down	1.68e-08	6.64e-08
NONRATT016061.2	1076	70	44	4.51555	1.41786	-1.67119	Down	8.54e-10	3.77e-09
NONRATT010990.2	640	35	22	3.79588	1.19189	-1.67119	Down	1.39e-05	3.98e-05
NONRATT008844.2	421	35	22	5.77046	1.8119	-1.67119	Down	1.39e-05	3.98e-05
NONRATT000420.2	383	1033	650	187.209	58.8447	-1.66966	Down	3.34e-122	1.34e-120
NONRATT005450.2	521	27	17	3.59709	1.13137	-1.66876	Down	0.000134888	0.000337302
NONRATT012858.2	540	27	17	3.47052	1.09156	-1.66876	Down	0.000134888	0.000337275
NONRATT007276.2	787	73	46	6.43832	2.02664	-1.6676	Down	4e-10	1.81e-09
NONRATT005641.2	792	46	29	4.03141	1.2696	-1.66692	Down	6.75e-07	2.29e-06
NONRATT000413.2	1259	111	70	6.11959	1.92781	-1.66647	Down	1.32e-14	8e-14
NONRATT001995.2	722	95	60	9.13295	2.88142	-1.6643	Down	1.07e-12	5.8e-12
NONRATT024225.2	623	49	31	5.45925	1.72531	-1.66185	Down	3.13e-07	1.1e-06
NONRATT006914.2	1760	243	154	9.58337	3.0339	-1.65936	Down	7.06e-30	7.71e-29
NONRATT016000.2	617	110	70	12.3746	3.93374	-1.65341	Down	2.46e-14	1.46e-13
NONRATT019098.2	813	44	28	3.75653	1.19415	-1.65341	Down	1.36e-06	4.42e-06
NONRATT024368.2	1031	55	35	3.70279	1.17707	-1.65341	Down	6.75e-08	2.52e-07
NONRATT003996.2	803	33	21	2.85248	0.906769	-1.65341	Down	2.81e-05	7.84e-05
NONRATT005282.2	2016	44	28	1.51491	0.481571	-1.65341	Down	1.36e-06	4.42e-06
NONRATT022854.2	914	33	21	2.50607	0.796647	-1.65341	Down	2.81e-05	7.83e-05
NONRATT016672.2	665	44	28	4.59257	1.45992	-1.65341	Down	1.36e-06	4.42e-06
NONRATT014097.2	800	44	28	3.81757	1.21356	-1.65341	Down	1.36e-06	4.42e-06
NONRATT014793.2	841	44	28	3.63146	1.1544	-1.65341	Down	1.36e-06	4.42e-06
NONRATT011048.2	1119	193	123	11.9716	3.81125	-1.65128	Down	6.52e-24	5.91e-23
NONRATT000003.2	1937	105	67	3.76257	1.19933	-1.64949	Down	1.04e-13	5.92e-13
NONRATT000255.2	670	47	30	4.86909	1.55253	-1.64903	Down	6.29e-07	2.14e-06
NONRATT007688.2	1187	180	115	10.5256	3.35923	-1.6477	Down	2.41e-22	2.05e-21
NONRATT020436.2	1969	125	80	4.40645	1.40876	-1.64519	Down	5.68e-16	3.7e-15
NONRATT013543.2	868	25	16	1.99915	0.639136	-1.64519	Down	0.00027605	0.000665931
NONRATT002743.2	852	128	82	10.4279	3.33708	-1.64378	Down	2.67e-16	1.77e-15
NONRATT009900.2	379	64	41	11.721	3.75092	-1.64378	Down	6.81e-09	2.78e-08
NONRATT003461.2	380	39	25	7.1237	2.28113	-1.64288	Down	5.94e-06	1.79e-05
NONRATT010583.2	700	53	34	5.25536	1.68412	-1.64179	Down	1.35e-07	4.94e-07
NONRATT024107.2	2441	246	158	6.99507	2.24431	-1.64007	Down	9.86e-30	1.08e-28
NONRATT022926.2	726	28	18	2.67699	0.859664	-1.63876	Down	0.0001253	0.000314156
NONRATT008091.2	1974	28	18	0.984545	0.316168	-1.63876	Down	0.0001253	0.000314206
NONRATT013844.2	408	28	18	4.76346	1.5297	-1.63876	Down	0.0001253	0.000314231
NONRATT007085.2	1091	28	18	1.78139	0.572059	-1.63876	Down	0.0001253	0.000314181
NONRATT030467.2	953	182	117	13.2557	4.25683	-1.63876	Down	2.09e-22	1.79e-21
NONRATT007642.2	2254	428	276	13.18	4.24569	-1.63428	Down	3.55e-50	6.19e-49
NONRATT015684.2	540	62	40	7.96935	2.56838	-1.6336	Down	1.36e-08	5.46e-08
NONRATT017547.2	1071	48	31	3.11083	1.00361	-1.6321	Down	5.84e-07	1.99e-06
NONRATT010159.2	619	34	22	3.81253	1.23232	-1.62937	Down	2.61e-05	7.3e-05
NONRATT022232.2	699	37	24	3.67409	1.19049	-1.62583	Down	1.2e-05	3.46e-05
NONRATT016560.2	689	57	37	5.74223	1.86198	-1.62477	Down	5.83e-08	2.19e-07
NONRATT029651.2	695	43	28	4.29446	1.3969	-1.62024	Down	2.54e-06	8.05e-06
NONRATT002883.2	1314	132	86	6.97274	2.26932	-1.61946	Down	2e-16	1.34e-15
NONRATT026958.2	661	700	457	73.5057	23.9722	-1.6165	Down	1.36e-79	3.59e-78
NONRATT023759.2	464	49	32	7.32998	2.39125	-1.61604	Down	5.42e-07	1.85e-06
NONRATT010792.2	259	26	17	6.96784	2.27584	-1.61431	Down	0.000255348	0.000619338
NONRATT033884.1	816	81	53	6.89001	2.25205	-1.61326	Down	1.3e-10	6.1e-10
NONRATT004356.2	727	29	19	2.76878	0.906175	-1.61139	Down	0.0001159	0.000291993
NONRATT007617.2	796	29	19	2.52877	0.827625	-1.61139	Down	0.0001159	0.00029197
NONRATT015867.2	344	29	19	5.85146	1.91509	-1.61139	Down	0.0001159	0.000291946
NONRATT025794.2	1170	29	19	1.72043	0.563068	-1.61139	Down	0.0001159	0.000291923
NONRATT009307.2	1315	32	21	1.68908	0.553715	-1.60902	Down	5.28e-05	0.000140965
NONRATT001179.2	643	35	23	3.77817	1.24025	-1.60706	Down	2.42e-05	6.77e-05
NONRATT013994.2	2681	353	232	9.13908	3.00043	-1.60688	Down	1.07e-40	1.53e-39
NONRATT019596.2	734	383	252	36.2182	11.9041	-1.60526	Down	6.11e-44	9.41e-43
NONRATT009714.2	1294	41	27	2.19925	0.723473	-1.604	Down	5.09e-06	1.55e-05
NONRATT018611.2	420	41	27	6.77578	2.22899	-1.604	Down	5.09e-06	1.55e-05
NONRATT018763.2	2232	205	135	6.37506	2.09716	-1.604	Down	2.74e-24	2.51e-23
NONRATT015228.2	466	47	31	7.00062	2.30658	-1.60173	Down	1.08e-06	3.61e-06
NONRATT002078.2	1502	53	35	2.44924	0.807962	-1.59997	Down	2.32e-07	8.26e-07
NONRATT014498.2	389	53	35	9.45695	3.11969	-1.59997	Down	2.32e-07	8.26e-07
NONRATT004577.2	2639	56	37	1.4729	0.486133	-1.59924	Down	1.08e-07	3.96e-07
NONRATT010168.2	875	392	259	31.0959	10.2632	-1.59924	Down	1.09e-44	1.71e-43
NONRATT009971.2	399	59	39	10.2637	3.3891	-1.59858	Down	5e-08	1.89e-07
NONRATT023803.2	889	183	121	14.2881	4.71929	-1.59817	Down	9.5e-22	7.94e-21
NONRATT032059.1	2322	74	49	2.21205	0.731689	-1.59608	Down	1.1e-09	4.81e-09
NONRATT013342.2	1965	1841	1226	65.0303	21.6332	-1.58787	Down	1.23e-200	8.1e-199
NONRATT008395.2	2214	36	24	1.12862	0.37586	-1.5863	Down	2.23e-05	6.27e-05
NONRATT000546.2	307	69	46	15.6004	5.19532	-1.5863	Down	4.65e-09	1.94e-08
NONRATT013537.2	733	33	22	3.12489	1.04067	-1.5863	Down	4.87e-05	0.000130275
NONRATT020737.2	682	33	22	3.35857	1.11849	-1.5863	Down	4.87e-05	0.000130264
NONRATT001220.2	1411	96	64	4.72247	1.5727	-1.5863	Down	4.96e-12	2.59e-11
NONRATT016543.2	1959	72	48	2.55107	0.849571	-1.5863	Down	2.17e-09	9.25e-09
NONRATT012869.2	433	63	42	10.099	3.36321	-1.5863	Down	2.15e-08	8.44e-08
NONRATT021960.2	633	36	24	3.94751	1.31462	-1.5863	Down	2.23e-05	6.27e-05
NONRATT008465.2	768	33	22	2.98248	0.99324	-1.5863	Down	4.87e-05	0.000130242
NONRATT012574.2	1190	75	50	4.37461	1.45685	-1.5863	Down	1.01e-09	4.45e-09
NONRATT003667.2	580	51	34	6.10333	2.03256	-1.5863	Down	4.63e-07	1.59e-06
NONRATT019699.2	546	33	22	4.19514	1.39709	-1.5863	Down	4.87e-05	0.000130253
NONRATT027374.2	1021	313	210	21.2786	7.13159	-1.57711	Down	2.53e-35	3.2e-34
NONRATT010965.2	774	73	49	6.54646	2.19507	-1.57645	Down	2e-09	8.56e-09
NONRATT025807.2	839	67	45	5.54291	1.8597	-1.57557	Down	9.22e-09	3.73e-08
NONRATT030353.2	463	67	45	10.0443	3.36996	-1.57557	Down	9.22e-09	3.73e-08
NONRATT001969.2	4927	64	43	0.901617	0.302607	-1.57507	Down	1.98e-08	7.8e-08
NONRATT010719.2	895	52	35	4.03278	1.35593	-1.57249	Down	4.26e-07	1.47e-06
NONRATT005496.2	1259	153	103	8.4351	2.83664	-1.57222	Down	4.91e-18	3.53e-17
NONRATT022351.2	1675	49	33	2.03051	0.683112	-1.57165	Down	9.21e-07	3.09e-06
NONRATT023173.2	760	46	31	4.20116	1.4143	-1.5707	Down	1.99e-06	6.39e-06
NONRATT005744.2	922	46	31	3.46299	1.1658	-1.5707	Down	1.99e-06	6.39e-06
NONRATT012997.2	2319	1990	1342	59.5631	20.0653	-1.56972	Down	5.33e-213	3.76e-211
NONRATT017340.2	1359	43	29	2.19621	0.739897	-1.56962	Down	4.33e-06	1.32e-05
NONRATT029003.2	715	40	27	3.8831	1.30933	-1.56838	Down	9.4e-06	2.8e-05
NONRATT018224.2	1562	653	441	29.0173	9.78927	-1.56764	Down	4.29e-71	1.01e-69
NONRATT005410.2	595	37	25	4.31628	1.45685	-1.56693	Down	2.05e-05	5.78e-05
NONRATT008273.2	251	71	48	19.634	6.63072	-1.56612	Down	3.96e-09	1.66e-08
NONRATT010010.2	587	34	23	4.02037	1.35857	-1.56524	Down	4.48e-05	0.000120047
NONRATT003517.2	649	987	668	105.559	35.6882	-1.56454	Down	3.75e-106	1.33e-104
NONRATT028224.2	435	93	63	14.8395	5.02162	-1.56321	Down	1.77e-11	8.88e-11
NONRATT004467.2	823	121	82	10.2049	3.45467	-1.56265	Down	1.8e-14	1.08e-13
NONRATT009048.2	671	146	99	15.1027	5.11571	-1.5618	Down	3.99e-17	2.75e-16
NONRATT011263.2	1006	28	19	1.9319	0.65486	-1.56076	Down	0.00021587	0.00052694
NONRATT021100.2	735	28	19	2.64421	0.896312	-1.56076	Down	0.00021587	0.000526734
NONRATT008733.2	349	28	19	5.56874	1.88765	-1.56076	Down	0.00021587	0.000526899
NONRATT011872.2	683	28	19	2.84552	0.964552	-1.56076	Down	0.00021587	0.000526775
NONRATT007326.2	791	28	19	2.45701	0.832856	-1.56076	Down	0.00021587	0.000526817
NONRATT016655.2	740	28	19	2.62634	0.890256	-1.56076	Down	0.00021587	0.000526693
NONRATT026515.2	670	28	19	2.90073	0.983268	-1.56076	Down	0.00021587	0.000526858
NONRATT022601.2	685	53	36	5.37044	1.82224	-1.55933	Down	3.92e-07	1.37e-06
NONRATT006355.2	1122	53	36	3.27875	1.11251	-1.55933	Down	3.92e-07	1.37e-06
NONRATT013418.2	523	337	229	44.7253	15.1819	-1.55874	Down	2.92e-37	3.89e-36
NONRATT021538.2	3932	432	294	7.62597	2.59255	-1.55655	Down	3.63e-47	5.96e-46
NONRATT015419.2	415	94	64	15.7219	5.34718	-1.55592	Down	1.63e-11	8.19e-11
NONRATT020374.2	1089	116	79	7.39358	2.51531	-1.55554	Down	7.51e-14	4.34e-13
NONRATT030470.2	607	1052	717	120.296	40.9566	-1.55442	Down	6.35e-112	2.36e-110
NONRATT003797.2	1080	88	60	5.65566	1.92628	-1.55388	Down	7.45e-11	3.54e-10
NONRATT027632.2	620	44	30	4.9259	1.67773	-1.55388	Down	3.97e-06	1.22e-05
NONRATT011576.2	1948	151	103	5.38038	1.83333	-1.55324	Down	1.59e-17	1.12e-16
NONRATT002042.2	2555	63	43	1.71149	0.58354	-1.55235	Down	3.6e-08	1.39e-07
NONRATT019624.2	370	104	71	19.51	6.65349	-1.55203	Down	1.55e-12	8.32e-12
NONRATT013382.2	411	41	28	6.92415	2.36216	-1.55153	Down	8.63e-06	2.58e-05
NONRATT003076.2	1518	76	52	3.47509	1.18775	-1.54882	Down	1.56e-09	6.78e-09
NONRATT014228.2	1105	73	50	4.58549	1.56892	-1.5473	Down	3.34e-09	1.41e-08
NONRATT016690.2	1748	178	122	7.06811	2.41998	-1.54633	Down	3.03e-20	2.39e-19
NONRATT002080.2	580	35	24	4.18856	1.43475	-1.54566	Down	4.1e-05	0.000110526
NONRATT011997.2	607	255	175	29.1592	9.99637	-1.54448	Down	3.07e-28	3.21e-27
NONRATT009436.2	2388	64	44	1.86025	0.638868	-1.5419	Down	3.31e-08	1.28e-07
NONRATT024123.2	928	32	22	2.39346	0.821992	-1.5419	Down	8.98e-05	0.000233649
NONRATT023927.2	683	61	42	6.19917	2.13217	-1.53975	Down	7.11e-08	2.65e-07
NONRATT019970.2	1633	61	42	2.5928	0.891776	-1.53975	Down	7.11e-08	2.65e-07
NONRATT016904.2	411	193	133	32.5942	11.2203	-1.53851	Down	1.17e-21	9.75e-21
NONRATT001938.2	1651	74	51	3.11107	1.07107	-1.53836	Down	3.07e-09	1.3e-08
NONRATT016711.2	1992	206	142	7.17799	2.47168	-1.53809	Down	5.35e-23	4.7e-22
NONRATT010412.2	814	29	20	2.47285	0.851919	-1.53739	Down	0.000197492	0.000483516
NONRATT026499.2	831	29	20	2.42227	0.834491	-1.53739	Down	0.000197492	0.000483554
NONRATT002720.2	2354	204	141	6.01518	2.07685	-1.53421	Down	1.04e-22	9.03e-22
NONRATT029713.2	1387	81	56	4.05353	1.39992	-1.53383	Down	6.14e-10	2.74e-09
NONRATT000418.2	820	39	27	3.30123	1.14168	-1.53185	Down	1.72e-05	4.9e-05
NONRATT016597.2	766	218	151	19.7539	6.83504	-1.53111	Down	4.38e-24	4e-23
NONRATT015089.2	2421	150	104	4.30052	1.48947	-1.52971	Down	4.7e-17	3.23e-16
NONRATT023347.2	1170	592	411	35.1205	12.18	-1.52779	Down	3.26e-62	6.9e-61
NONRATT012661.2	1584	157	109	6.8797	2.38597	-1.52777	Down	9.58e-18	6.81e-17
NONRATT021541.2	742	46	32	4.30307	1.49534	-1.5249	Down	3.33e-06	1.05e-05
NONRATT018627.2	827	46	32	3.8608	1.34164	-1.5249	Down	3.33e-06	1.05e-05
NONRATT013699.2	1546	102	71	4.57947	1.59236	-1.52401	Down	4.99e-12	2.6e-11
NONRATT007631.2	661	79	55	8.29565	2.88506	-1.52376	Down	1.2e-09	5.27e-09
NONRATT006969.2	728	33	23	3.14635	1.09544	-1.52217	Down	8.21e-05	0.000214469
NONRATT028306.2	428	33	23	5.35174	1.86328	-1.52217	Down	8.21e-05	0.000214487
NONRATT031184.2	2185	149	104	4.73325	1.65035	-1.52006	Down	8.38e-17	5.71e-16
NONRATT005847.2	513	53	37	7.17106	2.50079	-1.5198	Down	6.51e-07	2.21e-06
NONRATT015813.2	2079	140	98	4.6741	1.63442	-1.51591	Down	8.01e-16	5.17e-15
NONRATT028691.2	807	27	19	2.32228	0.816344	-1.50829	Down	0.00039718	0.00091999
NONRATT002877.2	770	27	19	2.43387	0.85557	-1.50829	Down	0.00039718	0.000920058
NONRATT028952.2	3657	112	79	2.12578	0.749023	-1.50491	Down	7.72e-13	4.22e-12
NONRATT006624.2	832	51	36	4.25473	1.50028	-1.50384	Down	1.28e-06	4.18e-06
NONRATT029165.2	630	34	24	3.74596	1.32088	-1.50384	Down	7.48e-05	0.000196412
NONRATT003415.2	739	157	111	14.7462	5.20801	-1.50154	Down	2.54e-17	1.77e-16
NONRATT011418.2	708	41	29	4.01953	1.42023	-1.50091	Down	1.43e-05	4.11e-05
NONRATT023255.2	692	202	143	20.2614	7.16511	-1.49967	Down	8.69e-22	7.27e-21
NONRATT016338.2	1147	48	34	2.90471	1.0278	-1.49883	Down	2.78e-06	8.77e-06
NONRATT000966.2	743	72	51	6.72618	2.37999	-1.49883	Down	9.87e-09	3.99e-08
NONRATT024336.2	2002	103	73	3.57107	1.2643	-1.49801	Down	7.44e-12	3.81e-11
NONRATT009230.2	642	165	117	17.8391	6.31893	-1.49729	Down	4.73e-18	3.41e-17
NONRATT031082.2	2854	480	341	11.6738	4.14279	-1.4946	Down	3.62e-49	6.17e-48
NONRATT011519.2	749	38	27	3.52149	1.2499	-1.49437	Down	3.12e-05	8.64e-05
NONRATT025790.2	1502	38	27	1.75606	0.623285	-1.49437	Down	3.12e-05	8.65e-05
NONRATT028746.2	618	52	37	5.84036	2.0759	-1.49232	Down	1.17e-06	3.89e-06
NONRATT014086.2	965	364	259	26.1818	9.30605	-1.49232	Down	1.24e-37	1.67e-36
NONRATT010211.2	3178	3854	2743	84.1749	29.9271	-1.49194	Down	0	0
NONRATT024704.2	975	125	89	8.89877	3.16503	-1.49139	Down	5.6e-14	3.26e-13
NONRATT011743.2	445	153	109	23.8647	8.49297	-1.49054	Down	9.52e-17	6.47e-16
NONRATT013860.2	2899	363	259	8.69127	3.09774	-1.48835	Down	2.18e-37	2.91e-36
NONRATT021728.2	531	84	60	10.9802	3.91787	-1.48676	Down	7.66e-10	3.4e-09
NONRATT019476.2	505	28	20	3.8485	1.37319	-1.48676	Down	0.000360828	0.000840461
NONRATT000887.2	811	77	55	6.59014	2.35144	-1.48676	Down	3.84e-09	1.61e-08
NONRATT018950.2	1063	28	20	1.82831	0.652363	-1.48676	Down	0.000360828	0.000840524
NONRATT024941.2	3333	302	216	6.28921	2.24704	-1.48485	Down	2.74e-31	3.13e-30
NONRATT031893.1	348	81	58	16.1559	5.77885	-1.4832	Down	1.64e-09	7.1e-09
NONRATT006579.2	383	74	53	13.4109	4.79811	-1.48287	Down	8.2e-09	3.33e-08
NONRATT014386.2	713	254	182	24.7269	8.85064	-1.48222	Down	1.62e-26	1.6e-25
NONRATT027418.2	371	60	43	11.2254	4.01872	-1.48196	Down	2.09e-07	7.47e-07
NONRATT028137.2	356	60	43	11.6984	4.18805	-1.48196	Down	2.09e-07	7.47e-07
NONRATT017171.2	484	46	33	6.59686	2.36408	-1.4805	Down	5.47e-06	1.66e-05
NONRATT012177.2	1330	96	69	5.01008	1.79883	-1.47777	Down	5.98e-11	2.88e-10
NONRATT025631.2	1845	32	23	1.20387	0.432239	-1.47777	Down	0.000148892	0.00037057
NONRATT011591.2	450	32	23	4.93585	1.77218	-1.47777	Down	0.000148892	0.000370599
NONRATT033487.1	2600	50	36	1.33482	0.480089	-1.47527	Down	2.3e-06	7.32e-06
NONRATT013097.2	787	54	39	4.7626	1.71824	-1.47082	Down	9.69e-07	3.24e-06
NONRATT021717.2	602	105	76	12.1065	4.37734	-1.46765	Down	9.97e-12	5.08e-11
NONRATT030499.2	2973	221	160	5.15967	1.86603	-1.46731	Down	5.94e-23	5.2e-22
NONRATT018630.2	934	29	21	2.15514	0.779588	-1.467	Down	0.000327044	0.000766111
NONRATT022226.2	775	262	190	23.4652	8.50051	-1.4649	Down	7.73e-27	7.7e-26
NONRATT029443.2	2748	91	66	2.29853	0.83276	-1.46474	Down	2.47e-10	1.13e-09
NONRATT015259.2	713	91	66	8.85883	3.20957	-1.46474	Down	2.47e-10	1.13e-09
NONRATT027120.2	508	426	309	58.2064	21.0905	-1.46458	Down	1.53e-42	2.28e-41
NONRATT029438.2	627	62	45	6.86355	2.4885	-1.46368	Down	1.73e-07	6.21e-07
NONRATT019806.2	601	146	106	16.8618	6.11539	-1.46324	Down	1.2e-15	7.68e-15
NONRATT014795.2	1812	314	228	12.0281	4.36284	-1.46307	Down	9.07e-32	1.05e-30
NONRATT009244.2	1374	33	24	1.66706	0.605644	-1.46077	Down	0.000134939	0.000337374
NONRATT018782.2	2589	441	321	11.8231	4.29898	-1.45954	Down	9.43e-44	1.44e-42
NONRATT015893.2	1153	81	59	4.87619	1.77425	-1.45854	Down	2.63e-09	1.12e-08
NONRATT007734.2	699	48	35	4.76638	1.73614	-1.45701	Down	4.51e-06	1.38e-05
NONRATT023874.2	1095	37	27	2.34538	0.854954	-1.4559	Down	5.6e-05	0.000148731
NONRATT003894.2	262	37	27	9.80224	3.57318	-1.4559	Down	5.6e-05	0.000148744
NONRATT019465.2	2261	141	103	4.32856	1.57954	-1.45439	Down	4.91e-15	3.03e-14
NONRATT010454.2	2045	134	98	4.54816	1.6616	-1.45271	Down	2.42e-14	1.44e-13
NONRATT009924.2	502	41	30	5.66898	2.0721	-1.452	Down	2.33e-05	6.55e-05
NONRATT023196.2	705	30	22	2.95364	1.082	-1.44879	Down	0.000295818	0.000711804
NONRATT023032.2	1075	75	55	4.84259	1.77397	-1.44879	Down	1.2e-08	4.82e-08
NONRATT023948.2	911	30	22	2.28574	0.837331	-1.44879	Down	0.000295818	0.000711695
NONRATT007652.2	704	30	22	2.95783	1.08353	-1.44879	Down	0.000295818	0.000711859
NONRATT016806.2	846	30	22	2.46136	0.901665	-1.44879	Down	0.000295818	0.000711749
NONRATT020477.2	626	49	36	5.43308	1.99398	-1.44612	Down	4.08e-06	1.25e-05
NONRATT017366.2	267	102	75	26.5163	9.73964	-1.44494	Down	3.38e-11	1.65e-10
NONRATT029807.2	446	34	25	5.29138	1.94356	-1.44494	Down	0.00012208	0.000306524
NONRATT014893.2	375	34	25	6.29321	2.31154	-1.44494	Down	0.00012208	0.000306573
NONRATT013273.2	507	34	25	4.65474	1.70972	-1.44494	Down	0.00012208	0.000306549
NONRATT022308.2	1965	57	42	2.01343	0.741105	-1.44191	Down	7.23e-07	2.45e-06
NONRATT009317.2	1426	38	28	1.84965	0.680819	-1.44191	Down	5.06e-05	0.000135284
NONRATT021595.2	1579	80	59	3.51668	1.29558	-1.44062	Down	4.62e-09	1.92e-08
NONRATT014116.2	798	46	34	4.0011	1.4773	-1.43743	Down	8.82e-06	2.63e-05
NONRATT027309.2	425	142	105	23.1912	8.5663	-1.43684	Down	7.06e-15	4.33e-14
NONRATT007477.2	1206	119	88	6.84896	2.53005	-1.43672	Down	1.03e-12	5.58e-12
NONRATT000988.2	2824	215	159	5.28443	1.9522	-1.43664	Down	1.05e-21	8.77e-21
NONRATT001454.2	1365	50	37	2.54251	0.939857	-1.43574	Down	3.7e-06	1.16e-05
NONRATT014188.2	1429	104	77	5.05156	1.86832	-1.43499	Down	2.78e-11	1.37e-10
NONRATT001837.2	1462	286	212	13.5782	5.02784	-1.43329	Down	3.16e-28	3.3e-27
NONRATT027706.2	1494	155	115	7.20122	2.66895	-1.43197	Down	5.08e-16	3.32e-15
NONRATT018550.2	365	31	23	5.89513	2.18488	-1.43197	Down	0.000267092	0.000645767
NONRATT012443.2	1446	353	262	16.9446	6.2824	-1.43144	Down	2.26e-34	2.8e-33
NONRATT018505.2	765	322	239	29.2159	10.8325	-1.43138	Down	1.67e-31	1.93e-30
NONRATT024724.2	395	35	26	6.15029	2.28228	-1.43018	Down	0.000110273	0.000278424
NONRATT011667.2	510	113	84	15.3792	5.71087	-1.4292	Down	4.61e-12	2.41e-11
NONRATT019335.2	1487	39	29	1.82045	0.676207	-1.42876	Down	4.58e-05	0.000122612
NONRATT012183.2	1294	156	116	8.36787	3.10825	-1.42876	Down	4.61e-16	3.01e-15
NONRATT000186.2	903	117	87	8.99338	3.3406	-1.42876	Down	1.97e-12	1.06e-11
NONRATT021592.2	864	246	183	19.7627	7.34396	-1.42815	Down	2.19e-24	2.02e-23
NONRATT026207.2	363	43	32	8.22217	3.05658	-1.4276	Down	1.91e-05	5.4e-05
NONRATT024341.2	692	43	32	4.31308	1.60338	-1.4276	Down	1.91e-05	5.4e-05
NONRATT002664.2	483	43	32	6.1794	2.29718	-1.4276	Down	1.91e-05	5.4e-05
NONRATT007055.2	1522	133	99	6.06543	2.25535	-1.42726	Down	6.66e-14	3.85e-13
NONRATT021421.2	658	313	233	33.0174	12.2779	-1.42717	Down	1.54e-30	1.73e-29
NONRATT026198.2	1857	1378	1026	51.5065	19.157	-1.42688	Down	3.56e-128	1.51e-126
NONRATT007512.2	756	47	35	4.3152	1.60524	-1.42664	Down	7.97e-06	2.39e-05
NONRATT026563.2	1118	114	85	7.07763	2.63615	-1.42483	Down	4.18e-12	2.19e-11
NONRATT026767.2	1182	146	109	8.57354	3.19744	-1.42298	Down	4.77e-15	2.95e-14
NONRATT023876.2	2203	162	121	5.10417	1.90442	-1.42232	Down	1.63e-16	1.09e-15
NONRATT007069.2	722	119	89	11.4402	4.27411	-1.42042	Down	1.62e-12	8.71e-12
NONRATT008056.2	882	44	33	3.46265	1.29729	-1.41637	Down	1.72e-05	4.9e-05
NONRATT004115.2	770	56	42	5.04803	1.89126	-1.41637	Down	1.27e-06	4.14e-06
NONRATT016587.2	420	60	45	9.91578	3.71498	-1.41637	Down	5.36e-07	1.83e-06
NONRATT015021.2	1577	44	33	1.93663	0.725563	-1.41637	Down	1.72e-05	4.9e-05
NONRATT028868.2	376	36	27	6.64568	2.48983	-1.41637	Down	9.95e-05	0.00025766
NONRATT007054.2	1206	96	72	5.52521	2.07004	-1.41637	Down	2.4e-10	1.1e-09
NONRATT011157.2	394	56	42	9.86544	3.69612	-1.41637	Down	1.27e-06	4.14e-06
NONRATT026154.2	948	96	72	7.0289	2.6334	-1.41637	Down	2.4e-10	1.1e-09
NONRATT027504.2	1863	44	33	1.63932	0.614178	-1.41637	Down	1.72e-05	4.9e-05
NONRATT010875.2	1313	701	526	37.0577	13.8904	-1.41569	Down	2.26e-65	4.95e-64
NONRATT009844.2	1627	145	109	6.18593	2.32291	-1.41306	Down	8.26e-15	5.05e-14
NONRATT012889.2	923	186	140	13.9874	5.25919	-1.41121	Down	1.62e-18	1.2e-17
NONRATT013973.2	1435	259	195	12.5277	4.71168	-1.41081	Down	3.91e-25	3.7e-24
NONRATT010562.2	1293	110	83	5.90499	2.22573	-1.40766	Down	1.53e-11	7.7e-11
NONRATT001202.2	1819	102	77	3.89217	1.46775	-1.40697	Down	8.39e-11	3.98e-10
NONRATT017809.2	694	115	87	11.5017	4.34663	-1.40388	Down	5.93e-12	3.08e-11
NONRATT008581.2	3049	848	642	19.3047	7.3008	-1.40283	Down	1.36e-77	3.48e-76
NONRATT023531.2	1122	136	103	8.41339	3.183	-1.4023	Down	7.74e-14	4.47e-13
NONRATT018168.2	706	42	32	4.12923	1.57159	-1.39365	Down	3.35e-05	9.27e-05
NONRATT019987.2	456	38	29	5.7842	2.20509	-1.39128	Down	8.06e-05	0.000210787
NONRATT021299.2	416	38	29	6.34038	2.41712	-1.39128	Down	8.06e-05	0.000210805
NONRATT030089.2	1403	186	142	9.20195	3.50932	-1.39075	Down	3.91e-18	2.84e-17
NONRATT028069.2	414	144	110	24.1428	9.21266	-1.3899	Down	2.22e-14	1.32e-13
NONRATT010452.2	398	34	26	5.92953	2.26508	-1.38836	Down	0.000194843	0.000477477
NONRATT020476.2	1103	34	26	2.13958	0.817317	-1.38836	Down	0.000194843	0.000477515
NONRATT029810.2	560	34	26	4.2142	1.60982	-1.38836	Down	0.000194843	0.00047744
NONRATT018286.2	2293	652	500	19.7364	7.56065	-1.38428	Down	6.86e-59	1.39e-57
NONRATT023708.2	2737	858	658	21.7589	8.33574	-1.38422	Down	6.76e-77	1.73e-75
NONRATT023044.2	1565	69	53	3.06027	1.17423	-1.38194	Down	1.35e-07	4.94e-07
NONRATT005302.2	1434	229	176	11.0844	4.25556	-1.38111	Down	9.88e-22	8.25e-21
NONRATT028754.2	1680	1459	1122	60.2797	23.1567	-1.38024	Down	8.36e-129	3.56e-127
NONRATT017321.2	1111	65	50	4.06092	1.56045	-1.37985	Down	3.2e-07	1.12e-06
NONRATT015583.2	1290	39	30	2.09845	0.806352	-1.37985	Down	7.25e-05	0.000190638
NONRATT005029.2	527	39	30	5.13664	1.9738	-1.37985	Down	7.25e-05	0.00019067
NONRATT013258.2	1853	74	57	2.77192	1.06658	-1.3779	Down	5.16e-08	1.95e-07
NONRATT000170.2	1495	301	232	13.9749	5.38071	-1.37697	Down	6.44e-28	6.63e-27
NONRATT003283.2	1380	96	74	4.82855	1.85928	-1.37684	Down	5.84e-10	2.61e-09
NONRATT019343.2	448	35	27	5.42269	2.08967	-1.37573	Down	0.000174965	0.000432328
NONRATT006345.2	724	101	78	9.68295	3.7355	-1.37414	Down	2.25e-10	1.03e-09
NONRATT007995.2	737	66	51	6.21586	2.39936	-1.3733	Down	2.88e-07	1.02e-06
NONRATT016822.2	2619	106	82	2.80928	1.0856	-1.3717	Down	8.65e-11	4.1e-10
NONRATT013280.2	793	124	96	10.8536	4.1975	-1.37057	Down	2.36e-12	1.25e-11
NONRATT003046.2	1012	2022	1566	138.684	53.6543	-1.37003	Down	1.15e-175	6.7e-174
NONRATT019421.2	767	49	38	4.4343	1.71783	-1.36812	Down	1.02e-05	3.01e-05
NONRATT005711.2	1439	201	156	9.69527	3.75886	-1.36698	Down	5.46e-19	4.11e-18
NONRATT014891.2	1050	36	28	2.37979	0.924617	-1.3639	Down	0.000156954	0.000389889
NONRATT000892.2	1230	81	63	4.57093	1.77594	-1.3639	Down	1.6e-08	6.33e-08
NONRATT009297.2	736	36	28	3.39508	1.31909	-1.3639	Down	0.000156954	0.000389858
NONRATT023836.2	1044	122	95	8.11118	3.15512	-1.36222	Down	4.47e-12	2.34e-11
NONRATT020865.2	701	59	46	5.84196	2.27527	-1.36042	Down	1.45e-06	4.71e-06
NONRATT033021.1	1857	59	46	2.20529	0.858893	-1.36042	Down	1.45e-06	4.71e-06
NONRATT020244.2	689	50	39	5.03704	1.96263	-1.35979	Down	9.15e-06	2.72e-05
NONRATT012060.2	906	41	32	3.14109	1.22466	-1.35889	Down	5.84e-05	0.000154977
NONRATT021628.2	464	73	57	10.9202	4.25941	-1.35827	Down	8.87e-08	3.29e-07
NONRATT013381.2	400	32	25	5.55283	2.16707	-1.35748	Down	0.000380462	0.000883165
NONRATT030910.2	738	32	25	3.00967	1.17456	-1.35748	Down	0.000380462	0.000883231
NONRATT028464.2	969	165	129	11.8191	4.61593	-1.35643	Down	1.07e-15	6.84e-15
NONRATT028193.2	490	367	287	51.987	20.3085	-1.35606	Down	6.69e-33	7.99e-32
NONRATT026913.2	1200	78	61	4.51168	1.76255	-1.356	Down	3.39e-08	1.31e-07
NONRATT006855.2	4203	78	61	1.28813	0.503226	-1.356	Down	3.39e-08	1.31e-07
NONRATT004534.2	410	69	54	11.6813	4.5667	-1.35497	Down	2.09e-07	7.48e-07
NONRATT004464.2	1454	46	36	2.19593	0.858482	-1.35497	Down	2.18e-05	6.16e-05
NONRATT024062.2	1736	203	159	8.11654	3.17571	-1.35379	Down	6.79e-19	5.1e-18
NONRATT028673.2	3144	379	297	8.36722	3.27542	-1.35307	Down	8.3e-34	1.01e-32
NONRATT021953.2	2472	874	686	24.5407	9.62207	-1.35076	Down	2.13e-75	5.31e-74
NONRATT026788.2	1622	42	33	1.79731	0.705433	-1.34926	Down	5.24e-05	0.000139749
NONRATT026512.2	2518	249	196	6.86386	2.69894	-1.34663	Down	1.25e-22	1.08e-21
NONRATT026881.2	2144	439	346	14.2123	5.59557	-1.34478	Down	1.6e-38	2.19e-37
NONRATT023669.2	1658	95	75	3.97708	1.56845	-1.34237	Down	1.53e-09	6.67e-09
NONRATT026269.2	731	38	30	3.6082	1.42297	-1.34237	Down	0.000125963	0.000315742
NONRATT014299.2	944	167	132	12.2792	4.84836	-1.34064	Down	1.32e-15	8.39e-15
NONRATT030976.2	890	91	72	7.09702	2.80502	-1.3392	Down	3.6e-09	1.51e-08
[truncated: 385 more rows]
