# Supplementary material for: Analyses of changes in myocardial long non-coding RNA and mRNA profiles after severe hemorrhagic shock and resuscitation via RNA sequencing in a rat model
Source: BMC Mol Biol. 2018 Nov 1;19:11. doi: 10.1186/s12867-018-0113-8 (PMC6211518; doi:10.1186/s12867-018-0113-8)
Supplement: Supplementary file 4 — Additional file 4: Table S4: The different expression levels of all mRNAs between the sham group and I/R group. [file 12867_2018_113_MOESM4_ESM.xls]

## Sheet: sham-VS-control.GeneDiffExp
geneID	geneLength	sham-Expression	IRI-Expression	sham-RPKM	IRI-RPKM	log2 Ratio(IRI/sham)	Up-Down-Regulation(IRI/sham)	P-value	FDR
Selp	3168	10	8104	0.219099	88.6966	8.66116	Up	0	0
Cxcl10	1134	82	27790	5.0191	849.705	7.40339	Up	0	0
Ubd	671	10	2696	1.03443	139.313	7.07334	Up	0	0
Ifit1	2040	73	17803	2.4838	302.591	6.92867	Up	0	0
Cxcl9	554	12	2526	1.50347	158.094	6.71634	Up	0	0
Serpina3n	2057	7	1445	0.236205	24.3571	6.68816	Up	9.04e-240	6.98e-238
Ifit3	2026	361	57696	12.3678	987.414	6.31899	Up	0	0
Irg1	2143	5	744	0.161947	12.0377	6.2159	Up	1.32e-121	5.25e-120
Olr1	3751	8	958	0.148036	8.85546	5.90255	Up	1.03e-153	5.27e-152
Gbp5	2761	299	35063	7.51674	440.327	5.87233	Up	0	0
Mx1	3321	283	30482	5.91483	318.249	5.74968	Up	0	0
Csf2rb	2894	56	5696	1.34312	68.244	5.66704	Up	0	0
Fam111a	3191	68	6632	1.47913	72.0627	5.60643	Up	0	0
Cxcl1	933	49	4569	3.64535	169.798	5.54162	Up	0	0
Vcam1	3005	170	15344	3.92671	177.046	5.49466	Up	0	0
Scd1	4475	9	778	0.139596	6.02809	5.43237	Up	2.71e-121	1.07e-119
Tmprss2	3135	22	1771	0.487091	19.5873	5.32958	Up	3.09e-272	2.65e-270
Rsad2	3593	605	47518	11.6875	458.558	5.29406	Up	0	0
Mt2A	383	73	5061	13.2297	458.174	5.11405	Up	0	0
Oasl	1980	60	3976	2.10335	69.6264	5.04888	Up	0	0
Lcn2	874	78	5074	6.19452	201.295	5.02217	Up	0	0
Gbp2	2395	673	43663	19.5045	632.122	5.01833	Up	0	0
Adamts4	3339	11	687	0.228666	7.134	4.9634	Up	4.56e-103	1.58e-101
Cfb	2560	156	9491	4.2297	128.548	4.92561	Up	0	0
Gfap	2688	13	781	0.33569	10.0743	4.9074	Up	2.39e-116	9.14e-115
Orm1	769	8	468	0.722085	21.1015	4.86903	Up	5.89e-70	1.36e-68
Serpinb1a	1265	20	993	1.0974	27.2177	4.63239	Up	3.33e-143	1.61e-141
Cebpd	1139	36	1776	2.19383	54.0645	4.62316	Up	1.09e-254	8.71e-253
Trh	1391	8	389	0.399197	9.69651	4.60229	Up	1.09e-56	2.15e-55
Spp1	1487	7	340	0.326747	7.92795	4.6007	Up	1.09e-49	1.89e-48
Mx2	2565	636	30105	17.2105	406.953	4.5635	Up	0	0
Isg15	663	88	4016	9.21285	210.026	4.51078	Up	0	0
Fcgr2b	1388	8	352	0.40006	8.79318	4.4581	Up	1.62e-50	2.84e-49
Cmpk2	3054	249	10036	5.6592	113.942	4.33156	Up	0	0
Oasl2	1743	136	5463	5.41585	108.674	4.32668	Up	0	0
Slpi	650	47	1883	5.01891	100.445	4.32289	Up	1.43e-259	1.17e-257
Ptx3	1924	26	974	0.937979	17.5528	4.226	Up	4.15e-133	1.82e-131
Ifit2	3410	1099	40637	22.3701	413.2	4.2072	Up	0	0
Arsj	1794	5	179	0.193452	3.45958	4.16055	Up	3.16e-25	3e-24
Fam46a	2474	94	3345	2.63726	46.8802	4.15187	Up	0	0
S100a8	357	11	389	2.1387	37.7811	4.14286	Up	2.66e-53	4.9e-52
Il1rn	1915	16	554	0.57993	10.0308	4.11241	Up	5.32e-75	1.32e-73
RGD1309362	2917	476	16285	11.3265	193.573	4.0951	Up	0	0
Hk3	3027	6	202	0.137583	2.31383	4.07191	Up	5.96e-28	6.15e-27
Fcgr2a	1421	23	773	1.12346	18.8616	4.06943	Up	2.18e-103	7.59e-102
C3	5073	64	2116	0.875669	14.4625	4.04579	Up	2.75e-279	2.39e-277
Fgf2	1016	8	261	0.546539	8.90717	4.02657	Up	1.61e-35	2.05e-34
Reln	11462	75	2435	0.454177	7.366	4.01955	Up	0	0
Fgl2	3693	413	13396	7.76239	125.773	4.01818	Up	0	0
Vsnl1	1873	6	193	0.222351	3.57283	4.00616	Up	1.75e-26	1.73e-25
Il1r2	1379	10	320	0.503339	8.04597	3.99867	Up	4.48e-43	6.75e-42
Samhd1	2327	184	5813	5.48841	86.6157	3.98017	Up	0	0
MGC105567	2129	58	1818	1.89094	29.6081	3.96882	Up	4.76e-237	3.65e-235
Ngp	1099	5	153	0.315789	4.8271	3.93412	Up	5.56e-21	4.52e-20
Oas1i	1648	9	270	0.379062	5.68067	3.90556	Up	5.73e-36	7.36e-35
Mmp8	1401	5	150	0.247717	3.71233	3.90556	Up	1.71e-20	1.36e-19
Pdk4	1425	2826	84741	137.652	2061.92	3.90489	Up	0	0
Zbp1	1692	14	417	0.574318	8.54533	3.89521	Up	9.15e-55	1.73e-53
Trem1	919	5	146	0.377641	5.50846	3.86656	Up	7.58e-20	5.9e-19
Parp14	7087	2290	66749	22.4284	326.569	3.86399	Up	0	0
RT1-CE2	1093	7	202	0.444532	6.40802	3.84952	Up	6.02e-27	6.02e-26
Sdc4	2488	338	9485	9.42955	132.184	3.80922	Up	0	0
Tnfaip6	1367	24	658	1.21862	16.6898	3.77565	Up	9.47e-84	2.64e-82
Slfn3	4857	1043	28273	14.9053	201.835	3.75928	Up	0	0
Irf7	1959	600	16120	21.2589	285.314	3.74641	Up	0	0
Tnfsf10	862	208	5566	16.7487	223.887	3.74065	Up	0	0
Pi15	1359	13	345	0.66397	8.80223	3.72868	Up	3.75e-44	5.82e-43
Angptl4	1846	58	1529	2.18083	28.719	3.71906	Up	1.79e-190	1.14e-188
Osmr	2888	514	13532	12.3535	162.464	3.71713	Up	0	0
Bcat1	2463	48	1263	1.3527	17.78	3.71634	Up	1.58e-157	8.3e-156
Rnf125	1139	47	1215	2.86417	36.9867	3.69082	Up	8.15e-151	4.12e-149
Icam1	2602	167	4310	4.45486	57.4332	3.68843	Up	0	0
Chi3l1	1678	98	2528	4.05377	52.237	3.68774	Up	0	0
MGC108823	1598	306	7872	13.2914	170.805	3.68379	Up	0	0
Gbp4	2560	91	2306	2.46732	31.2329	3.66205	Up	4.41e-283	3.94e-281
Mnda	1744	54	1366	2.14918	27.158	3.65952	Up	2.87e-168	1.62e-166
Pfkfb3	2148	551	13807	17.805	222.873	3.64587	Up	0	0
Gfpt2	2992	329	8188	7.63236	94.8875	3.63602	Up	0	0
Thbs1	3609	796	19732	15.3091	189.573	3.63029	Up	0	0
Oas1b	1854	164	4056	6.13987	75.8545	3.62696	Up	0	0
MGC105649	1152	14	341	0.84353	10.2635	3.60494	Up	1.39e-42	2.08e-41
Tifa	1637	71	1719	3.01047	36.41	3.59627	Up	1.69e-208	1.16e-206
Fbxo39	1597	15	360	0.651945	7.81611	3.58363	Up	1.11e-44	1.73e-43
Dhx58	2373	103	2462	3.01276	35.9735	3.57778	Up	1.1e-296	1.02e-294
LOC100910189	2530	15	354	0.411524	4.8515	3.55938	Up	9.89e-44	1.51e-42
Il1b	1311	18	423	0.953004	11.1874	3.55325	Up	6.3e-52	1.13e-50
Tmem106a	2376	77	1778	2.24941	25.9465	3.52792	Up	2.39e-212	1.67e-210
Slc7a5	3458	104	2383	2.08753	23.8942	3.51679	Up	2.61e-283	2.35e-281
Birc3	2619	184	4206	4.87649	55.6835	3.51334	Up	0	0
Myc	2341	60	1352	1.77899	20.0248	3.49265	Up	1.46e-160	7.75e-159
Ifi47	1874	345	7737	12.7783	143.152	3.48577	Up	0	0
Mitd1	1151	54	1180	3.25644	35.5467	3.44835	Up	6.82e-139	3.2e-137
Oas1a	1400	113	2465	5.60241	61.0495	3.44586	Up	3.56e-288	3.25e-286
Sectm1b	1103	5	109	0.314644	3.42645	3.44492	Up	6.1e-14	3.53e-13
Ddx58	4511	585	12688	9.00135	97.5244	3.43755	Up	0	0
Osr1	1687	17	366	0.699453	7.52244	3.4269	Up	7.54e-44	1.16e-42
Slco2a1	3392	35	750	0.716204	7.66652	3.42013	Up	3.04e-88	9e-87
Plac8	730	46	982	4.37381	46.6425	3.41468	Up	6.38e-115	2.41e-113
Cd40	1242	27	575	1.50892	16.0524	3.4112	Up	7.54e-68	1.72e-66
Ccl2	780	68	1431	6.05117	63.6118	3.39401	Up	6.62e-166	3.67e-164
Dusp15	3132	101	2113	2.23833	23.3922	3.38553	Up	1.14e-243	8.91e-242
Ramp3	1225	7	146	0.396631	4.13247	3.38113	Up	4.86e-18	3.5e-17
Ifi44	2922	514	10524	12.2098	124.88	3.35444	Up	0	0
Clec10a	1488	226	4593	10.5422	107.025	3.34371	Up	0	0
Prr16	3138	25	507	0.552983	5.60206	3.34065	Up	5.67e-59	1.15e-57
Pla2g4a	2832	194	3920	4.75481	47.9939	3.33539	Up	0	0
Epsti1	1551	15	303	0.671281	6.77367	3.33495	Up	9.75e-36	1.25e-34
Sntg2	2162	5	101	0.160524	1.61979	3.33495	Up	1.09e-12	5.89e-12
Edn1	1390	10	201	0.499356	5.01388	3.32779	Up	4.35e-24	3.97e-23
Igtp	2102	751	15082	24.7989	248.782	3.32654	Up	0	0
Car3	802	10	200	0.865467	8.64666	3.32059	Up	6.22e-24	5.64e-23
Zfp365	2777	14	277	0.349927	3.45857	3.30505	Up	1.53e-32	1.81e-31
Irf1	2040	651	12766	22.1501	216.979	3.29217	Up	0	0
C4b	5353	85	1666	1.10216	10.7912	3.29145	Up	6.31e-188	3.95e-186
Slc24a2	8800	5	98	0.0394377	0.386132	3.29145	Up	3.18e-12	1.68e-11
Arrdc3	1245	458	8851	25.5341	246.499	3.27109	Up	0	0
Nod2	3629	8	154	0.153013	1.47139	3.26545	Up	1.87e-18	1.38e-17
Phf11	1283	63	1200	3.40831	32.43	3.2502	Up	2.39e-134	1.07e-132
Ybx1-ps3	1519	31	588	1.41654	13.4219	3.24414	Up	1.69e-66	3.78e-65
RT1-T24-4	1654	43	814	1.8045	17.064	3.24129	Up	2.04e-91	6.25e-90
Arl5c	1067	7	132	0.455364	4.28946	3.2357	Up	7.22e-16	4.67e-15
Rnase1	782	5	93	0.443801	4.12353	3.2159	Up	1.89e-11	9.43e-11
Rnd1	1609	100	1836	4.31389	39.5649	3.19716	Up	9.82e-202	6.53e-200
Upp1	1100	262	4798	16.5323	151.238	3.19346	Up	0	0
LOC24906	1602	5	91	0.216637	1.96957	3.18453	Up	3.83e-11	1.87e-10
Rgs16	600	19	344	2.198	19.8793	3.177	Up	8.79e-39	1.21e-37
Socs3	863	41	741	3.2976	29.7715	3.17444	Up	7.5e-82	2.03e-80
Themis2	1974	43	772	1.51198	13.5601	3.16486	Up	5.52e-85	1.56e-83
Trim21	1416	274	4919	13.4311	120.45	3.16478	Up	0	0
Slamf8	1600	25	448	1.08454	9.70847	3.16216	Up	6.86e-50	1.19e-48
Myl4	795	29	513	2.53195	22.374	3.1435	Up	1.25e-56	2.46e-55
Hsh2d	2176	57	1001	1.8182	15.9503	3.133	Up	9.5e-109	3.43e-107
Hsf2bp	2816	9	158	0.221837	1.94544	3.13252	Up	2.83e-18	2.07e-17
Irf8	1275	84	1465	4.57292	39.8401	3.12303	Up	5.92e-158	3.11e-156
Cenpa	1300	16	277	0.854282	7.38804	3.11241	Up	6.19e-31	7e-30
Mthfd2	2061	73	1263	2.4585	21.248	3.11148	Up	6.06e-136	2.77e-134
Parp9	3152	1027	17734	22.6156	195.08	3.10868	Up	0	0
Fosl2	913	158	2721	12.0119	103.336	3.10481	Up	2.41e-290	2.21e-288
Spic	1130	5	86	0.307126	2.63884	3.103	Up	2.23e-10	1.03e-09
Galnt6	3386	6	103	0.122995	1.05473	3.1002	Up	3.31e-12	1.74e-11
Cdkn1a	1860	267	4557	9.96376	84.9491	3.09184	Up	0	0
Gng2	3570	169	2881	3.28582	27.9813	3.09014	Up	4e-306	3.82e-304
Ngfr	3260	7	119	0.149041	1.26568	3.08613	Up	7.05e-14	4.07e-13
Dtx3l	4836	1171	19811	16.8072	142.041	3.07915	Up	0	0
Ccl7	807	30	507	2.58031	21.7835	3.07762	Up	6.16e-55	1.17e-53
Tap1	2677	407	6687	10.5529	86.6116	3.03692	Up	0	0
Rdh16	1920	12	197	0.433815	3.55761	3.03575	Up	6.84e-22	5.76e-21
Tap2	2426	43	698	1.23028	9.97603	3.01948	Up	8.77e-74	2.14e-72
Akr1c14	2315	690	11163	20.6882	167.195	3.01465	Up	0	0
RT1-S3	2682	622	9985	16.0974	129.087	3.00344	Up	0	0
Usp18	1607	305	4798	13.1737	103.523	2.97422	Up	0	0
Sbno2	4826	425	6627	6.11261	47.6127	2.96149	Up	0	0
Casp4	1218	141	2188	8.0352	62.2864	2.95451	Up	3.31e-223	2.43e-221
RT1-CE4	1117	120	1853	7.45681	57.5195	2.94742	Up	7.28e-189	4.6e-187
Tiam1	6853	42	648	0.425396	3.27859	2.9462	Up	4.7e-67	1.06e-65
Mt1a	389	117	1790	20.8767	159.55	2.93404	Up	1.05e-181	6.27e-180
Hgf	2532	89	1356	2.43978	18.569	2.92807	Up	8.64e-138	4.01e-136
Rab8b	726	66	1004	6.31004	47.9502	2.92581	Up	2.29e-102	7.89e-101
Msr1	1365	62	940	3.15271	23.8775	2.92099	Up	8.61e-96	2.75e-94
Ugdh	2319	279	4189	8.3508	62.6329	2.90693	Up	0	0
Hmox1	1548	226	3391	10.1336	75.9538	2.90598	Up	0	0
Gch1	1016	19	285	1.29803	9.72622	2.90556	Up	6.86e-30	7.5e-29
Tmem252	2052	231	3442	7.81375	58.1603	2.89595	Up	0	0
Steap4	3086	904	13324	20.3328	149.703	2.88023	Up	0	0
Cp	3731	419	6134	7.79495	57.0048	2.87047	Up	0	0
Wars	2874	991	14499	23.9338	174.922	2.86959	Up	0	0
Timp1	740	80	1168	7.50383	54.7273	2.86656	Up	1.69e-116	6.46e-115
Tc2n	2501	10	146	0.277531	2.0241	2.86656	Up	9.9e-16	6.37e-15
Nfkbiz	2990	106	1517	2.4607	17.5917	2.83775	Up	2.52e-149	1.26e-147
Hp	1197	32	450	1.85558	13.035	2.81245	Up	5.55e-45	8.71e-44
Ch25h	1318	12	168	0.631961	4.41964	2.80602	Up	1.41e-17	9.97e-17
RT1-CE7	1103	12	168	0.755145	5.28113	2.80602	Up	1.41e-17	9.97e-17
Cntfr	1332	34	476	1.77174	12.3907	2.80602	Up	2.15e-47	3.55e-46
Plek	1648	48	670	2.02166	14.0965	2.80172	Up	5.22e-66	1.16e-64
Cpne8	3380	402	5611	8.25532	57.5594	2.80166	Up	0	0
Isg20	794	43	600	3.759	26.2013	2.80122	Up	2.94e-59	5.96e-58
Tmem63c	3604	16	222	0.308148	2.1358	2.79308	Up	1e-22	8.71e-22
Ifih1	3897	504	6972	8.97687	62.0326	2.78874	Up	0	0
Frzb	2739	23	318	0.582855	4.02558	2.78799	Up	6.3e-32	7.33e-31
Runx3	1230	5	69	0.282156	1.94508	2.78526	Up	7.9e-08	2.94e-07
Slc15a3	1959	172	2358	6.09423	41.7352	2.77575	Up	4.26e-226	3.15e-224
Samsn1	1201	28	380	1.61823	10.9707	2.76117	Up	1.57e-37	2.1e-36
Fam150b	1457	7	94	0.333475	2.23698	2.7459	Up	3.77e-10	1.71e-09
Cd274	873	272	3651	21.6262	145.008	2.74528	Up	0	0
Atp6ap1l	1150	69	924	4.16463	27.8591	2.74189	Up	1.61e-88	4.81e-87
Rnf19b	1331	209	2798	10.8992	72.8891	2.74149	Up	1.37e-264	1.13e-262
Gys2	2574	6	80	0.161796	1.07764	2.73563	Up	9e-09	3.65e-08
Zcchc12	2090	10	133	0.332107	2.20647	2.73202	Up	7.98e-14	4.6e-13
Irgm	2209	366	4828	11.5003	75.7817	2.72018	Up	0	0
LOC500956	1837	14	184	0.528985	3.47297	2.71487	Up	1.5e-18	1.11e-17
Phf11b	1209	30	394	1.72234	11.2996	2.71383	Up	3.31e-38	4.5e-37
Nr4a3	4396	65	851	1.02631	6.7122	2.70931	Up	1.14e-80	3.04e-79
Tnfrsf11a	2718	80	1045	2.04299	13.3309	2.70602	Up	1.41e-98	4.63e-97
Sp110	1762	464	6043	18.2783	118.916	2.70173	Up	0	0
LOC498276	1401	12	156	0.594522	3.86082	2.6991	Up	7.91e-16	5.11e-15
Tubb3	1763	19	246	0.748042	4.83811	2.69325	Up	3.49e-24	3.2e-23
Casp1	1302	170	2193	9.06281	58.401	2.68796	Up	1.33e-203	8.87e-202
Slc41a2	4470	39	503	0.605594	3.9017	2.68768	Up	6.51e-48	1.09e-46
Xdh	4200	3501	44982	57.8586	371.349	2.68217	Up	0	0
Abhd3	1912	6	77	0.217815	1.39635	2.68049	Up	2.46e-08	9.6e-08
Eif2ak2	3807	870	11145	15.8621	101.506	2.6779	Up	0	0
Lilrb3l	2096	10	128	0.331157	2.11744	2.67674	Up	4.23e-13	2.34e-12
Cdkn2b	2323	5	64	0.149398	0.955265	2.67674	Up	4.25e-07	1.46e-06
Ccl21	838	67	856	5.54952	35.4179	2.67404	Up	4.65e-80	1.24e-78
Nuak2	2877	104	1327	2.5091	15.9928	2.67218	Up	3.94e-123	1.59e-121
Pim1	1185	164	2082	9.60617	60.9194	2.66487	Up	1.15e-191	7.39e-190
Spsb1	1394	82	1040	4.08297	25.868	2.66348	Up	1.57e-96	5.02e-95
Vwa5a	5932	57	720	0.666958	4.20847	2.65763	Up	3.66e-67	8.27e-66
Tpm3	1760	22	277	0.86763	5.45708	2.65298	Up	1.15e-26	1.13e-25
Sfrp2	1977	19	238	0.66707	4.1741	2.64556	Up	4.92e-23	4.33e-22
Rtp4	1928	282	3513	10.1524	63.1777	2.6376	Up	0	0
Pcdha11	5241	7	87	0.0927062	0.57557	2.63425	Up	3.9e-09	1.63e-08
Tinagl1	1868	346	4294	12.8565	79.7036	2.63214	Up	0	0
Slc11a1	1990	29	359	1.01151	6.2551	2.62852	Up	7.67e-34	9.38e-33
Sp100	1470	195	2413	9.20751	56.9158	2.62795	Up	1.24e-218	9.01e-217
Fjx1	2102	27	334	0.891571	5.50943	2.62748	Up	1.44e-31	1.66e-30
Slc7a11	8894	6	74	0.0468251	0.288488	2.62316	Up	6.66e-08	2.49e-07
Daxx	2453	236	2892	6.67789	40.8784	2.61387	Up	3.44e-260	2.81e-258
Ripk3	2002	20	245	0.693411	4.24321	2.61338	Up	2.17e-23	1.94e-22
Fhl5	1119	5	61	0.310145	1.89013	2.60747	Up	1.15e-06	3.83e-06
Scn8a	6439	5	61	0.0538985	0.328477	2.60747	Up	1.15e-06	3.83e-06
Gpr63	2417	28	340	0.804093	4.87748	2.6007	Up	8.83e-32	1.02e-30
Prss12	2499	10	121	0.277753	1.67885	2.5956	Up	4.27e-12	2.24e-11
Slc10a6	1113	43	520	2.68162	16.1995	2.59477	Up	9.72e-48	1.62e-46
Jak2	3731	742	8968	13.804	83.3419	2.59396	Up	0	0
Csf3r	3125	24	290	0.533072	3.21767	2.59361	Up	3.12e-27	3.14e-26
Has1	2096	23	276	0.76166	4.56574	2.58363	Up	6.99e-26	6.77e-25
Cd14	1505	72	862	3.32063	19.8593	2.58028	Up	1.12e-77	2.88e-76
RGD1304884	3733	873	10429	16.2323	96.8674	2.57714	Up	0	0
Litaf	1955	505	6016	17.9295	106.697	2.57311	Up	0	0
Dram1	2744	141	1679	3.56664	21.2158	2.5725	Up	2.94e-149	1.47e-147
Mov10	3781	197	2343	3.61647	21.4861	2.57075	Up	1.94e-207	1.33e-205
Serpine1	3063	1216	14440	27.5557	163.461	2.56852	Up	0	0
Ptgs2	1815	30	356	1.14728	6.8009	2.56751	Up	8.88e-33	1.06e-31
C4a	5358	186	2206	2.40954	14.2756	2.56672	Up	4.38e-195	2.85e-193
Cgref1	1334	7	83	0.364223	2.15732	2.56635	Up	1.46e-08	5.83e-08
Tmem140	1372	381	4481	19.2751	113.244	2.55462	Up	0	0
Epha3	3062	39	455	0.884065	5.15228	2.54299	Up	4.36e-41	6.33e-40
Pfkp	2677	429	4995	11.1233	64.6964	2.5401	Up	0	0
Fndc3a	3513	583	6734	11.519	66.4642	2.52856	Up	0	0
Adgrg5	2772	11	126	0.275438	1.57605	2.51651	Up	3.49e-12	1.84e-11
Sele	3356	128	1463	2.64736	15.1152	2.51338	Up	4.58e-127	1.91e-125
Faslg	1623	13	148	0.555968	3.16181	2.50768	Up	4.71e-14	2.75e-13
Clec2g	624	1330	15059	147.942	836.767	2.49979	Up	0	0
Sfmbt2	2609	13	147	0.345855	1.9536	2.4979	Up	6.51e-14	3.77e-13
Rbm46	1788	5	56	0.194101	1.08596	2.48409	Up	5.94e-06	1.8e-05
Mmp9	2985	6	67	0.139518	0.778258	2.47979	Up	6.6e-07	2.24e-06
Acer2	5157	296	3305	3.984	22.2212	2.47965	Up	1.26e-280	1.11e-278
Il2ra	1580	8	89	0.351445	1.95311	2.4744	Up	8.4e-09	3.41e-08
Uap1	2249	884	9821	27.2827	151.412	2.47242	Up	0	0
Cdkl2	2104	19	211	0.626805	3.4772	2.47184	Up	3.2e-19	2.43e-18
Inha	1399	47	521	2.33187	12.9126	2.46922	Up	2.13e-45	3.37e-44
Tagap	2868	34	376	0.822857	4.54571	2.46579	Up	4.08e-33	4.88e-32
Arrdc4	943	142	1567	10.452	57.6169	2.46271	Up	5.45e-133	2.39e-131
Pla1a	1721	463	5069	18.6735	102.126	2.45128	Up	0	0
Ncam2	4158	18	197	0.300478	1.64276	2.45079	Up	7.1e-18	5.08e-17
Oas2	2273	107	1158	3.26745	17.6645	2.43462	Up	1.75e-97	5.69e-96
Fcnb	1127	25	270	1.53972	8.30678	2.43162	Up	8.09e-24	7.32e-23
Irak3	2972	216	2330	5.04463	27.1832	2.42989	Up	5.53e-194	3.58e-192
Casp12	1292	201	2168	10.7984	58.1821	2.42976	Up	1.31e-180	7.8e-179
Orai2	4047	53	570	0.909007	4.88354	2.42556	Up	1.39e-48	2.35e-47
Drp2	3140	8	86	0.176842	0.949646	2.42493	Up	2.2e-08	8.65e-08
Slc7a2	2500	78	838	2.16561	11.6224	2.42407	Up	1.18e-70	2.76e-69
RGD1561157	836	11	118	0.913295	4.89405	2.42188	Up	4.57e-11	2.22e-10
Ncf2	1584	18	193	0.788755	4.22469	2.4212	Up	2.54e-17	1.77e-16
Rbm43	1899	108	1151	3.94751	21.0157	2.41245	Up	6.27e-96	2e-94
Enc1	4521	840	8928	12.8964	68.4719	2.40854	Up	0	0
Glp2r	1653	7	74	0.293934	1.55221	2.40076	Up	2.68e-07	9.48e-07
Gpr39	1575	30	317	1.3221	6.97865	2.40011	Up	2.4e-27	2.42e-26
Cpz	2144	9	95	0.291368	1.53636	2.3986	Up	4.76e-09	1.98e-08
Cdh17	3411	28	294	0.569772	2.98854	2.39098	Up	2.33e-25	2.22e-24
Adamts9	7965	1920	20129	16.7317	87.6253	2.38876	Up	0	0
Thrsp	1234	7	73	0.393738	2.05117	2.38113	Up	3.68e-07	1.29e-06
Tmem2	6474	1016	10580	10.893	56.6638	2.37903	Up	0	0
Egfl6	2549	15	156	0.408457	2.12201	2.37718	Up	5.6e-14	3.26e-13
Rbm47	2346	24	249	0.710081	3.68014	2.3737	Up	1.62e-21	1.34e-20
Fkbp5	3478	732	7562	14.6085	75.3876	2.36752	Up	0	0
LOC691141	1301	16	164	0.853626	4.37079	2.35622	Up	1.69e-14	1.01e-13
Ces2g	2480	8	82	0.223905	1.14645	2.35622	Up	7.86e-08	2.93e-07
Tfpi2	1130	51	522	3.13268	16.0171	2.35415	Up	3.48e-43	5.25e-42
Tssk4	1432	5	51	0.242355	1.23487	2.34916	Up	2.97e-05	8.25e-05
Ccrl2	1979	167	1692	5.85727	29.6447	2.33947	Up	1.86e-135	8.45e-134
Nsg2	2266	14	141	0.428838	2.15751	2.33086	Up	1.69e-12	9.05e-12
Tlr7	3466	91	914	1.82237	9.14346	2.32692	Up	1.72e-73	4.17e-72
B4galt5	1831	29	291	1.09935	5.51058	2.32556	Up	2.23e-24	2.06e-23
Stac2	2880	6	60	0.144605	0.722357	2.32059	Up	6.19e-06	1.87e-05
Lgals5	870	26	260	2.07433	10.3621	2.32059	Up	7.1e-22	5.97e-21
Crem	4411	232	2316	3.6507	18.2052	2.3181	Up	7.93e-183	4.81e-181
Tfec	1621	17	169	0.727932	3.6149	2.31208	Up	1.29e-14	7.82e-14
Lgals9	1448	488	4848	23.3925	116.088	2.3111	Up	0	0
LOC500077	1617	39	385	1.67409	8.2555	2.30198	Up	1.89e-31	2.17e-30
Slfn2	2078	671	6579	22.4131	109.776	2.29215	Up	0	0
Runx1	2135	34	333	1.10537	5.40803	2.29058	Up	3.04e-27	3.06e-26
Gzma	786	9	88	0.794776	3.88198	2.28817	Up	4.32e-08	1.66e-07
Enpp4	4648	838	8167	12.5142	60.9241	2.28345	Up	0	0
Elf1	2504	563	5474	15.6063	75.799	2.28005	Up	0	0
Cadm4	1106	13	126	0.815855	3.9501	2.27551	Up	5.02e-11	2.43e-10
Znfx1	6099	1322	12801	15.0452	72.7743	2.27413	Up	0	0
Nmi	757	81	783	7.42701	35.864	2.27168	Up	1.73e-61	3.62e-60
Stat2	3434	960	9274	19.4042	93.6396	2.27075	Up	0	0
Irak2	2945	136	1313	3.20537	15.4587	2.26985	Up	6.48e-102	2.22e-100
Stx11	1953	46	444	1.63486	7.88268	2.26952	Up	1.75e-35	2.23e-34
Hspa1a	3964	72	691	1.26073	6.04418	2.26128	Up	3.65e-54	6.82e-53
Tvp23a	1313	9	86	0.475776	2.27105	2.255	Up	8.04e-08	2.99e-07
Map3k8	2721	180	1719	4.59165	21.9048	2.25417	Up	7.85e-132	3.43e-130
Endou	1236	24	229	1.34778	6.42406	2.25291	Up	8.12e-19	6.08e-18
Coq10b	1624	519	4951	22.1823	105.706	2.25258	Up	0	0
Aspa	1540	17	161	0.766219	3.62492	2.24212	Up	1.54e-13	8.72e-13
Csf1	3953	953	8981	16.7337	78.7754	2.23499	Up	0	0
Bend6	1884	10	94	0.368421	1.72998	2.23133	Up	2.34e-08	9.18e-08
Stat3	4430	3740	34944	58.5993	273.503	2.2226	Up	0	0
Apol9a	1568	878	8193	38.8663	181.171	2.22076	Up	0	0
Zc3hav1	3282	631	5869	13.3449	62.0038	2.21607	Up	0	0
Cndp2	2090	960	8902	31.8823	147.684	2.21169	Up	0	0
H19	2325	66	612	1.97036	9.12686	2.21166	Up	6.1e-47	9.97e-46
Gnat2	1525	11	102	0.500665	2.31912	2.21166	Up	6.84e-09	2.79e-08
Phactr3	1541	8	74	0.36034	1.66503	2.20812	Up	9.55e-07	3.2e-06
Helz2	10042	1749	16147	12.0891	55.7525	2.20533	Up	0	0
Cnn1	1449	37	341	1.77238	8.15979	2.20284	Up	1.11e-26	1.1e-25
Cd80	994	6	55	0.418976	1.91853	2.19506	Up	2.95e-05	8.2e-05
Sp140	2789	625	5695	15.5545	70.8008	2.18643	Up	0	0
Hamp	360	23	209	4.43456	20.1297	2.18246	Up	1.06e-16	7.18e-16
Dmbt1	3394	75	681	1.53382	6.9571	2.18136	Up	3.1e-51	5.51e-50
Pcsk5	5241	154	1396	2.03954	9.23558	2.17896	Up	3.39e-103	1.18e-101
Nabp1	2288	117	1060	3.5494	16.0636	2.17815	Up	1e-78	2.6e-77
Nos2	3793	191	1730	3.49523	15.8145	2.17779	Up	2.15e-127	9.04e-126
Cbarp	3050	26	235	0.591695	2.67154	2.17474	Up	1.52e-18	1.13e-17
Hck	2056	54	487	1.82304	8.21294	2.17156	Up	7.06e-37	9.29e-36
Btla	927	6	54	0.449258	2.01979	2.16859	Up	4.01e-05	0.000108115
Pglyrp1	630	7	63	0.771227	3.46731	2.16859	Up	8.37e-06	2.5e-05
Cd3eap	2040	28	252	0.952692	4.28315	2.16859	Up	9.98e-20	7.74e-19
Oscar	2029	5	45	0.171046	0.768995	2.16859	Up	0.000194519	0.000476759
Tor3a	1809	168	1508	6.44608	28.9038	2.16477	Up	1.77e-110	6.5e-109
Slc39a14	4724	1942	17429	28.5341	127.925	2.16454	Up	0	0
Pcdh20	5179	113	1012	1.51446	6.77528	2.16148	Up	1.48e-74	3.63e-73
Mrc1	5233	878	7843	11.6458	51.9666	2.15778	Up	0	0
Pik3r5	3031	29	259	0.664105	2.96283	2.15749	Up	4.02e-20	3.16e-19
Lrg1	1298	149	1326	7.96776	35.4211	2.15236	Up	1.09e-96	3.52e-95
Ephb2	2970	9	80	0.210335	0.933956	2.15067	Up	5.07e-07	1.74e-06
Dnajb13	2255	12	106	0.369368	1.62987	2.14162	Up	6.74e-09	2.75e-08
Vcan	11896	1459	12866	8.51293	37.5004	2.13918	Up	0	0
Ifitm3	604	842	7397	96.7609	424.631	2.13371	Up	0	0
Uhrf1bp1l	7058	955	8369	9.39175	41.1135	2.13015	Up	0	0
Tmcc3	5416	660	5783	8.45843	37.0226	2.12995	Up	0	0
C1rl	1384	28	244	1.40426	6.11289	2.12205	Up	1.1e-18	8.2e-18
Arid5b	4033	377	3284	6.4884	28.2337	2.12148	Up	9.82e-233	7.44e-231
Gprc5a	2063	10	87	0.336454	1.46222	2.11968	Up	1.98e-07	7.07e-07
Akap12	6229	915	7929	10.1959	44.136	2.11396	Up	0	0
Bcl2a1	699	26	225	2.58179	11.1609	2.11201	Up	3.05e-17	2.12e-16
Rims1	5651	193	1666	2.37059	10.2222	2.10838	Up	4.52e-118	1.75e-116
Acsl4	4862	281	2423	4.01159	17.2795	2.10682	Up	9.28e-171	5.29e-169
Gipc3	1024	21	181	1.42346	6.12874	2.10619	Up	4.43e-14	2.59e-13
Sulf1	4067	654	5636	11.1616	48.0496	2.10597	Up	0	0
Sdcbp2	1418	5	43	0.244748	1.05144	2.103	Up	0.000358838	0.000836138
Rab30	1295	178	1529	9.54058	40.9384	2.1013	Up	4.59e-108	1.65e-106
Cd163	4223	446	3810	7.33058	31.2822	2.09334	Up	2.4e-265	2e-263
Trpv4	3211	49	418	1.05921	4.51366	2.09131	Up	1.68e-30	1.87e-29
Shd	1459	8	68	0.380592	1.61602	2.08613	Up	5.92e-06	1.79e-05
Glul	2463	4633	39134	130.564	550.913	2.07707	Up	0	0
Retnlg	336	9	76	1.85921	7.84273	2.07667	Up	1.69e-06	5.45e-06
Neurl3	1364	33	278	1.67928	7.06681	2.07321	Up	1.5e-20	1.2e-19
Nfkbia	1566	720	6059	31.9128	134.154	2.07168	Up	0	0
Pcdhac1	5292	5	42	0.0655805	0.275183	2.06905	Up	0.000485926	0.00111399
Gsdmd	1710	46	386	1.86718	7.8268	2.06756	Up	6.66e-28	6.86e-27
Vps54	4165	869	7288	14.482	60.6717	2.06676	Up	0	0
Foxc2	2703	8	67	0.205432	0.859452	2.06475	Up	7.98e-06	2.39e-05
Slc23a1	2278	11	92	0.335169	1.40032	2.0628	Up	1.4e-07	5.05e-07
Ang	438	6	50	0.950828	3.95812	2.05756	Up	0.000135041	0.000337549
Il17ra	3845	320	2662	5.77668	24.0052	2.05503	Up	8.58e-182	5.15e-180
Oas1k	1432	23	191	1.11483	4.6247	2.05253	Up	2.28e-14	1.36e-13
Tas2r126	927	7	58	0.524135	2.16941	2.04929	Up	3.79e-05	0.000102517
Errfi1	2982	367	3040	8.54246	35.3475	2.04888	Up	1.41e-206	9.58e-205
Fn1	8331	1988	16454	16.5632	68.4806	2.04771	Up	0	0
Acvr1b	2276	262	2163	7.99013	32.9517	2.04406	Up	4.4e-147	2.18e-145
Tnip1	2867	851	7024	20.6028	84.9473	2.04373	Up	0	0
Nlrc4	3441	35	288	0.706006	2.90202	2.03931	Up	7.71e-21	6.23e-20
Panx1	2455	41	337	1.1592	4.75961	2.03772	Up	3.97e-24	3.63e-23
Arhgef16	2731	10	82	0.254158	1.04108	2.03429	Up	8.79e-07	2.95e-06
Flrt2	2900	132	1081	3.15937	12.9247	2.03242	Up	7.55e-74	1.85e-72
Col7a1	9170	40	327	0.302772	1.23644	2.02988	Up	2.39e-23	2.13e-22
Cxcr2	1319	13	106	0.684106	2.78647	2.02615	Up	2.12e-08	8.34e-08
Spred3	1771	8	65	0.313542	1.27259	2.02103	Up	1.45e-05	4.15e-05
Mpeg1	4187	249	2023	4.12782	16.7527	2.02094	Up	9.35e-136	4.26e-134
Sat1	1166	68	552	4.04795	16.4147	2.01973	Up	3.45e-38	4.68e-37
Ankrd55	2977	11	89	0.256471	1.03658	2.01497	Up	3.4e-07	1.19e-06
Trim25	2435	834	6729	23.7734	95.8174	2.01094	Up	0	0
Rai14	4630	432	3482	6.47631	26.076	2.00948	Up	1.08e-230	8.15e-229
Zdhhc9	2875	193	1555	4.65955	18.7536	2.00891	Up	5.52e-104	1.93e-102
Uchl1	1027	5	40	0.337928	1.35046	1.99867	Up	0.000885422	0.00197083
Pabpc4l	1458	7	56	0.333246	1.33175	1.99867	Up	6.87e-05	0.000181262
Hdc	2338	8	64	0.237504	0.949136	1.99867	Up	1.94e-05	5.5e-05
Jdp2	881	27	216	2.12722	8.50101	1.99867	Up	1.33e-15	8.46e-15
Lilrb3	2634	11	88	0.289869	1.1584	1.99867	Up	4.55e-07	1.56e-06
Ifi35	1073	176	1400	11.3851	45.2399	1.99044	Up	1.01e-92	3.12e-91
Ptpn1	1715	395	3135	15.9867	63.3821	1.98721	Up	5.25e-205	3.53e-203
Wdr78	2641	10	79	0.262819	1.03717	1.98052	Up	2.12e-06	6.78e-06
Plagl1	4850	39	308	0.558146	2.20192	1.98005	Up	1.94e-21	1.61e-20
Ogfr	2057	412	3251	13.9023	54.7994	1.97883	Up	2.14e-211	1.49e-209
Ccr1	1849	67	527	2.51514	9.8825	1.97424	Up	1.55e-35	1.97e-34
Hap1	3610	29	228	0.557591	2.18988	1.97357	Up	3.69e-16	2.43e-15
Atp1b4	4175	7	55	0.116377	0.456772	1.97267	Up	9.22e-05	0.000239603
Bmp4	1535	130	1020	5.87841	23.0401	1.97065	Up	3.59e-67	8.11e-66
Arhgap8	1517	93	729	4.25522	16.6623	1.96928	Up	2.01e-48	3.39e-47
Aida	2678	696	5454	18.0395	70.6151	1.96882	Up	0	0
Psmb8	1086	228	1780	14.5724	56.8307	1.96344	Up	1.98e-115	7.53e-114
Dnajc25	1271	150	1171	8.19163	31.9451	1.96337	Up	1.62e-76	4.1e-75
Cblb	3373	737	5744	15.1662	59.0461	1.96098	Up	0	0
Tle4	4003	355	2764	6.15556	23.9412	1.95953	Up	8.53e-178	5.04e-176
RGD1564171	636	9	70	0.982223	3.81622	1.95802	Up	9.92e-06	2.94e-05
Met	4187	27	210	0.447595	1.73904	1.95802	Up	7.5e-15	4.59e-14
Lonrf3	2711	27	210	0.691288	2.68586	1.95802	Up	7.5e-15	4.59e-14
Fam107a	2842	142	1100	3.46808	13.4203	1.95221	Up	1.81e-71	4.27e-70
Gsap	3088	203	1570	4.56293	17.6285	1.94988	Up	3.93e-101	1.33e-99
Sfrp5	1989	29	224	1.01202	3.90487	1.94804	Up	1.16e-15	7.42e-15
RGD1562726	2707	7	54	0.179488	0.691669	1.9462	Up	0.00012355	0.000310016
Sec16b	4356	195	1504	3.10722	11.9716	1.94592	Up	1.05e-96	3.38e-95
Lypd1	2013	95	732	3.2757	12.6084	1.94451	Up	7.32e-48	1.22e-46
Nod1	4110	762	5866	12.8688	49.4872	1.94318	Up	0	0
Hspa1b	5918	236	1816	2.76797	10.6398	1.94257	Up	3.74e-116	1.43e-114
Tlr2	2594	79	607	2.11389	8.11356	1.94044	Up	7.53e-40	1.06e-38
Nov	1451	77	590	3.68339	14.0986	1.93645	Up	1.12e-38	1.53e-37
RT1-M3-1	1322	119	904	6.24799	23.7099	1.92403	Up	5.78e-58	1.16e-56
Gspt1	2547	356	2700	9.70165	36.756	1.92168	Up	1.81e-169	1.03e-167
Tub	1569	7	53	0.30967	1.17124	1.91923	Up	0.000165234	0.000409416
Sncg	703	9	68	0.888611	3.35387	1.9162	Up	1.77e-05	5.03e-05
Ube3d	1855	18	136	0.673524	2.54207	1.9162	Up	8.02e-10	3.55e-09
Ugcg	3746	946	7130	17.5286	65.9956	1.91266	Up	0	0
Eno2	2217	15	113	0.469624	1.76728	1.91195	Up	2.42e-08	9.46e-08
Dio2	1819	19	143	0.725013	2.72581	1.91061	Up	3.12e-10	1.42e-09
Ttyh1	2956	44	331	1.03317	3.88254	1.90992	Up	5.71e-22	4.82e-21
Slc3a2	1979	879	6595	30.8296	115.548	1.9061	Up	0	0
N4bp2l1	2126	24	180	0.783561	2.93564	1.90556	Up	1.61e-12	8.66e-12
RT1-N3	1804	281	2107	10.8117	40.4968	1.90521	Up	3.37e-131	1.47e-129
Rhoj	1832	202	1507	7.65333	28.522	1.89792	Up	7.05e-94	2.2e-92
Gpc3	2126	34	253	1.11004	4.1262	1.8942	Up	6e-17	4.11e-16
Vom2r80	2430	10	74	0.28564	1.05589	1.88619	Up	8.97e-06	2.68e-05
Nos1	4594	10	74	0.151089	0.558513	1.88619	Up	8.97e-06	2.68e-05
Rarres1	1332	40	296	2.0844	7.70514	1.88619	Up	1.69e-19	1.29e-18
Itgam	3456	101	747	2.02849	7.49445	1.88542	Up	5.73e-47	9.37e-46
Oas3	2811	26	192	0.642003	2.36828	1.88319	Up	4.34e-13	2.4e-12
Slfn13	3371	416	3061	8.56563	31.4845	1.87801	Up	2.73e-186	1.68e-184
Clec2l	1430	6	44	0.291233	1.06687	1.87313	Up	0.000788968	0.00176646
Ggct	838	55	403	4.55558	16.6745	1.87194	Up	8.44e-26	8.15e-25
Sostdc1	1618	19	139	0.815079	2.97872	1.86968	Up	9.66e-10	4.26e-09
Plb1	4439	110	802	1.72002	6.26444	1.86476	Up	1.29e-49	2.22e-48
Napsa	1366	21	153	1.06707	3.88359	1.86374	Up	1.46e-10	6.83e-10
Rbm48	1885	61	442	2.24617	8.13025	1.85583	Up	7.39e-28	7.59e-27
Cadm2	1129	34	246	2.09031	7.55499	1.85372	Up	4.24e-16	2.78e-15
MGC95208	1322	226	1632	11.8659	42.8037	1.85091	Up	2.63e-98	8.62e-97
Abcb1b	3889	14	101	0.24987	0.900485	1.84952	Up	2.57e-07	9.13e-07
Uba7	3063	429	3091	9.72154	34.9901	1.84769	Up	3.64e-184	2.23e-182
Irf9	1599	294	2113	12.7621	45.8188	1.84407	Up	3.75e-126	1.54e-124
Nudt6	1058	73	524	4.78919	17.1727	1.84226	Up	1.87e-32	2.21e-31
Lpin1	3083	3077	22058	69.2753	248.076	1.84037	Up	0	0
Igsf11	3621	18	129	0.345039	1.23525	1.83997	Up	5.76e-09	2.36e-08
Chac1	1569	6	43	0.265432	0.950251	1.83997	Up	0.00105098	0.00226042
Sema6b	3847	162	1160	2.92292	10.4551	1.83872	Up	9.03e-70	2.09e-68
Cd200r1	984	19	136	1.34024	4.79222	1.8382	Up	2.23e-09	9.52e-09
Rpf2	1190	72	515	4.19962	15.0056	1.83717	Up	8.22e-32	9.54e-31
Mefv	3199	31	221	0.672624	2.39536	1.83237	Up	2.13e-14	1.27e-13
Mgp	524	285	2027	37.7519	134.127	1.82898	Up	8.36e-120	3.27e-118
Tmem150b	1667	9	64	0.374741	1.33118	1.82874	Up	5.53e-05	0.000146951
Klri1	1096	9	64	0.569976	2.02471	1.82874	Up	5.53e-05	0.000146939
Arid5a	2428	340	2411	9.71975	34.4303	1.82469	Up	1.01e-141	4.8e-140
Map3k6	4339	134	950	2.14358	7.59149	1.82436	Up	7.31e-57	1.44e-55
Tnfaip2	3797	288	2041	5.26474	18.6378	1.8238	Up	3.56e-120	1.4e-118
Kcnn4	1932	16	113	0.574828	2.02798	1.81884	Up	6.7e-08	2.5e-07
Tlcd1	1322	18	127	0.945074	3.33093	1.81742	Up	1e-08	4.05e-08
Maff	1941	170	1199	6.07922	21.4184	1.81689	Up	5.86e-71	1.37e-69
Il13ra1	3649	759	5329	14.4375	50.6366	1.81036	Up	8e-308	7.67e-306
Itgb8	2791	277	1942	6.88882	24.1258	1.80825	Up	3.69e-113	1.38e-111
Slc1a3	3914	131	918	2.32314	8.13233	1.80759	Up	2.36e-54	4.43e-53
Cxcl11	1054	400	2803	26.3417	92.2094	1.80757	Up	1.91e-162	1.03e-160
Kcnq3	5798	9	63	0.107743	0.376752	1.80602	Up	7.32e-05	0.000192414
Snai2	807	19	133	1.6342	5.7144	1.80602	Up	5.13e-09	2.11e-08
RT1-T18	1097	5	35	0.316365	1.10625	1.80602	Up	0.00380658	0.00739261
Capn3	3134	5	35	0.110738	0.387224	1.80602	Up	0.00380658	0.00739307
Ppap2a	1275	275	1924	14.9709	52.3224	1.80527	Up	6.94e-112	2.57e-110
Gpr88	4155	33	230	0.551274	1.91933	1.79976	Up	1.29e-14	7.82e-14
Polb	1162	236	1644	14.0971	49.0556	1.79902	Up	2.01e-95	6.34e-94
Myd88	2158	194	1347	6.23986	21.6426	1.79429	Up	3.17e-78	8.18e-77
Tcea2	1151	15	104	0.904567	3.13293	1.79221	Up	3.02e-07	1.06e-06
Hivep2	9634	1372	9496	9.8849	34.1765	1.7897	Up	0	0
Adamts12	8571	1267	8760	10.2605	35.4377	1.78818	Up	0	0
Lgals3bp	2149	752	5170	24.2888	83.4156	1.78002	Up	5.31e-292	4.88e-290
RGD1565785	1558	8	55	0.356408	1.22402	1.78002	Up	0.00025678	0.000622714
Gucd1	472	199	1368	29.2641	100.493	1.77989	Up	1.38e-78	3.58e-77
Gsta1	1158	343	2357	20.5594	70.5739	1.77934	Up	4.41e-134	1.96e-132
Cd101	3122	27	185	0.600282	2.05462	1.77516	Up	8.14e-12	4.17e-11
Rd3l	1247	245	1674	13.6372	46.546	1.77111	Up	3.68e-95	1.16e-93
Etv6	1809	228	1557	8.74825	29.843	1.77033	Up	1.4e-88	4.19e-87
Gda	1460	1292	8818	61.4235	209.416	1.76951	Up	0	0
Il6r	4529	301	2054	4.61306	15.725	1.76927	Up	3.34e-116	1.28e-114
Slc25a28	1529	51	348	2.31519	7.89159	1.76918	Up	5.77e-21	4.69e-20
Eif1a	1830	319	2174	12.0994	41.1909	1.76739	Up	1.03e-122	4.13e-121
Cx3cl1	3057	510	3466	11.5798	39.3121	1.76337	Up	5.87e-194	3.79e-192
Slamf9	1125	22	149	1.35736	4.59226	1.7584	Up	1.18e-09	5.18e-09
Rmdn3	2178	484	3272	15.4245	52.0893	1.75576	Up	3.73e-182	2.25e-180
Slc9a3r1	1492	100	674	4.65217	15.6633	1.75141	Up	1e-38	1.38e-37
Rassf4	2416	143	963	4.10832	13.8205	1.75019	Up	1.33e-54	2.51e-53
Sik1	2644	469	3153	12.3122	41.3481	1.74773	Up	1.58e-174	9.21e-173
Tnfrsf1a	2115	871	5847	28.5846	95.8552	1.74562	Up	0	0
F2rl1	2979	288	1928	6.71037	22.4403	1.74163	Up	6.28e-107	2.24e-105
Gria4	4125	6	40	0.100961	0.336224	1.73563	Up	0.0024487	0.00502908
Lrrc46	1259	8	53	0.441051	1.45963	1.72659	Up	0.000446606	0.00102716
Spats2l	2480	115	761	3.21863	10.6396	1.72493	Up	1.14e-42	1.71e-41
Etnk1	5906	449	2963	5.27688	17.3953	1.72094	Up	9.25e-161	4.95e-159
Fgfbp3	1722	19	125	0.765853	2.51692	1.71652	Up	4.53e-08	1.74e-07
Cdh19	2325	35	230	1.04489	3.43003	1.71487	Up	8.71e-14	5e-13
Max	483	106	696	15.2329	49.9637	1.71369	Up	7.97e-39	1.1e-37
Sell	1578	23	151	1.01169	3.3179	1.71351	Up	1.77e-09	7.6e-09
Tspan11	3784	76	498	1.39408	4.56322	1.71074	Up	3.79e-28	3.94e-27
Serhl2	2493	155	1014	4.31553	14.1029	1.70838	Up	1.31e-55	2.52e-54
Ogfrl1	1706	366	2389	14.8911	48.5546	1.70516	Up	2.25e-128	9.52e-127
Slc24a3	3746	57	372	1.05617	3.44325	1.70493	Up	2.67e-21	2.19e-20
Irf2	1368	290	1891	14.7142	47.929	1.70369	Up	7.19e-102	2.46e-100
Rhobtb1	5088	1237	8055	16.8751	54.8923	1.7017	Up	0	0
Depdc7	1707	12	78	0.487947	1.58436	1.6991	Up	2.08e-05	5.88e-05
Adam9	3094	1472	9553	33.0227	107.056	1.69684	Up	0	0
Akap2	6892	3343	21575	33.6679	108.542	1.68881	Up	0	0
Bmp2	1251	18	116	0.998711	3.21509	1.68672	Up	1.99e-07	7.12e-07
Ubash3b	2585	42	270	1.12775	3.62156	1.68316	Up	1.38e-15	8.74e-15
Tph1	3897	7	45	0.124679	0.400382	1.68316	Up	0.00157195	0.00330291
Prmt6	3312	5	32	0.104786	0.335006	1.67674	Up	0.00883512	0.0157747
Gadd45b	1276	103	658	5.60288	17.88	1.67411	Up	1.1e-35	1.41e-34
Rell1	1496	151	964	7.006	22.3428	1.67315	Up	1.66e-51	2.97e-50
Ripk1	4526	471	3006	7.22322	23.0286	1.67271	Up	6.46e-157	3.38e-155
RGD1359449	1678	8	51	0.33092	1.05383	1.67109	Up	0.000770286	0.0017271
Ackr2	1687	54	344	2.22179	7.07027	1.67004	Up	2.72e-19	2.08e-18
Tll1	4725	104	661	1.52776	4.85057	1.66673	Up	1.24e-35	1.59e-34
Lrch1	3148	416	2644	9.17241	29.1219	1.66673	Up	1.43e-137	6.63e-136
Vom2r44	2670	17	108	0.441939	1.40251	1.66609	Up	6.7e-07	2.27e-06
Il6st	7454	8375	53182	77.9866	247.382	1.66544	Up	0	0
Nop2	2544	246	1562	6.71186	21.2891	1.66533	Up	6.63e-82	1.8e-80
Cytl1	1847	255	1615	9.58292	30.3179	1.66163	Up	2.26e-84	6.35e-83
Il2rg	1586	388	2454	16.9806	53.6493	1.65967	Up	4.43e-127	1.85e-125
Trafd1	2466	1387	8759	39.0398	123.156	1.65746	Up	0	0
Nudcd3	1058	42	265	2.75542	8.68467	1.6562	Up	5.09e-15	3.14e-14
Tagln	1051	1018	6408	67.231	211.404	1.6528	Up	0	0
Eid3	1325	55	346	2.88119	9.05426	1.65193	Up	3.96e-19	3e-18
Csrp2	841	62	390	5.11706	16.0791	1.6518	Up	2.22e-21	1.83e-20
Tnni3	804	57291	360323	4946.01	15539.2	1.65158	Up	0	0
Abcg2	2175	21	132	0.67017	2.1043	1.65074	Up	4.38e-08	1.68e-07
Tlr6	2700	65	408	1.67099	5.23949	1.64872	Up	3.01e-22	2.57e-21
Hcls1	1950	87	546	3.09677	9.70847	1.64848	Up	2.85e-29	3.08e-28
Kank1	5170	1962	12309	26.3411	82.5515	1.64798	Up	0	0
Gprc5d	1402	11	69	0.54459	1.70645	1.64776	Up	9.33e-05	0.000242211
Ms4a6bl	1353	22	138	1.12862	3.5365	1.64776	Up	2.22e-08	8.72e-08
Rbm3	1184	588	3685	34.4707	107.914	1.64644	Up	7.99e-188	4.99e-186
Serping1	1791	1092	6840	42.3206	132.42	1.64569	Up	0	0
G3bp2	1870	1436	8991	53.3013	166.709	1.64509	Up	0	0
Prg4	3680	55	344	1.03738	3.24118	1.64357	Up	6.64e-19	4.99e-18
Mxd1	2633	291	1819	7.67126	23.9538	1.64272	Up	2.39e-93	7.44e-92
Adamts1	4371	2437	15175	38.699	120.376	1.63718	Up	0	0
Bcar1	3335	564	3509	11.7384	36.4822	1.63596	Up	2.21e-177	1.31e-175
Scn3a	6822	151	938	1.53635	4.76743	1.6337	Up	1.38e-48	2.33e-47
Ascc3	7446	1685	10450	15.7073	48.6616	1.63135	Up	0	0
Rec8	2025	5	31	0.171384	0.530798	1.63093	Up	0.0116241	0.0203952
F5	6045	36	223	0.413362	1.27909	1.62964	Up	1.35e-12	7.27e-12
Slc12a3	4348	43	266	0.686442	2.12122	1.62768	Up	9.52e-15	5.8e-14
Alox12	2838	23	142	0.562523	1.73488	1.62485	Up	1.9e-08	7.48e-08
Scube3	2985	12	74	0.279037	0.859568	1.62316	Up	6.05e-05	0.000160243
Ccnc	3307	30	185	0.629668	1.93968	1.62316	Up	1.28e-10	6.01e-10
Tgif1	1387	49	302	2.45213	7.54959	1.62236	Up	1.72e-16	1.15e-15
Trim14	3449	25	154	0.50312	1.54818	1.6216	Up	4.88e-09	2.03e-08
Nrgn	1373	19	117	0.960523	2.95466	1.6211	Up	3.75e-07	1.31e-06
Oas1h	1701	7	43	0.28564	0.87651	1.61758	Up	0.00269792	0.00550833
Exo1	5052	7	43	0.0961744	0.29512	1.61758	Up	0.00269792	0.00550869
Gadd45a	1213	852	5229	48.7532	149.469	1.61627	Up	5.25e-259	4.25e-257
Hrk	5071	8	49	0.109502	0.335039	1.61338	Up	0.00131676	0.0027974
Mrps21	605	578	3536	66.3128	202.651	1.61164	Up	4.46e-175	2.6e-173
Ucn	570	18	110	2.19191	6.6913	1.6101	Up	9.63e-07	3.23e-06
Retsat	1855	3711	22559	138.858	421.666	1.60249	Up	0	0
Sult1a1	1220	166	1008	9.44437	28.648	1.60091	Up	1.1e-50	1.93e-49
Rnf115	1080	531	3223	34.1268	103.474	1.60029	Up	3.43e-158	1.81e-156
Magohb	630	15	91	1.65263	5.00834	1.59957	Up	9.82e-06	2.92e-05
Cyp1b1	2320	111	672	3.32093	10.0432	1.59657	Up	3.42e-34	4.21e-33
Rcl1	1332	254	1536	13.2359	39.9834	1.59494	Up	5.65e-76	1.42e-74
Birc2	2892	881	5327	21.1447	63.8671	1.59477	Up	5.89e-259	4.75e-257
Cebpb	1429	94	568	4.56584	13.7819	1.59382	Up	4.54e-29	4.88e-28
Creb3l1	2642	47	283	1.23478	3.71404	1.58873	Up	3.92e-15	2.43e-14
Tcp11l1	3602	180	1081	3.46859	10.4058	1.58496	Up	1.66e-53	3.07e-52
Mr1	1455	5	30	0.238524	0.71491	1.58363	Up	0.0152411	0.0262636
Sv2c	2622	26	156	0.68828	2.06293	1.58363	Up	6.94e-09	2.83e-08
Cd5	2055	7	42	0.236435	0.708648	1.58363	Up	0.00352064	0.00687276
Hcst	424	9	54	1.47333	4.41592	1.58363	Up	0.000841362	0.00187663
Nfe2	1658	15	90	0.627959	1.88214	1.58363	Up	1.27e-05	3.67e-05
Cx3cr1	1326	13	78	0.680494	2.0396	1.58363	Up	5.08e-05	0.000135786
Bmx	2919	19	114	0.451798	1.35414	1.58363	Up	8.14e-07	2.74e-06
Siglec1	6671	129	773	1.34222	4.01774	1.58176	Up	1.3e-38	1.79e-37
Olfml2b	3122	217	1296	4.82449	14.3935	1.57696	Up	2.23e-63	4.79e-62
Far1	1715	140	834	5.66616	16.8614	1.57329	Up	3.11e-41	4.53e-40
Tubb6	1751	201	1193	7.96773	23.6237	1.56799	Up	5.11e-58	1.02e-56
Taf1a	1484	37	219	1.73058	5.11686	1.564	Up	8.85e-12	4.52e-11
Smad1	2970	818	4824	19.1171	56.3176	1.55872	Up	2.66e-227	1.98e-225
Bcl6	3389	424	2496	8.68398	25.5368	1.55615	Up	3.05e-118	1.18e-116
Pdpn	1852	70	412	2.6235	7.71346	1.55588	Up	8.04e-21	6.49e-20
Ncf4	1496	25	147	1.15993	3.40705	1.55448	Up	2.93e-08	1.14e-07
Mfap2	1034	48	282	3.22215	9.45631	1.55325	Up	1.17e-14	7.09e-14
Phyhipl	1520	8	47	0.365318	1.07213	1.55325	Up	0.0022296	0.00459633
Med21	774	38	223	3.40775	9.9898	1.55164	Up	7.47e-12	3.83e-11
Net1	3149	607	3562	13.3795	39.2206	1.55158	Up	2.92e-167	1.64e-165
Fbxw9	1911	22	129	0.799073	2.34057	1.55046	Up	2.25e-07	8.03e-07
Cenpj	4491	153	896	2.36468	6.91764	1.54863	Up	3.06e-43	4.63e-42
Ntf3	1414	62	363	3.04346	8.90123	1.54829	Up	2.14e-18	1.57e-17
Rcn1	3073	1421	8316	32.0964	93.8307	1.54765	Up	0	0
Rpp30	1440	74	433	3.56692	10.426	1.54744	Up	1.18e-21	9.85e-21
Igflr1	1219	6	35	0.341643	0.995537	1.54299	Up	0.00949634	0.0168963
C5ar2	1255	18	105	0.995528	2.90094	1.54299	Up	3.47e-06	1.09e-05
Kmo	1704	6	35	0.244403	0.712183	1.54299	Up	0.00949634	0.0168954
Nudt15	800	41	239	3.55728	10.3586	1.54198	Up	1.64e-12	8.82e-12
Ifitm1	672	215	1253	22.2072	64.6509	1.54164	Up	1.9e-59	3.87e-58
Ly9	1968	11	64	0.387965	1.12758	1.53923	Up	0.000344342	0.00080416
Slc28a2	2871	1282	7446	30.9941	89.9255	1.53673	Up	0	0
LOC100912041	874	434	2520	34.467	99.9728	1.53632	Up	3.07e-117	1.18e-115
Rnf111	4692	682	3960	10.0891	29.2638	1.53632	Up	3.6e-183	2.19e-181
Rab13	760	24	139	2.19191	6.34153	1.53264	Up	9.56e-08	3.53e-07
Cflar	1799	550	3179	21.2205	61.2706	1.52973	Up	1.58e-146	7.79e-145
Fas	2553	128	738	3.48004	10.023	1.52614	Up	3.46e-35	4.37e-34
Lyve1	3083	282	1625	6.34893	18.2756	1.52534	Up	1.81e-75	4.51e-74
Ptpn2	1458	274	1578	13.0442	37.5269	1.52451	Up	2.79e-73	6.74e-72
Cyp27a1	2129	1016	5845	33.124	95.1923	1.52297	Up	4.06e-266	3.39e-264
Cd86	942	8	46	0.589473	1.69317	1.52223	Up	0.00289034	0.00569428
Zfp36l1	2741	1600	9151	40.5168	115.758	1.51452	Up	0	0
Psmb9	913	191	1090	14.5207	41.3951	1.51135	Up	1.59e-50	2.78e-49
Cks2	616	10	57	1.12679	3.20839	1.50963	Up	0.000899548	0.00200099
S1pr3	3606	593	3367	11.4144	32.375	1.50402	Up	2.08e-151	1.05e-149
Procr	1381	90	511	4.52349	12.8298	1.50399	Up	2.4e-24	2.21e-23
RGD1309808	1098	106	601	6.70082	18.9786	1.50197	Up	2.54e-28	2.67e-27
RT1-CE14	1482	118	669	5.52661	15.652	1.50188	Up	2.37e-31	2.72e-30
Snrpn	1445	6	34	0.288209	0.815838	1.50117	Up	0.0123386	0.0215641
Rgs7	2208	6	34	0.188615	0.533916	1.50117	Up	0.0123386	0.0215677
Nfkb1	3956	1515	8526	26.5816	74.7278	1.49122	Up	0	0
Asna1	1350	737	4147	37.893	106.511	1.491	Up	9.38e-184	5.72e-182
Tmem100	1398	123	692	6.10693	17.1629	1.49078	Up	4.75e-32	5.55e-31
Pnma2	3327	8	45	0.166902	0.468978	1.49052	Up	0.003737	0.00726561
Gap43	1483	5	28	0.23402	0.654651	1.48409	Up	0.0259148	0.0412608
Mbp	2160	39	218	1.25324	3.49942	1.48145	Up	5.81e-11	2.8e-10
Hoxb4	1768	19	106	0.745927	2.07882	1.47866	Up	6.11e-06	1.84e-05
Pax9	3925	19	106	0.336	0.936395	1.47866	Up	6.11e-06	1.84e-05
Gcnt2	4093	182	1015	3.08642	8.59839	1.47813	Up	9.91e-46	1.58e-44
Gpatch4	1875	33	184	1.22162	3.40259	1.47783	Up	2.01e-09	8.59e-09
Cxcr3	1663	16	89	0.667809	1.85563	1.4744	Up	3.75e-05	0.000101256
Cd247	1709	25	139	1.01537	2.82011	1.47375	Up	2.15e-07	7.65e-07
Cir1	1356	125	694	6.39845	17.7457	1.47167	Up	1.42e-31	1.64e-30
Noct	2609	311	1721	8.27391	22.8718	1.46693	Up	1.46e-75	3.66e-74
Zmynd15	2879	15	83	0.361638	0.999607	1.46681	Up	7.47e-05	0.000196238
Htr2b	2004	53	293	1.8357	5.06947	1.4655	Up	4.43e-14	2.59e-13
PVR	1914	237	1309	8.59471	23.7132	1.46417	Up	1e-57	1.99e-56
Rasd1	1569	43	237	1.90226	5.23743	1.46114	Up	1.34e-11	6.76e-11
Gabre	2999	51	281	1.18037	3.2488	1.46067	Up	1.68e-13	9.51e-13
Pbdc1	1629	57	314	2.42873	6.68346	1.4604	Up	6.35e-15	3.9e-14
Lbp	1857	57	314	2.13053	5.86288	1.4604	Up	6.35e-15	3.9e-14
Tectb	2749	8	44	0.201995	0.554972	1.4581	Up	0.00481854	0.00923958
Def6	1893	6	33	0.220001	0.604444	1.4581	Up	0.0159769	0.0274438
Il7r	3124	20	110	0.444369	1.22088	1.4581	Up	5.04e-06	1.53e-05
Fgr	2499	86	472	2.38867	6.5489	1.45504	Up	1.28e-21	1.07e-20
Dll1	3114	143	784	3.18744	8.72952	1.4535	Up	7.27e-35	9.11e-34
RT1-T24-3	1458	43	235	2.04708	5.5886	1.44892	Up	2.17e-11	1.08e-10
Tnfrsf12a	963	123	672	8.86551	24.1956	1.44847	Up	5.83e-30	6.38e-29
Tg	8461	26	142	0.213293	0.581915	1.44797	Up	2.26e-07	8.06e-07
Hspa2	2501	37	202	1.02686	2.80047	1.44742	Up	5.86e-10	2.62e-09
Uck2	1575	191	1042	8.41739	22.9393	1.44638	Up	1.68e-45	2.67e-44
Zc3h10	2080	115	626	3.8376	10.4353	1.44319	Up	7.12e-28	7.32e-27
Ucp2	1600	1584	8613	68.7163	186.65	1.44161	Up	0	0
Rnft2	4194	16	87	0.264799	0.719256	1.44161	Up	6.13e-05	0.000162284
Rps9	747	109	592	10.1282	27.4786	1.43993	Up	2.32e-26	2.28e-25
Sstr3	3882	7	38	0.12516	0.339407	1.43924	Up	0.0099211	0.017582
Kcnq5	3806	7	38	0.12766	0.346185	1.43924	Up	0.0099211	0.017583
Hspb9	646	7	38	0.752125	2.0396	1.43924	Up	0.0099211	0.017586
Rars	2105	1312	7121	43.262	117.296	1.43898	Up	1.92e-298	1.79e-296
Cbr1	989	111	602	7.79025	21.1054	1.43787	Up	9.98e-27	9.92e-26
Tbx21	2428	38	206	1.08632	2.94179	1.43724	Up	4.84e-10	2.19e-09
Gna13	1159	309	1674	18.5055	50.0801	1.43629	Up	2.25e-71	5.3e-70
Enpp3	2772	362	1958	9.06442	24.4913	1.43398	Up	5.35e-83	1.48e-81
Rasa3	2518	565	3055	15.5746	42.0677	1.43351	Up	1.97e-128	8.36e-127
B4galt1	2292	369	1993	11.1747	30.1499	1.43191	Up	2.82e-84	7.9e-83
Khk	1284	10	54	0.54058	1.45822	1.43162	Up	0.00191244	0.00397687
Nat8l	3279	15	81	0.317523	0.856518	1.43162	Up	0.000122146	0.000306642
Clk1	1775	15	81	0.586567	1.58227	1.43162	Up	0.000122146	0.000306666
Spdya	1868	34	183	1.26336	3.39678	1.4269	Up	5.57e-09	2.29e-08
Scube1	4237	40	215	0.655279	1.75943	1.42493	Up	2.6e-10	1.19e-09
Hjurp	2859	16	86	0.388446	1.04298	1.42493	Up	7.82e-05	0.000205109
Cd44	3992	579	3110	10.0673	27.0124	1.42394	Up	1.87e-129	8.02e-128
Arhgap30	3672	151	811	2.8543	7.65792	1.42382	Up	5.42e-35	6.81e-34
Rasgef1c	2229	19	102	0.591655	1.58666	1.42316	Up	1.62e-05	4.63e-05
Mocos	3037	106	569	2.42262	6.49621	1.42303	Up	5.5e-25	5.18e-24
Trmt61a	1834	11	59	0.416311	1.11544	1.42188	Up	0.00121027	0.00258258
Fmo3	1887	275	1475	10.1155	27.1027	1.42188	Up	3.41e-62	7.21e-61
Kpna4	2016	1236	6626	42.5552	113.96	1.42112	Up	7.61e-273	6.53e-271
Anxa1	1388	736	3945	36.8055	98.5486	1.42091	Up	3.34e-163	1.82e-161
Arhgef3	3617	656	3507	12.5887	33.6186	1.41713	Up	9.84e-145	4.79e-143
Plekha3	1697	474	2534	19.3875	51.7747	1.41712	Up	4.36e-105	1.54e-103
Sh2d2a	1562	9	48	0.399932	1.0655	1.4137	Up	0.00388668	0.00754208
Tnfrsf8	3375	6	32	0.123396	0.328753	1.4137	Up	0.0206144	0.0347691
Rp9	719	36	192	3.47535	9.25902	1.4137	Up	2.98e-09	1.26e-08
RGD1564036	1146	9	48	0.545108	1.45228	1.4137	Up	0.00388668	0.00754161
Ly96	281	27	144	6.66933	17.7684	1.4137	Up	3.01e-07	1.06e-06
Sox5	2815	28	149	0.690406	1.83527	1.41048	Up	1.95e-07	6.97e-07
Zfp217	3355	255	1354	5.27561	13.9933	1.40732	Up	2.13e-56	4.16e-55
LOC500331	1435	13	69	0.628805	1.66721	1.40675	Up	0.000488124	0.0011187
Ccdc69	1436	13	69	0.628367	1.66605	1.40675	Up	0.000488124	0.00111886
Pde4b	3120	888	4713	19.7553	52.3764	1.40668	Up	9.01e-192	5.78e-190
RGD1309730	1050	85	451	5.61894	14.8929	1.40626	Up	8.69e-20	6.75e-19
Fnbp4	4087	1128	5973	19.1571	50.6735	1.40335	Up	1.12e-241	8.67e-240
Fmr1	4189	573	3032	9.49443	25.0964	1.40233	Up	1.72e-123	6.99e-122
Rhoh	1492	31	164	1.44217	3.81125	1.40202	Up	5.29e-08	1.99e-07
Gpat3	1987	245	1296	8.55841	22.6152	1.40188	Up	9.34e-54	1.73e-52
Pde9a	2050	66	349	2.23468	5.90289	1.40135	Up	1.47e-15	9.33e-15
Cntn1	3210	7	37	0.151362	0.399659	1.40076	Up	0.0127551	0.0222385
Knop1	1143	7	37	0.425086	1.1224	1.40076	Up	0.0127551	0.0222409
Lilrc2	1034	7	37	0.469897	1.24072	1.40076	Up	0.0127551	0.0222422
Zfand2a	3194	391	2066	8.49702	22.4279	1.40026	Up	1.54e-84	4.33e-83
Slc16a3	2118	29	153	0.950379	2.50472	1.39807	Up	1.6e-07	5.75e-07
Lat2	615	11	58	1.24149	3.26999	1.39721	Up	0.00154609	0.00325668
Stk3	2603	400	2106	10.6662	28.0529	1.3951	Up	1.1e-85	3.15e-84
Ctsz	1355	173	909	8.862	23.2604	1.39217	Up	8.14e-38	1.1e-36
Rpl26	547	4550	23907	577.363	1515.41	1.39216	Up	0	0
Midn	1725	636	3340	25.5913	67.1352	1.39141	Up	2.6e-134	1.16e-132
Sema3a	2319	167	876	4.99851	13.0977	1.38975	Up	2.07e-36	2.68e-35
Rsrp1	1515	537	2815	24.6029	64.4256	1.38881	Up	3.52e-113	1.32e-111
Emb	1366	29	152	1.47357	3.85821	1.38861	Up	2.03e-07	7.24e-07
Trib1	1972	412	2157	14.5016	37.9259	1.38698	Up	5.6e-87	1.63e-85
Atp12a	4160	13	68	0.216908	0.566772	1.38569	Up	0.000621772	0.00140959
Sfrp1	3892	96	502	1.71208	4.47223	1.38525	Up	2.05e-21	1.69e-20
Ttll9	1747	14	73	0.556237	1.44885	1.38113	Up	0.00039557	0.000916464
Rbms1	1959	863	4499	30.5774	79.6296	1.38084	Up	2.93e-178	1.74e-176
Cd2	1164	53	276	3.16044	8.22146	1.37927	Up	2.49e-12	1.32e-11
Nlrp3	3857	75	390	1.3497	3.50597	1.37718	Up	7.99e-17	5.45e-16
Il1rl2	2043	5	26	0.169874	0.441263	1.37718	Up	0.0433618	0.0665859
Atp7b	5506	20	104	0.252127	0.654923	1.37718	Up	2.14e-05	6.03e-05
Rasef	2404	5	26	0.144364	0.375	1.37718	Up	0.0433618	0.0665891
Bclaf1	3207	1382	7186	29.9112	77.6929	1.3771	Up	2.05e-282	1.82e-280
Fam105a	1508	36	187	1.65701	4.29965	1.37563	Up	9.67e-09	3.91e-08
Zc3h12a	2544	283	1470	7.72136	20.0352	1.37561	Up	4.02e-59	8.13e-58
Anapc10	1113	32	166	1.99563	5.17137	1.3737	Up	6.94e-08	2.59e-07
Celsr2	9023	51	264	0.392323	1.01449	1.37063	Up	9.37e-12	4.78e-11
Corin	3640	1326	6856	25.2852	65.3074	1.36895	Up	3.41e-267	2.86e-265
Lyz2	1191	389	2010	22.6706	58.5163	1.36802	Up	1.44e-79	3.79e-78
Chit1	2186	12	62	0.381027	0.98341	1.3679	Up	0.00124644	0.00265757
Sh3bp2	2860	91	470	2.20851	5.69803	1.36739	Up	8.67e-20	6.73e-19
Agpat4	1853	165	852	6.18064	15.9425	1.36705	Up	1.21e-34	1.51e-33
Clec7a	2427	25	129	0.714982	1.84295	1.36604	Up	2.36e-06	7.5e-06
Col23a1	2731	14	72	0.355821	0.914121	1.36124	Up	0.000502328	0.00115007
Sdk2	6162	37	190	0.416778	1.06912	1.35907	Up	9.97e-09	4.03e-08
Jmjd1c	8363	2749	14106	22.8159	58.4837	1.358	Up	0	0
Inhbb	3119	46	236	1.02369	2.62355	1.35775	Up	1.61e-10	7.52e-10
Slamf1	2731	54	277	1.37245	3.51683	1.35752	Up	4.09e-12	2.15e-11
Galnt14	2284	8	41	0.243119	0.622416	1.35622	Up	0.0101517	0.0179652
Prss8	2208	8	41	0.251487	0.64384	1.35622	Up	0.0101517	0.0179632
Txnip	2742	13627	69663	344.951	880.902	1.35259	Up	0	0
Dap	1591	211	1078	9.20528	23.4932	1.35171	Up	1.03e-42	1.54e-41
Pgap3	2328	65	332	1.93801	4.94479	1.35134	Up	3.64e-14	2.14e-13
Whamm	2849	262	1338	6.38313	16.2838	1.3511	Up	1.38e-52	2.51e-51
Top1	2304	589	3006	17.7442	45.2376	1.35017	Up	7.38e-116	2.81e-114
Gldn	2385	61	311	1.77528	4.52132	1.3487	Up	2.54e-13	1.43e-12
Yars	2440	388	1974	11.0374	28.0511	1.34566	Up	2.53e-76	6.39e-75
Lilrb4	1152	25	127	1.5063	3.82247	1.34349	Up	3.76e-06	1.16e-05
Zfp36	1808	750	3809	28.793	73.0475	1.34311	Up	3.47e-145	1.7e-143
Aldoc	1581	40	203	1.75611	4.45202	1.34207	Up	4.31e-09	1.8e-08
Hs3st1	927	55	279	4.1182	10.4356	1.34143	Up	5.29e-12	2.76e-11
Hoxb3	1863	15	76	0.55886	1.41447	1.3397	Up	0.000405056	0.000935597
Trim26	3197	528	2674	11.4635	29.0009	1.33905	Up	5.09e-102	1.75e-100
Arhgap17	3416	474	2400	9.63131	24.3605	1.33874	Up	1.02e-91	3.13e-90
Rnasel	2481	145	734	4.05664	10.258	1.33839	Up	3.56e-29	3.83e-28
Rpl17	614	2244	11351	253.676	641.001	1.33734	Up	0	0
Anp32e	1374	905	4576	45.7179	115.476	1.33676	Up	8.04e-173	4.63e-171
Ppp1r1a	1550	36	182	1.61211	4.0713	1.33653	Up	3.07e-08	1.19e-07
Mzf1	3603	21	106	0.404557	1.02008	1.33427	Up	2.77e-05	7.73e-05
Isy1	1480	130	655	6.09686	15.3452	1.33165	Up	5.17e-26	5.03e-25
Tspan5	2852	115	579	2.79881	7.03918	1.33059	Up	3.83e-23	3.39e-22
Gnpda2	1825	94	473	3.57511	8.98651	1.32977	Up	3.71e-19	2.82e-18
Diaph1	5588	1037	5213	12.8809	32.3463	1.32836	Up	8.86e-195	5.75e-193
Itpripl1	1878	100	502	3.69598	9.26832	1.32635	Up	3.6e-20	2.83e-19
Tnfrsf1b	2894	350	1753	8.39449	21.0028	1.32306	Up	2.58e-66	5.74e-65
Ctxn1	1209	7	35	0.40188	1.00377	1.32059	Up	0.0208688	0.0351602
Papolg	3725	229	1145	4.26711	10.6579	1.32059	Up	8.93e-44	1.37e-42
Slc10a7	1023	49	245	3.32464	8.30392	1.32059	Up	1.74e-10	8.11e-10
Trim6	2452	10	50	0.283077	0.707037	1.32059	Up	0.00505246	0.0096573
Taf11	1188	66	330	3.85613	9.63142	1.32059	Up	1.16e-13	6.62e-13
Tmem216	1310	5	25	0.264925	0.661701	1.32059	Up	0.055722	0.083904
Klk1c3	817	5	25	0.424788	1.06099	1.32059	Up	0.055722	0.0839323
Actg2	1222	71	354	4.03285	10.0444	1.31652	Up	1.71e-14	1.02e-13
S1pr1	2571	1427	7107	38.5254	95.8467	1.31492	Up	7.7e-261	6.32e-259
Atp13a1	3812	551	2743	10.0328	24.9497	1.3143	Up	9.09e-102	3.1e-100
Cdo1	1457	88	438	4.19226	10.4234	1.31402	Up	1.48e-17	1.04e-16
Nub1	2542	951	4722	25.9675	64.4085	1.31055	Up	4.17e-173	2.41e-171
Gareml	2662	24	119	0.625789	1.55	1.30852	Up	1.17e-05	3.37e-05
A3galt2	1911	176	872	6.39259	15.8215	1.30742	Up	3.08e-33	3.7e-32
Smpdl3b	1898	76	376	2.77934	6.86886	1.30533	Up	3.93e-15	2.44e-14
Ing3	2158	184	910	5.91822	14.6212	1.30483	Up	1.61e-34	2e-33
RGD1563888	873	118	583	9.38194	23.1551	1.30337	Up	1.26e-22	1.09e-21
Zfp189	2945	258	1274	6.08078	14.9995	1.30259	Up	1.45e-47	2.4e-46
Zfp281	3081	479	2365	10.7912	26.6154	1.30241	Up	8.07e-87	2.34e-85
Cd47	1931	1185	5850	42.5952	105.043	1.30221	Up	5.79e-212	4.04e-210
Cited2	1969	376	1856	13.2546	32.6832	1.30206	Up	1.75e-68	4e-67
Arpc3	872	440	2171	35.0236	86.3249	1.30145	Up	9.33e-80	2.47e-78
Sphk1	3146	29	143	0.639829	1.57605	1.30056	Up	1.62e-06	5.24e-06
Gnai3	3069	1696	8363	38.3578	94.484	1.30055	Up	1.42e-301	1.33e-299
C1qc	1029	489	2409	32.9851	81.1735	1.29919	Up	4.44e-88	1.31e-86
Fam49a	1356	370	1820	18.9394	46.5377	1.29701	Up	8.32e-67	1.87e-65
Casp8	2003	170	836	5.89105	14.4717	1.29663	Up	1.49e-31	1.72e-30
Sphkap	5423	932	4582	11.9289	29.296	1.29624	Up	2.65e-165	1.46e-163
Pex11a	2259	95	467	2.91899	7.16793	1.29609	Up	2.84e-18	2.07e-17
Sap30bp	2026	210	1032	7.19457	17.6617	1.29565	Up	1.54e-38	2.1e-37
Rsrc2	2067	103	506	3.45877	8.48795	1.29516	Up	1.17e-19	9.04e-19
Fyb	2707	75	368	1.92308	4.7136	1.29341	Up	1.18e-14	7.11e-14
Rgs2	685	73	358	7.39702	18.1211	1.29266	Up	2.77e-14	1.64e-13
Cxcr6	1055	31	152	2.03955	4.99556	1.2924	Up	8.47e-07	2.85e-06
Fndc3b	3682	1427	6996	26.9008	65.8808	1.29221	Up	3.47e-250	2.75e-248
Slc13a3	3179	9	44	0.196506	0.479905	1.28817	Up	0.0102262	0.0180847
Lrrc66	2598	9	44	0.240452	0.587228	1.28817	Up	0.0102262	0.0180837
Dmp1	2624	35	171	0.925825	2.25957	1.28723	Up	1.85e-07	6.63e-07
Spidr	3118	118	576	2.62682	6.4053	1.28595	Up	5.91e-22	4.99e-21
Smn1	1224	218	1064	12.3623	30.1407	1.28576	Up	3.01e-39	4.19e-38
Kcna3	1578	16	78	0.703781	1.71388	1.28407	Up	0.000517524	0.00118296
Tcf21	1224	159	775	9.01655	21.954	1.28383	Up	5.96e-29	6.36e-28
Psd4	4791	78	380	1.13004	2.75011	1.28312	Up	6.33e-15	3.89e-14
Ror1	3533	84	409	1.65029	4.01396	1.2823	Up	6.06e-16	3.94e-15
Atp10a	5215	111	540	1.47738	3.59031	1.28106	Up	1.45e-20	1.16e-19
Scarb1	2476	184	893	5.15813	12.5053	1.27762	Up	6.83e-33	8.14e-32
Ccnl1	2119	500	2419	16.3781	39.582	1.27308	Up	8.18e-86	2.34e-84
Anks1b	5546	18	87	0.225277	0.543917	1.27168	Up	0.000264476	0.000640185
Exosc2	1460	96	464	4.56397	11.0194	1.27168	Up	1.08e-17	7.68e-17
Snrpf	849	137	662	11.2005	27.036	1.27132	Up	1.32e-24	1.23e-23
Fam89a	1343	58	280	2.99762	7.22895	1.26997	Up	3.36e-11	1.64e-10
Runx2	5641	23	111	0.283007	0.682276	1.26952	Up	3.58e-05	9.68e-05
Eif5a	1199	481	2321	27.8452	67.1195	1.2693	Up	4.79e-82	1.3e-80
Gabpb1l	1832	74	357	2.8037	6.75672	1.26899	Up	6.79e-14	3.92e-13
P2rx5	2401	632	3048	18.2705	44.0165	1.26853	Up	4.38e-107	1.56e-105
Stard5	1202	121	581	6.98724	16.7596	1.2622	Up	1.47e-21	1.22e-20
Lrrn1	3056	5	24	0.113564	0.272302	1.2617	Up	0.0712672	0.105556
Rhd	1492	10	48	0.465217	1.11549	1.2617	Up	0.00808164	0.0149959
Sowahc	4467	40	192	0.62154	1.49032	1.2617	Up	5.13e-08	1.93e-07
C1qb	1076	255	1224	16.4495	39.4423	1.2617	Up	1.1e-43	1.69e-42
Mterf3	1424	216	1036	10.5285	25.2257	1.26059	Up	3.57e-37	4.73e-36
Usp53	6108	787	3774	8.94335	21.4238	1.26032	Up	7.21e-131	3.13e-129
Pla2g2a	766	101	484	9.15203	21.9083	1.25932	Up	3.83e-18	2.78e-17
Rab32	2069	14	67	0.469669	1.12281	1.2574	Up	0.00160951	0.0033757
Mtfr2	1906	46	220	1.67517	4.00214	1.25646	Up	5.92e-09	2.43e-08
Lrat	5329	141	674	1.83653	4.38538	1.25572	Up	1.37e-24	1.27e-23
Dcp2	1621	267	1276	11.4328	27.2936	1.25538	Up	3.9e-45	6.13e-44
Abra	1282	171	817	9.25833	22.0967	1.255	Up	1.85e-29	2.01e-28
Gzmk	882	18	86	1.41654	3.38083	1.255	Up	0.00033149	0.000775886
Dtnb	3361	101	482	2.08582	4.97246	1.25334	Up	5.91e-18	4.24e-17
Gtf3c6	1553	121	577	5.40802	12.8824	1.25223	Up	3.51e-21	2.87e-20
Slc44a2	3428	2405	11463	48.6966	115.945	1.25154	Up	0	0
Rpl38	305	59	281	13.4269	31.9447	1.25045	Up	5.25e-11	2.54e-10
Mcpt1l1	1032	133	633	8.94534	21.2675	1.24944	Up	5.09e-23	4.48e-22
Cd226	2312	41	195	1.23089	2.92442	1.24844	Up	5.16e-08	1.95e-07
Ube2j2	1613	127	604	5.46505	12.9836	1.24839	Up	5.24e-22	4.43e-21
Apoe	1185	826	3917	48.3823	114.611	1.2442	Up	3.77e-133	1.66e-131
Zcchc9	1448	119	563	5.70431	13.4813	1.24084	Up	1.95e-20	1.55e-19
RGD1305928	526	11	52	1.45155	3.42776	1.23967	Up	0.00638612	0.0120502
Pdlim3	1565	705	3329	31.268	73.7552	1.23806	Up	1.34e-112	5.01e-111
Pdlim1	1391	1484	7001	74.0511	174.512	1.23674	Up	2.63e-234	2e-232
Ppp1r27	789	7	33	0.615809	1.45021	1.2357	Up	0.0336488	0.0526437
Sema3e	4476	7	33	0.108551	0.255633	1.2357	Up	0.0336488	0.0526331
Omd	1802	7	33	0.26963	0.634968	1.2357	Up	0.0336488	0.0526305
Gclc	3047	533	2506	12.1417	28.5168	1.23184	Up	1.44e-84	4.05e-83
Rapgef5	5419	1207	5664	15.4601	36.2407	1.22906	Up	3.75e-188	2.35e-186
Zfp583	2550	13	61	0.353857	0.829435	1.22896	Up	0.00318754	0.00624631
RT1-CE10	1114	290	1360	18.0691	42.3298	1.22815	Up	1.8e-46	2.92e-45
Dcun1d1	1703	334	1566	13.6131	31.8838	1.22783	Up	3.09e-53	5.68e-52
Zbtb16	2306	1546	7246	46.5345	108.951	1.22731	Up	1.25e-239	9.62e-238
B2m	1829	6476	30249	245.764	573.443	1.22238	Up	0	0
Ypel4	1547	72	336	3.23048	7.53081	1.22106	Up	1.73e-12	9.29e-12
Nat14	1519	9	42	0.411253	0.958704	1.22106	Up	0.0162904	0.0279545
Sorcs1	3940	18	84	0.317103	0.739224	1.22106	Up	0.000518002	0.0011837
Scnn1a	3374	30	140	0.617164	1.43872	1.22106	Up	6.19e-06	1.87e-05
Tuba1c	1535	24	112	1.08524	2.5299	1.22106	Up	5.58e-05	0.000148402
Bles03	1610	601	2803	25.9104	60.3657	1.2202	Up	4.87e-93	1.51e-91
Zhx2	2855	718	3341	17.4559	40.5754	1.21689	Up	4.3e-110	1.57e-108
Dgat2	2294	390	1814	11.8004	27.4181	1.21629	Up	1.54e-60	3.18e-59
Adar	3608	1848	8592	35.5517	82.5697	1.21569	Up	1.13e-279	9.86e-278
Stom	1764	567	2636	22.3105	51.8131	1.21559	Up	4.19e-87	1.22e-85
Rgs6	2240	276	1283	8.55236	19.8596	1.21545	Up	2.91e-43	4.41e-42
Baz2b	7132	1215	5647	11.8247	27.4536	1.21519	Up	2.22e-184	1.36e-182
Aldh1l1	2803	14	65	0.346681	0.80405	1.21368	Up	0.0025262	0.00517838
Tpsb2	1088	39	181	2.48806	5.76823	1.21311	Up	2.92e-07	1.03e-06
Asns	2014	25	116	0.861599	1.99706	1.21279	Up	4.47e-05	0.000119878
Adat3	1370	22	102	1.11462	2.5815	1.21166	Up	0.000135263	0.000338076
Ralgds	3684	289	1339	5.44506	12.6024	1.21068	Up	8.11e-45	1.27e-43
Fstl3	771	19	88	1.7105	3.9575	1.21017	Up	0.00041281	0.000953014
Hmgn3	1407	179	829	8.83047	20.4293	1.21008	Up	2.48e-28	2.6e-27
Thoc1	1500	99	458	4.58109	10.5869	1.20851	Up	2.78e-16	1.84e-15
Atg3	1393	381	1762	18.9845	43.8579	1.20802	Up	2.96e-58	5.95e-57
Tmem81	1633	37	171	1.57268	3.6308	1.20706	Up	6.96e-07	2.36e-06
Crh	1196	5	23	0.290177	0.666791	1.2003	Up	0.0906926	0.124549
Jmjd4	1281	49	225	2.65504	6.09013	1.19774	Up	1.41e-08	5.65e-08
Cyb561	2683	84	385	2.17312	4.97546	1.19506	Up	1.07e-13	6.11e-13
Gins2	4192	115	526	1.90415	4.35068	1.19209	Up	3.93e-18	2.85e-17
Rinl	3001	7	32	0.161904	0.369723	1.19131	Up	0.0424766	0.0653615
Tmsb10	472	95	434	13.9703	31.8816	1.19036	Up	3.53e-15	2.19e-14
Ddx24	2820	859	3922	21.1431	48.2227	1.18952	Up	1.58e-124	6.44e-123
Cd96	2056	39	178	1.31664	3.00186	1.189	Up	5.56e-07	1.89e-06
Tgm2	3508	4770	21743	94.3808	214.908	1.18716	Up	0	0
Snx2	2036	309	1408	10.5343	23.9783	1.18663	Up	1.17e-45	1.87e-44
Ddx21	4381	1423	6483	22.5453	51.3093	1.18639	Up	9.23e-204	6.19e-202
Xrn2	3787	630	2870	11.547	26.2772	1.18629	Up	3.06e-91	9.34e-90
Sptbn2	8186	9	41	0.0763125	0.173662	1.18629	Up	0.0204604	0.0345299
Hmgn5b	2042	9	41	0.305923	0.696179	1.18629	Up	0.0204604	0.0345318
Utp14a	2469	181	824	5.08841	11.5717	1.18532	Up	2.47e-27	2.49e-26
RT1-CE15	1097	139	632	8.79494	19.9758	1.1835	Up	2.86e-21	2.34e-20
Sptlc2	3715	936	4255	17.4881	39.7131	1.18324	Up	7.46e-134	3.31e-132
Bcl3	1788	55	250	2.13511	4.84803	1.18309	Up	3.08e-09	1.3e-08
Mid1	2262	100	454	3.06854	6.95915	1.18136	Up	1.2e-15	7.68e-15
Cd200	2235	680	3086	21.1182	47.8753	1.1808	Up	2.79e-97	9.03e-96
Ccdc77	2441	65	294	1.84829	4.17612	1.17597	Up	1.51e-10	7.04e-10
Hnrnpf	2230	3542	16019	110.247	249.071	1.17581	Up	0	0
Atf4	1410	1656	7471	81.5203	183.718	1.17226	Up	3.2e-230	2.4e-228
Pak1ip1	1507	89	401	4.09922	9.22622	1.17039	Up	8.4e-14	4.84e-13
Gnl2	2301	603	2716	18.1897	40.9266	1.16992	Up	1.24e-84	3.5e-83
Cma1	981	20	90	1.4151	3.18102	1.16859	Up	0.000507174	0.00116057
Exosc3	850	30	135	2.44978	5.50691	1.16859	Up	1.81e-05	5.13e-05
Ddias	3338	10	45	0.20794	0.467433	1.16859	Up	0.0159932	0.0274657
Ube2d3	1531	40	180	1.81347	4.07653	1.16859	Up	6.8e-07	2.3e-06
Szrd1	3255	10	45	0.213242	0.479352	1.16859	Up	0.0159932	0.0274642
Ift22	1026	10	45	0.676515	1.52075	1.16859	Up	0.0159932	0.0274627
St8sia6	908	6	27	0.458659	1.03103	1.16859	Up	0.0694238	0.103104
Rrp9	1550	143	643	6.40367	14.3838	1.16747	Up	3.42e-21	2.79e-20
Gtpbp1	2647	738	3317	19.3521	43.4495	1.16685	Up	1.51e-102	5.21e-101
Nifk	1466	445	1998	21.0693	47.2557	1.16534	Up	2.37e-62	5.03e-61
Snrpe	420	70	314	11.5684	25.9223	1.164	Up	5.08e-11	2.46e-10
C1r	2696	2824	12658	72.7059	162.794	1.1629	Up	0	0
Il4r	3498	918	4110	18.2158	40.7394	1.16124	Up	1.1e-125	4.51e-124
Tlr3	3384	315	1410	6.46108	14.4471	1.16094	Up	3.03e-44	4.7e-43
Msx1	1761	40	179	1.57661	3.52441	1.16055	Up	8.38e-07	2.82e-06
Slc7a6	3652	426	1905	8.09662	18.0866	1.15953	Up	4.42e-59	8.93e-58
Psme2	1340	754	3362	39.0563	86.9933	1.15535	Up	2.39e-102	8.23e-101
Spon2	1743	24	107	0.955737	2.12853	1.15517	Up	0.000163933	0.000406418
Car11	1322	11	49	0.577545	1.28516	1.15394	Up	0.0125196	0.0218645
LOC691807	1081	463	2062	29.729	66.1387	1.15363	Up	2.57e-63	5.51e-62
Twistnb	3557	177	788	3.45393	7.68131	1.15311	Up	3.57e-25	3.39e-24
Kcnmb1	1268	20	89	1.0948	2.43368	1.15247	Up	0.00062811	0.00142344
Tmed5	1813	439	1953	16.807	37.3506	1.15206	Up	6.16e-60	1.27e-58
Prkar1b	2306	29	129	0.872898	1.93965	1.15191	Up	3.46e-05	9.37e-05
Rnd3	2002	627	2789	21.7384	48.3034	1.15188	Up	8.03e-85	2.27e-83
Rrp15	1164	105	467	6.26125	13.911	1.1517	Up	1.73e-15	1.1e-14
Wdr46	2251	169	750	5.21118	11.5526	1.14853	Up	6.81e-24	6.17e-23
Tmem86b	1123	16	71	0.988929	2.19216	1.14841	Up	0.00244934	0.00502974
Sox9	4030	80	355	1.37787	3.05433	1.14841	Up	4.67e-12	2.44e-11
Rassf5	3423	126	559	2.55499	5.66236	1.14809	Up	3.56e-18	2.59e-17
Slc1a5	2541	126	559	3.44184	7.62781	1.14809	Up	3.56e-18	2.59e-17
Dennd2d	1926	14	62	0.504541	1.11616	1.14551	Up	0.00488184	0.0093489
Eddm3b	1177	7	31	0.412806	0.913226	1.14551	Up	0.0533978	0.0808054
Il1r1	1773	796	3523	31.1623	68.8964	1.14463	Up	1.23e-105	4.35e-104
Slc4a8	3626	47	208	0.899694	1.98897	1.14452	Up	1.44e-07	5.19e-07
Khdrbs3	1563	280	1239	12.4344	27.4856	1.14434	Up	3.03e-38	4.12e-37
Rtp3	1960	45	199	1.59361	3.52038	1.14344	Up	2.76e-07	9.75e-07
Lcp2	3384	154	681	3.15875	6.97766	1.14339	Up	1.08e-21	9.04e-21
Aqp1	2624	6957	30753	184.028	406.365	1.14286	Up	0	0
Cyba	698	100	442	9.94419	21.9563	1.14271	Up	1.43e-14	8.59e-14
Clec12a	1000	12	53	0.832925	1.83768	1.14162	Up	0.00981354	0.0174052
Trmt10b	1278	125	552	6.78897	14.9762	1.14141	Up	8.14e-18	5.8e-17
Gzmb	1445	41	181	1.96943	4.34314	1.14096	Up	1.02e-06	3.4e-06
Sec23b	2758	403	1779	10.1423	22.3653	1.14088	Up	6.05e-54	1.12e-52
Hspb11	710	34	150	3.32388	7.32531	1.14002	Up	9.08e-06	2.71e-05
Rnf144b	3159	462	2036	10.1512	22.3471	1.13844	Up	2.73e-61	5.68e-60
Prim1	1628	104	458	4.43408	9.75448	1.13743	Up	5.96e-15	3.67e-14
Tm4sf1	1950	479	2109	17.05	37.5003	1.13713	Up	2.58e-63	5.51e-62
Wasf1	2512	5	22	0.138158	0.303666	1.13617	Up	0.114799	0.154911
Cideb	1272	5	22	0.27284	0.599692	1.13617	Up	0.114799	0.15487
Ms4a4c	672	5	22	0.516447	1.13513	1.13617	Up	0.114799	0.154884
Foxo1	2560	726	3190	19.6844	43.206	1.13418	Up	1.75e-94	5.48e-93
Baiap2	1798	344	1511	13.2799	29.1385	1.13369	Up	1.24e-45	1.97e-44
Utp11l	1319	167	733	8.78813	19.2687	1.13263	Up	6.49e-23	5.67e-22
Lss	2853	126	553	3.06544	6.72073	1.13252	Up	1.2e-17	8.5e-17
Aff1	4660	1458	6398	21.7168	47.6049	1.1323	Up	4.04e-187	2.51e-185
Bid	1034	39	171	2.61799	5.73414	1.13112	Up	2.4e-06	7.63e-06
Ptk2b	3848	154	675	2.77786	6.08221	1.13062	Up	3.64e-21	2.98e-20
Aebp1	3793	711	3115	13.011	28.4753	1.12998	Up	8.88e-92	2.73e-90
RGD1559909	699	40	175	3.97198	8.68068	1.12795	Up	1.92e-06	6.16e-06
S100a6	402	666	2907	114.993	250.733	1.1246	Up	3.83e-85	1.09e-83
Ifnlr1	1593	72	314	3.13719	6.8345	1.12336	Up	1.69e-10	7.85e-10
Masp1	5111	753	3282	10.2262	22.2651	1.12252	Up	1.28e-95	4.07e-94
Eln	3590	720	3138	13.9208	30.3076	1.12244	Up	1.71e-91	5.23e-90
S100a10	573	432	1882	52.3304	113.883	1.12183	Up	1.58e-55	3.04e-54
Mafk	2646	1059	4613	27.7799	60.4486	1.12167	Up	1.74e-133	7.67e-132
Alox5ap	937	54	235	4.00017	8.69603	1.12029	Up	3.73e-08	1.44e-07
Brinp2	4127	20	87	0.336372	0.730933	1.11968	Up	0.000958154	0.00206975
Naf1	2131	63	274	2.05202	4.4582	1.11942	Up	2.76e-09	1.17e-08
Snx10	1400	55	239	2.72684	5.9192	1.11817	Up	2.99e-08	1.16e-07
Usp25	4531	2615	11356	40.0592	86.9009	1.11724	Up	0	0
Sesn1	2850	1847	8013	44.9828	97.4862	1.11582	Up	1.46e-228	1.09e-226
Tcirg1	2505	221	958	6.12363	13.2602	1.11464	Up	8.73e-29	9.28e-28
Ptch2	4892	6	26	0.0851314	0.184281	1.11414	Up	0.0873228	0.120413
Cyp2d1	1623	6	26	0.2566	0.555454	1.11414	Up	0.0873228	0.120419
Myl1	975	27	117	1.92213	4.16077	1.11414	Up	0.000125248	0.000314127
Trim5	2438	947	4101	26.9613	58.3242	1.1132	Up	1.72e-117	6.65e-116
Mrpl42	671	209	904	21.6196	46.7131	1.11149	Up	3.9e-27	3.91e-26
Ccr5	2473	105	454	2.94707	6.36538	1.11097	Up	2.4e-14	1.43e-13
C1s	2899	3201	13823	76.6412	165.328	1.10914	Up	0	0
LOC684871	1294	22	95	1.18008	2.54555	1.10909	Up	0.000601	0.00136527
Nop56	1912	532	2294	19.3129	41.6005	1.10703	Up	5.99e-66	1.33e-64
Ifrd1	1724	650	2795	26.1698	56.2131	1.103	Up	1.62e-79	4.25e-78
Btg1	1462	1298	5576	61.6243	132.242	1.10161	Up	1.74e-156	9.04e-155
Scn7a	6546	1591	6819	16.8701	36.1192	1.09829	Up	4.91e-190	3.11e-188
LOC100362040	1770	7	30	0.274505	0.58768	1.0982	Up	0.0668348	0.0994721
Kif21b	5387	85	364	1.09521	2.34287	1.09707	Up	1.43e-11	7.19e-11
Rbm8a	1486	116	496	5.41831	11.5733	1.09488	Up	3.19e-15	1.99e-14
Pappa	4933	66	282	0.928662	1.98212	1.09382	Up	3.16e-09	1.33e-08
Cyp2j10	1778	33	141	1.28827	2.74967	1.09382	Up	3.17e-05	8.79e-05
Aldob	1562	11	47	0.488806	1.0433	1.09382	Up	0.0193213	0.0327615
Stat4	2981	22	94	0.512254	1.09335	1.09382	Up	0.000738736	0.00165946
Grap2	1099	15	64	0.947367	2.01918	1.09177	Up	0.00587478	0.0111378
Prrg4	1878	19	81	0.702235	1.49549	1.09059	Up	0.00183711	0.00383017
Asgr2	1367	38	162	1.92948	4.10903	1.09059	Up	8.32e-06	2.49e-05
Nt5e	2803	1103	4700	27.3135	58.139	1.08989	Up	5.16e-130	2.22e-128
Crispld2	4043	3147	13396	54.0279	114.885	1.08842	Up	0	0
C1galt1	1403	328	1396	16.2271	34.5001	1.0882	Up	9.62e-40	1.36e-38
Nras	1300	634	2697	33.8509	71.9334	1.08747	Up	3.99e-75	9.91e-74
Siah2	2028	170	723	5.81843	12.3613	1.08713	Up	2.66e-21	2.18e-20
LOC100151767	2306	323	1373	9.72228	20.6445	1.08639	Up	5.12e-39	7.09e-38
Mroh7	4161	44	187	0.733972	1.55825	1.08613	Up	1.75e-06	5.64e-06
Adrbk2	2370	32	136	0.937187	1.98968	1.08613	Up	4.88e-05	0.000130521
Zfp956	1603	16	68	0.692805	1.47085	1.08613	Up	0.00461814	0.00888202
Ncam1	3177	243	1031	5.30901	11.2521	1.08368	Up	1.39e-29	1.51e-28
Angpt2	2267	136	577	4.16401	8.82505	1.08363	Up	3.24e-17	2.25e-16
Cuedc2	1513	88	373	4.03709	8.54797	1.08227	Up	1.33e-11	6.72e-11
Pus7	2459	101	428	2.85094	6.03501	1.08192	Up	4.18e-13	2.31e-12
Adamts15	6064	525	2224	6.00931	12.7165	1.08143	Up	1e-61	2.11e-60
Adat1	3057	34	144	0.771984	1.63328	1.08113	Up	3.09e-05	8.57e-05
Gnai1	1931	120	508	4.31344	9.12167	1.08046	Up	2.9e-15	1.82e-14
Mfsd12	1831	139	588	5.26928	11.1348	1.0794	Up	2.04e-17	1.43e-16
Hspb7	1769	15235	64428	597.777	1262.81	1.07896	Up	0	0
Otud6b	1323	155	655	8.13199	17.1662	1.07789	Up	3.39e-19	2.57e-18
Slc7a8	4102	67	283	1.13371	2.39212	1.07723	Up	4.58e-09	1.91e-08
Pgm2	1971	224	946	7.88835	16.6417	1.07701	Up	5.05e-27	5.06e-26
Zfp608	6072	522	2204	5.9671	12.5856	1.07667	Up	9.07e-61	1.88e-59
Efs	2488	68	287	1.89707	3.99967	1.07611	Up	3.67e-09	1.54e-08
Pprc1	5228	658	2776	8.73605	18.411	1.07551	Up	5.85e-76	1.47e-74
Junb	1785	603	2542	23.4479	49.3776	1.0744	Up	1.36e-69	3.14e-68
Ranbp1	1052	172	725	11.3485	23.8954	1.07424	Up	5.52e-21	4.49e-20
Cd302	1210	265	1117	15.2015	32.0082	1.07423	Up	1.68e-31	1.93e-30
Zdhhc12	1122	42	177	2.59825	5.46982	1.07395	Up	4.1e-06	1.26e-05
Prss35	3132	14	59	0.310264	0.653165	1.07395	Up	0.00922642	0.016431
Cebpz	4004	476	2005	8.25159	17.3625	1.07323	Up	3.64e-55	6.95e-54
Scarb2	1983	2064	8683	72.2457	151.824	1.07142	Up	3.41e-232	2.58e-230
Pxk	2797	342	1437	8.48708	17.8138	1.06966	Up	8.32e-40	1.18e-38
H6pd	4724	771	3239	11.3284	23.7735	1.06941	Up	1.51e-87	4.42e-86
Treml1	1140	5	21	0.304432	0.638715	1.06905	Up	0.144493	0.191522
Taf15	1494	5	21	0.232297	0.487373	1.06905	Up	0.144493	0.191465
Pcdha5	5385	20	84	0.257792	0.540862	1.06905	Up	0.00178002	0.00371413
Fcgr3a	1174	10	42	0.59123	1.24044	1.06905	Up	0.0307508	0.0484152
Cish	1858	326	1368	12.1786	25.529	1.06779	Up	7.15e-38	9.64e-37
Adamts14	3533	26	109	0.510804	1.06973	1.06641	Up	0.000356154	0.000830069
Ace	3424	274	1148	5.55446	11.6252	1.06554	Up	6.15e-32	7.17e-31
Tp53	1756	310	1297	12.2535	25.6099	1.0635	Up	9.02e-36	1.16e-34
Fmo2	2017	588	2460	20.2347	42.2885	1.06344	Up	2.43e-66	5.42e-65
Nop58	1956	356	1489	12.633	26.3948	1.06306	Up	8.45e-41	1.21e-39
Cd8b	1255	11	46	0.608378	1.27089	1.0628	Up	0.0238892	0.039956
Rps7	653	1988	8311	211.314	441.299	1.06237	Up	2.26e-219	1.65e-217
Fam43a	2403	685	2862	19.7862	41.2961	1.06151	Up	1.12e-76	2.85e-75
Atg4a	1896	243	1015	8.89596	18.5618	1.06112	Up	3.05e-28	3.19e-27
Crlf2	1267	34	142	1.86263	3.88602	1.06095	Up	4.6e-05	0.00012332
Klf6	4206	2691	11234	44.4088	92.61	1.06032	Up	6.63e-295	6.13e-293
Dse	4130	305	1272	5.12595	10.679	1.05888	Up	7.01e-35	8.78e-34
Ywhae	1738	8645	36041	345.255	719.018	1.05837	Up	0	0
Snx20	1369	6	25	0.304209	0.633183	1.05756	Up	0.109283	0.147965
Ampd3	3919	1420	5912	25.15	52.3061	1.05642	Up	3.09e-155	1.6e-153
Foxo3	2885	602	2505	14.4836	30.1061	1.05564	Up	9.39e-67	2.11e-65
Rpl8	823	201	836	16.952	35.2208	1.05497	Up	2.49e-23	2.22e-22
Aoah	1693	19	79	0.778971	1.61794	1.05452	Up	0.00276542	0.0054623
Shisa5	1455	238	989	11.3537	23.5682	1.05367	Up	2.87e-27	2.89e-26
Was	1346	39	162	2.01115	4.17314	1.05311	Up	1.47e-05	4.2e-05
Xpo6	4357	709	2944	11.2949	23.4284	1.05259	Up	8.64e-78	2.22e-76
Abca1	6796	1168	4844	11.9293	24.714	1.05082	Up	1.78e-126	7.4e-125
Dennd1c	2027	48	199	1.64366	3.40402	1.05033	Up	1.56e-06	5.05e-06
Kbtbd11	4102	28	116	0.473791	0.980517	1.04929	Up	0.000273118	0.000659112
Cmah	2173	14	58	0.447191	0.925468	1.04929	Up	0.0113477	0.0199393
Atf6	3217	1126	4664	24.2947	50.269	1.04903	Up	1.62e-121	6.39e-120
Bcl2l1	2375	1046	4326	30.5698	63.1562	1.04682	Up	1.79e-112	6.69e-111
Ppard	3262	858	3546	18.2569	37.6919	1.04581	Up	2.19e-92	6.75e-91
Gja5	3083	196	810	4.41273	9.10971	1.04573	Up	2.34e-22	2e-21
Gcs1	2695	23	95	0.592371	1.22224	1.04496	Up	0.00107224	0.00230282
Sec14l5	2233	31	128	0.963602	1.98753	1.04447	Up	0.000136295	0.000340466
Cited1	848	39	161	3.19222	6.58299	1.04418	Up	1.78e-05	5.06e-05
Zfp385d	1736	71	293	2.83879	5.85209	1.04367	Up	6.02e-09	2.47e-08
M6pr	2257	48	198	1.47616	3.04177	1.04306	Up	1.9e-06	6.08e-06
Ephx3	1607	16	66	0.691081	1.42404	1.04306	Up	0.00696658	0.0130516
Colq	2540	121	499	3.30656	6.81177	1.0427	Up	2.85e-14	1.69e-13
Bicc1	3226	764	3146	16.4382	33.8133	1.04054	Up	1.61e-81	4.33e-80
Slc9a3	5158	17	70	0.228766	0.470554	1.04049	Up	0.00546938	0.0104014
Ttll13	3367	17	70	0.350454	0.720855	1.04049	Up	0.00546938	0.0104033
Imp3	889	281	1157	21.9396	45.1258	1.04041	Up	4.95e-31	5.63e-30
Pold3	1712	129	531	5.23011	10.7543	1.04001	Up	4.87e-15	3.01e-14
Morc3	3847	959	3946	17.303	35.5654	1.03945	Up	1.28e-101	4.35e-100
Prkrip1	1375	135	555	6.81484	13.9953	1.03819	Up	1.29e-15	8.22e-15
Ptprk	4464	1854	7608	28.8277	59.0934	1.03554	Up	5.37e-193	3.45e-191
Fcho1	3236	10	41	0.214495	0.439307	1.03429	Up	0.0379742	0.0589531
Rps6	801	727	2980	62.998	128.996	1.03395	Up	1.51e-76	3.84e-75
Ikzf1	2023	81	332	2.77916	5.6903	1.03385	Up	7.8e-10	3.46e-09
Sh3rf1	2685	165	676	4.26545	8.72962	1.03322	Up	1.43e-18	1.06e-17
Dusp27	3899	793	3246	14.1171	28.8661	1.03194	Up	5.77e-83	1.59e-81
Rab11fip4	3127	33	135	0.732505	1.49692	1.03109	Up	0.000104436	0.00026407
Sav1	2046	675	2760	22.8993	46.7731	1.03037	Up	1.21e-70	2.83e-69
U2af1	906	397	1621	30.4149	62.0366	1.02834	Up	4.6e-42	6.78e-41
Fis1	948	1302	5314	95.3295	194.36	1.02773	Up	8.95e-134	3.97e-132
Ubc	2545	494	2016	13.473	27.466	1.02758	Up	7.59e-52	1.36e-50
Robo1	4956	134	546	1.87671	3.81992	1.02533	Up	4.14e-15	2.57e-14
Mospd3	1012	41	167	2.81208	5.72175	1.02482	Up	1.66e-05	4.74e-05
Spsb2	1214	14	57	0.80045	1.62798	1.0242	Up	0.0139186	0.0241082
Dcdc5	2859	29	118	0.704058	1.43107	1.02333	Up	0.000320608	0.000751485
Nr1i2	2336	31	126	0.921114	1.87021	1.02175	Up	0.000201462	0.000492887
Taf7	1760	156	634	6.15229	12.4902	1.0216	Up	3.21e-17	2.23e-16
Ezh2	2794	79	321	1.96257	3.98356	1.02131	Up	2.15e-09	9.19e-09
Tmod4	1375	320	1300	16.1537	32.7819	1.02103	Up	1.1e-33	1.34e-32
Lifr	3407	2113	8583	43.0479	87.3494	1.02085	Up	1.42e-212	9.96e-211
Myl7	577	34	138	4.09004	8.2927	1.01973	Up	0.000100648	0.0002605
Vav1	2714	69	280	1.76467	3.57718	1.01942	Up	2.44e-08	9.55e-08
Pex12	2347	18	73	0.532334	1.07846	1.01856	Up	0.00525092	0.0100091
Hemgn	2520	19	77	0.523333	1.05946	1.01752	Up	0.00412816	0.00798784
Fbl	1181	252	1021	14.8107	29.9757	1.01715	Up	1.22e-26	1.2e-25
Slc41a3	2238	1344	5443	41.6835	84.3279	1.01653	Up	1.3e-134	5.82e-133
Zmat2	1809	415	1679	15.9233	32.1814	1.01508	Up	1.21e-42	1.8e-41
Zcchc2	4206	637	2575	10.5122	21.2276	1.01387	Up	2.25e-64	4.89e-63
RGD1311458	1917	71	287	2.57076	5.19102	1.01382	Up	1.88e-08	7.43e-08
Plaur	1208	24	97	1.37902	2.78418	1.01362	Up	0.00125687	0.00267926
Ftsj3	2871	410	1656	9.91232	19.9995	1.01267	Up	6.28e-42	9.24e-41
Cul4b	3821	448	1809	8.13815	16.4155	1.01229	Up	1.27e-45	2.02e-44
Atp8b1	4167	668	2688	11.127	22.3665	1.00728	Up	1.94e-66	4.34e-65
Snrpd1	832	214	861	17.8532	35.8817	1.00707	Up	2.28e-22	1.95e-21
Il10ra	1814	48	193	1.83666	3.68904	1.00616	Up	4.94e-06	1.5e-05
Dkk3	5010	1204	4841	16.6807	33.5035	1.00613	Up	5.47e-118	2.12e-116
Tpx2	3169	63	253	1.37989	2.76816	1.00438	Up	1.66e-07	5.96e-07
Clic1	1187	632	2537	36.9565	74.1076	1.00379	Up	1.84e-62	3.9e-61
Preb	1992	549	2203	19.1297	38.3458	1.00326	Up	2.02e-54	3.79e-53
Wdr41	2825	198	793	4.86487	9.73302	1.00049	Up	1.61e-20	1.29e-19
Crebrf	6459	1382	5533	14.8514	29.7022	0.999969	Up	2.86e-133	1.26e-131
Bak1	1921	273	1092	9.86416	19.7101	0.998665	Up	1.33e-27	1.36e-26
Vamp8	301	32	128	7.37918	14.7447	0.998665	Up	0.000234742	0.000571488
RGD1311703	1472	270	1080	12.7315	25.4395	0.998665	Up	2.57e-27	2.59e-26
Hmgb3	1521	54	216	2.46428	4.92399	0.998665	Up	1.53e-06	4.94e-06
Rbbp9	1786	26	104	1.01045	2.01904	0.998665	Up	0.000952728	0.00205831
Nupr1	625	20	80	2.22113	4.43816	0.998665	Up	0.00395394	0.0076664
Arhgap15	1666	25	100	1.04157	2.08122	0.998665	Up	0.00120557	0.00257324
Camk4	1756	8	32	0.316221	0.631856	0.998665	Up	0.0788914	0.109497
RGD1564149	1507	9	36	0.414528	0.82829	0.998665	Up	0.0605862	0.0907602
Galntl5	1539	6	24	0.270606	0.540711	0.998665	Up	0.136039	0.180952
Camk2b	3986	15	60	0.261203	0.521924	0.998665	Up	0.0132992	0.0231251
Slamf7	1029	18	72	1.21418	2.42611	0.998665	Up	0.00639926	0.0120698
LOC619574	2396	309	1235	8.95151	17.872	0.997497	Up	5.9e-31	6.68e-30
Tcp1	1831	2112	8435	80.0627	159.731	0.996443	Up	5.3e-201	3.51e-199
Gpihbp1	2080	480	1917	16.0178	31.9559	0.996409	Up	4.53e-47	7.43e-46
Rps3a	863	4916	19608	395.39	787.799	0.994551	Up	0	0
Inpp1	1618	432	1722	18.5323	36.9018	0.993647	Up	2.87e-42	4.25e-41
Mphosph10	2191	254	1012	8.04667	16.0152	0.992974	Up	1.8e-25	1.72e-24
Csrnp1	2872	336	1338	8.12044	16.1534	0.99221	Up	3.93e-33	4.71e-32
Psmf1	1385	368	1464	18.4426	36.6509	0.990803	Up	5.07e-36	6.53e-35
Lap3	2187	1343	5335	42.6238	84.5821	0.988694	Up	2.93e-126	1.21e-124
Lmcd1	1663	1144	4541	47.7484	94.6787	0.987588	Up	1.48e-107	5.28e-106
Hsd11b1	1533	669	2655	30.2907	60.0503	0.987299	Up	1.33e-63	2.85e-62
Tbrg1	1501	359	1423	16.6012	32.8713	0.985545	Up	9.04e-35	1.13e-33
Ythdf3	4150	1502	5953	25.1216	49.7371	0.985397	Up	6.5e-140	3.06e-138
Mak16	1707	143	566	5.8147	11.4968	0.983452	Up	1.09e-14	6.61e-14
Lpar3	2346	67	265	1.98231	3.91661	0.982425	Up	1.42e-07	5.11e-07
Tmbim1	2052	245	969	8.28731	16.3734	0.98238	Up	4.64e-24	4.23e-23
Fam110d	1212	109	431	6.24236	12.3301	0.982025	Up	1.71e-11	8.58e-11
Smarca5	4168	1190	4705	19.8173	39.1404	0.981898	Up	2.38e-110	8.73e-109
Tsc22d1	4547	3801	15023	58.0227	114.558	0.981387	Up	0	0
Rps6ka3	3067	1030	4069	23.3103	46.001	0.980695	Up	1.7e-95	5.37e-94
Smndc1	2022	301	1189	10.3326	20.3889	0.980578	Up	4.35e-29	4.67e-28
Polr1e	1588	140	553	6.11931	12.0745	0.980518	Up	2.54e-14	1.51e-13
Efemp1	2010	237	936	8.18421	16.1463	0.980287	Up	3.23e-23	2.86e-22
Nos1ap	2904	98	387	2.34236	4.62069	0.980145	Up	1.98e-10	9.14e-10
Rgs5	546	2288	9033	290.863	573.631	0.979783	Up	2.37e-209	1.63e-207
Tapbp	1563	709	2798	31.4856	62.07	0.979204	Up	4.55e-66	1.01e-64
Sla	1630	55	217	2.34207	4.61599	0.978857	Up	2.13e-06	6.8e-06
Thbs4	3221	104	410	2.24113	4.41353	0.977706	Up	6.25e-11	3.01e-10
Parp3	2100	855	3367	28.26	55.5926	0.976133	Up	9.5e-79	2.48e-77
Irak4	2323	79	311	2.36049	4.64199	0.975655	Up	1.38e-08	5.55e-08
Psmb2	792	392	1543	34.3547	67.5513	0.975478	Up	5.69e-37	7.52e-36
Apol3	1512	691	2718	31.7213	62.3291	0.974453	Up	9.76e-64	2.1e-62
N4bp2l2	1984	1059	4163	37.0492	72.7541	0.973586	Up	1.56e-96	5.02e-95
Ppp4r2	4848	1396	5485	19.987	39.229	0.972858	Up	1.93e-126	7.98e-125
Pabpc1	2190	1856	7292	58.8245	115.45	0.972783	Up	1.93e-167	1.09e-165
Pgam5	1992	473	1858	16.4815	32.3407	0.972504	Up	5.69e-44	8.77e-43
Qtrtd1	2931	96	377	2.27342	4.45983	0.972123	Up	4.46e-10	2.02e-09
Prpf38a	1656	298	1170	12.4905	24.4973	0.971789	Up	2.96e-28	3.1e-27
Il1rl1	2585	53	208	1.42312	2.78995	0.971184	Up	4.03e-06	1.24e-05
Ptprc	5051	458	1797	6.2938	12.3357	0.970836	Up	1.81e-42	2.69e-41
Ptger3	1253	13	51	0.72014	1.41128	0.970651	Up	0.0266552	0.0423598
Rpe	2077	268	1051	8.95618	17.5452	0.970123	Up	1.79e-25	1.72e-24
Hnrnpc	1800	237	929	9.13904	17.8952	0.969457	Up	1.14e-22	9.86e-22
Ttc1	1435	723	2834	34.9712	68.4764	0.969437	Up	7.68e-66	1.7e-64
Nubp1	1222	361	1414	20.505	40.1209	0.968377	Up	1.24e-33	1.51e-32
Mtmr7	2669	24	94	0.624148	1.22116	0.968292	Up	0.00223946	0.00461635
Heatr1	6684	48	188	0.498459	0.975246	0.968292	Up	1.26e-05	3.62e-05
Fez2	1249	177	693	9.83639	19.2382	0.967771	Up	3.04e-17	2.11e-16
Asb4	1509	47	184	2.16189	4.22787	0.967638	Up	1.58e-05	4.51e-05
Pafah2	1191	105	411	6.11931	11.9653	0.967414	Up	8.62e-11	4.09e-10
Gsto2	1384	34	133	1.70517	3.33203	0.966485	Up	0.000259934	0.000629679
Creld2	1344	78	305	4.02828	7.86853	0.965928	Up	2.49e-08	9.73e-08
Tmem123	2759	785	3067	19.7489	38.5438	0.964729	Up	1.46e-70	3.41e-69
Wbp1l	3797	1387	5419	25.3548	49.4848	0.964724	Up	2.87e-123	1.16e-121
Aff3	3803	104	406	1.89816	3.70163	0.963561	Up	1.29e-10	6.04e-10
Nbn	2601	776	3028	20.7084	40.3653	0.962902	Up	1.78e-69	4.1e-68
Gpatch2	1364	168	655	8.54909	16.6502	0.961699	Up	3.16e-16	2.09e-15
Dnajc8	1394	463	1805	23.0538	44.896	0.96158	Up	5.15e-42	7.59e-41
Nmt2	1590	268	1044	11.6994	22.7665	0.960482	Up	6.26e-25	5.9e-24
Cd69	1604	38	148	1.64439	3.19927	0.960191	Up	0.000124156	0.000311462
Kalrn	8921	1420	5529	11.0484	21.4895	0.959793	Up	1.06e-124	4.35e-123
Itgb7	2654	37	144	0.967666	1.88128	0.959137	Up	0.000156361	0.000388508
Cacnb2	3892	2081	8094	37.1128	72.108	0.958241	Up	3.54e-181	2.12e-179
Ncl	2395	1827	7102	52.949	102.818	0.957414	Up	5.44e-159	2.88e-157
Prickle2	7759	505	1962	4.51763	8.76771	0.956635	Up	3.72e-45	5.85e-44
Suv39h1	3337	120	466	2.49603	4.84198	0.955961	Up	7.56e-12	3.88e-11
Hnrnph2	1701	1154	4480	47.0897	91.3201	0.955521	Up	1.13e-100	3.78e-99
Zfp2	2068	59	229	1.98028	3.83953	0.955226	Up	1.79e-06	5.76e-06
Gpx8	1061	134	520	8.76626	16.9934	0.954944	Up	4.86e-13	2.68e-12
Ube2l6	1411	134	520	6.59178	12.7782	0.954944	Up	4.86e-13	2.68e-12
PCOLCE2	1505	273	1059	12.5907	24.3979	0.954395	Up	5.08e-25	4.79e-24
Hnrnpdl	1319	924	3582	48.6241	94.1616	0.953466	Up	1.4e-80	3.73e-79
LOC257642	488	16	62	2.27575	4.40519	0.952861	Up	0.015386	0.0264972
Cacnb4	3790	16	62	0.293026	0.567212	0.952861	Up	0.015386	0.0264957
Hist1h4b	1296	117	453	6.26622	12.1195	0.951668	Up	1.76e-11	8.81e-11
Lsg1	2253	278	1076	8.56462	16.5594	0.951186	Up	2.88e-25	2.74e-24
Tapbpl	1886	291	1125	10.7097	20.6825	0.949499	Up	2.83e-26	2.77e-25
Nop14	2537	164	634	4.48692	8.66486	0.949452	Up	1.86e-15	1.18e-14
Glrx	1246	103	398	5.73778	11.0754	0.948789	Up	3.3e-10	1.5e-09
Map3k14	4206	109	421	1.7988	3.47061	0.948157	Up	1.04e-10	4.9e-10
Lactb	1987	285	1100	9.9557	19.195	0.947135	Up	1.26e-25	1.21e-24
Zcchc11	5152	573	2211	7.71975	14.8801	0.946757	Up	7.55e-50	1.31e-48
Tmem154	644	28	108	3.01784	5.81475	0.946198	Up	0.00126849	0.00270164
P2ry2	1981	139	536	4.87029	9.38152	0.945813	Up	3.27e-13	1.82e-12
Nip7	1178	122	470	7.18852	13.8339	0.944445	Up	9.89e-12	5.04e-11
LOC365778	2246	27	104	0.834409	1.60552	0.944217	Up	0.00160463	0.00336615
Slit3	5205	308	1186	4.10728	7.90054	0.943767	Up	2.33e-27	2.36e-26
Atad2b	2620	339	1302	8.98097	17.2307	0.940037	Up	1.07e-29	1.17e-28
Dnajc2	2065	295	1133	9.91578	19.024	0.940026	Up	4.8e-26	4.67e-25
Fbxo4	1993	43	165	1.49757	2.87058	0.938723	Up	6.81e-05	0.000179797
Ddx3x	4363	4386	16821	69.7763	133.678	0.937951	Up	0	0
Cpa3	1435	60	230	2.90218	5.55736	0.937265	Up	2.45e-06	7.79e-06
Cdkl1	1837	6	23	0.226708	0.434122	0.937265	Up	0.168394	0.220267
Exd1	3435	6	23	0.121241	0.232164	0.937265	Up	0.168394	0.220295
Cst7	1140	12	46	0.730636	1.39909	0.937265	Up	0.04178	0.0644197
Mcpt9	498	6	23	0.83627	1.60137	0.937265	Up	0.168394	0.22035
Sulf2	4172	1558	5972	25.9208	49.6328	0.937184	Up	1.86e-129	7.99e-128
Rps27a	1034	1348	5162	90.4886	173.097	0.935775	Up	6.98e-112	2.59e-110
Rps26	435	997	3814	159.086	304.008	0.934305	Up	6.16e-83	1.7e-81
Cpeb4	2830	2628	10052	64.456	123.157	0.934111	Up	2.1e-215	1.5e-213
Dapk1	5878	650	2486	7.67553	14.6644	0.93398	Up	1.21e-54	2.29e-53
RT1-DMa	1088	11	42	0.70176	1.33848	0.931551	Up	0.0539606	0.0815583
Plekha7	974	11	42	0.783896	1.49514	0.931551	Up	0.0539606	0.0815662
Lipt1	2751	97	370	2.44741	4.66341	0.930134	Up	2.55e-09	1.08e-08
Abhd2	2023	483	1842	16.572	31.5709	0.929843	Up	1.22e-40	1.75e-39
Cxcl14	1614	16	61	0.688084	1.31045	0.929403	Up	0.0186335	0.0316761
Gtpbp4	2320	574	2188	17.1731	32.7003	0.929155	Up	6.68e-48	1.11e-46
LOC100233176	929	148	271	5.3144	10.1145	0.928452	Up	0.373406	0.421964
Nudt4	2926	4041	15395	95.8604	182.431	0.928343	Up	0	0
Epas1	2732	7767	29557	197.332	375.122	0.926736	Up	0	0
Nampt	2563	4764	18111	129.017	245.012	0.925286	Up	0	0
Pls1	1936	5	19	0.179262	0.340284	0.924665	Up	0.224718	0.265414
Gins4	1055	20	76	1.31584	2.49778	0.924665	Up	0.00848962	0.0151847
Spata5	3080	338	1284	7.61712	14.4546	0.924215	Up	1.51e-28	1.6e-27
Ippk	1470	148	562	6.98826	13.256	0.923638	Up	2.59e-13	1.45e-12
RT1-CE5	1608	1607	6094	69.3673	131.404	0.921685	Up	1.54e-128	6.56e-127
Ppp1r15a	2029	519	1968	17.7546	33.6307	0.921589	Up	1.07e-42	1.6e-41
Atf3	1890	633	2400	23.247	44.0294	0.921422	Up	1.1e-51	1.97e-50
Arrb2	1634	143	542	6.07447	11.5011	0.920943	Up	7.8e-13	4.25e-12
Hexim2	1454	52	197	2.48235	4.6978	0.920277	Up	1.79e-05	5.09e-05
Uchl3	914	14	53	1.06318	2.01059	0.919231	Up	0.0306084	0.0482129
Txk	2281	14	53	0.426018	0.805645	0.919231	Up	0.0306084	0.048208
Klrc1	1221	14	53	0.795861	1.50506	0.919231	Up	0.0306084	0.0482056
Il2rb	2597	236	892	6.30761	11.9093	0.916922	Up	4.68e-20	3.67e-19
Gabrr2	1757	18	68	0.711091	1.34193	0.916203	Up	0.0137846	0.0238881
Il33	2449	9	34	0.255081	0.481374	0.916203	Up	0.0909626	0.12487
Tfcp2l1	8869	27	102	0.211307	0.398766	0.916203	Up	0.00231796	0.00476872
Dusp11	1133	84	317	5.14605	9.70113	0.914687	Up	5.5e-08	2.07e-07
Trmt112	574	221	834	26.7242	50.3787	0.914666	Up	8.86e-19	6.63e-18
Fam133b	1985	141	532	4.93041	9.29275	0.914396	Up	1.71e-12	9.2e-12
Cd84	1005	22	83	1.51943	2.86355	0.914273	Up	0.00632042	0.0119327
Nudcd1	2133	136	513	4.42561	8.3391	0.914017	Up	4.35e-12	2.28e-11
Dnase1l3	1404	13	49	0.642689	1.2101	0.912935	Up	0.0393512	0.0609062
Mgst1	903	160	603	12.2986	23.1538	0.912751	Up	6.18e-14	3.58e-13
Plod2	3671	485	1827	9.17027	17.2563	0.912085	Up	4.12e-39	5.71e-38
Abhd15	3098	115	433	2.57657	4.84618	0.911398	Up	2.25e-10	1.04e-09
Zc2hc1a	1406	132	497	6.51648	12.2564	0.911373	Up	1.05e-11	5.34e-11
Dnajc5	934	165	621	12.262	23.0535	0.910792	Up	2.9e-14	1.71e-13
Sirt7	1717	135	508	5.45743	10.2586	0.910534	Up	6.44e-12	3.34e-11
Zbtb6	2418	210	790	6.0282	11.3283	0.910129	Up	9.86e-18	7e-17
Gpd1	2824	1898	7140	46.6505	87.665	0.910109	Up	3.31e-147	1.64e-145
Pcbp3	2057	786	2955	26.5224	49.8099	0.909222	Up	6.71e-62	1.41e-60
Hnrnpd	1702	396	1488	16.1495	30.3135	0.908467	Up	5.89e-32	6.87e-31
Kcnma1	5430	33	124	0.421831	0.791799	0.908467	Up	0.000818148	0.0018276
Ceacam1	3573	107	402	2.07862	3.90109	0.90825	Up	1.12e-09	4.89e-09
Ebf4	1665	8	30	0.333504	0.624741	0.905556	Up	0.118904	0.159855
March1	858	8	30	0.647183	1.21235	0.905556	Up	0.118904	0.159841
Prkar1a	1434	8035	30116	388.921	728.184	0.904825	Up	0	0
Myeov2	486	405	1515	57.842	108.086	0.901989	Up	3.82e-32	4.49e-31
RGD1312005	1970	15	56	0.528506	0.985632	0.89913	Up	0.028825	0.0455462
Sec62	1858	727	2713	27.159	50.6287	0.898527	Up	6.67e-56	1.3e-54
Clec12b	1487	11	41	0.51346	0.956017	0.896786	Up	0.0655548	0.0976974
Gnb4	1397	110	410	5.46539	10.1761	0.896786	Up	1.14e-09	5.01e-09
Rhbdd1	1319	124	461	6.52532	12.1185	0.893092	Up	1.22e-10	5.71e-10
Trpm2	4527	46	171	0.705297	1.30972	0.892956	Up	9.98e-05	0.000258353
Bag2	1529	429	1594	19.4749	36.1471	0.892267	Up	3.65e-33	4.38e-32
Rec114	948	7	26	0.512524	0.950951	0.89175	Up	0.156362	0.205864
Ano6	5451	1344	4991	17.1139	31.7471	0.891461	Up	4.79e-100	1.6e-98
Ndrg1	2876	435	1615	10.4984	19.4705	0.891112	Up	1.64e-33	1.98e-32
Wdr74	1186	100	371	5.85248	10.8463	0.890084	Up	8.79e-09	3.57e-08
Filip1	4335	1632	6051	26.131	48.3984	0.889198	Up	2.15e-120	8.44e-119
Abca4	7163	17	63	0.164732	0.304957	0.888482	Up	0.0211928	0.035685
Clcn3	3810	1481	5484	26.9808	49.9074	0.887322	Up	6.5e-109	2.36e-107
Hspa8	2102	1935	7155	63.8959	118.024	0.885283	Up	5.49e-141	2.6e-139
Emc2	1124	1691	6246	104.424	192.676	0.883721	Up	5.8e-123	2.34e-121
Papd7	3819	528	1950	9.59641	17.7043	0.883529	Up	1.39e-39	1.96e-38
Tlr1	2353	13	48	0.383483	0.707314	0.883188	Up	0.0475772	0.0727158
Set	1519	711	2623	32.489	59.8733	0.881962	Up	1.64e-52	2.98e-51
Slc39a1	2412	1196	4412	34.4174	63.4236	0.881881	Up	4.15e-87	1.21e-85
Fkbp3	1150	479	1767	28.911	53.276	0.88187	Up	6.49e-36	8.33e-35
Casp8ap2	6781	347	1280	3.5519	6.54499	0.881801	Up	1.88e-26	1.85e-25
Zfp428	1238	32	118	1.79413	3.30487	0.881308	Up	0.0014725	0.00310817
Cyp7b1	2625	70	258	1.85094	3.40787	0.880609	Up	2.1e-06	6.72e-06
Gramd3	2533	1776	6543	48.6668	89.5642	0.879986	Up	7.91e-128	3.33e-126
Ppie	808	148	545	12.7138	23.3872	0.879324	Up	4.72e-12	2.47e-11
Stat1	4086	3977	14642	67.5588	124.25	0.879025	Up	4.39e-283	3.93e-281
Ccdc86	1026	225	828	15.2216	27.9818	0.878371	Up	1.53e-17	1.07e-16
Cnp	2302	400	1472	12.0609	22.1715	0.878371	Up	5.34e-30	5.85e-29
Zfp455	2169	50	184	1.60006	2.94138	0.878371	Up	6.76e-05	0.00017857
Pros1	3248	725	2667	15.4934	28.4708	0.87783	Up	5.81e-53	1.06e-51
Gem	1812	28	103	1.07257	1.97093	0.877811	Up	0.00313984	0.00615554
Rpl36a	669	431	1584	44.7173	82.096	0.876478	Up	4.74e-32	5.55e-31
Ptrhd1	916	43	158	3.25835	5.98073	0.876181	Up	0.000235248	0.000572631
Psma3	1967	574	2108	20.255	37.1586	0.875417	Up	4.96e-42	7.32e-41
Amigo2	3097	189	694	4.2359	7.76982	0.875215	Up	7.39e-15	4.52e-14
Sgms1	2246	1192	4374	36.8376	67.5246	0.874234	Up	3.71e-85	1.05e-83
Xcl1	345	9	33	1.81071	3.31656	0.873134	Up	0.110723	0.149747
Vom2r60	2595	6	22	0.160487	0.293953	0.873134	Up	0.20721	0.266883
Apobec3b	1756	33	121	1.30441	2.38921	0.873134	Up	0.00139129	0.00294411
Hapln3	1322	6	22	0.315025	0.577011	0.873134	Up	0.20721	0.266916
Ptpn5	2814	15	55	0.369992	0.677691	0.873134	Up	0.03472	0.0542326
Fam57b	1705	30	110	1.2213	2.23698	0.873134	Up	0.00234578	0.00482469
Rfx5	4175	473	1734	7.86374	14.4008	0.872857	Up	1.05e-34	1.32e-33
Ctss	1173	176	645	10.4145	19.0658	0.872389	Up	7.65e-14	4.42e-13
Apaf1	6112	545	1997	6.18925	11.3289	0.872171	Up	1.14e-39	1.61e-38
Gnl3	1783	241	883	9.38189	17.1713	0.872045	Up	2.1e-18	1.54e-17
Ifngr1	1854	1384	5069	51.8145	94.7994	0.871522	Up	6.75e-98	2.2e-96
Stx18	1493	200	732	9.29812	16.9998	0.870509	Up	1.82e-15	1.15e-14
Ccdc134	1560	44	161	1.95773	3.57844	0.87015	Up	0.00022252	0.00054241
RT1-T24-1	1059	70	256	4.58804	8.38179	0.869382	Up	2.95e-06	9.32e-06
Rnase4	1337	903	3301	46.8793	85.6066	0.86877	Up	4.72e-64	1.02e-62
Rpl18a	603	2023	7387	232.865	424.76	0.867157	Up	1.24e-140	5.88e-139
Peg3	8683	1090	3980	8.71328	15.893	0.867105	Up	1.27e-76	3.24e-75
Ilf3	3167	736	2687	16.1307	29.418	0.866884	Up	2.81e-52	5.07e-51
Chchd1	561	83	303	10.2693	18.7272	0.8668	Up	3.8e-07	1.33e-06
Col18a1	5007	712	2599	9.87023	17.9979	0.866673	Up	1.33e-50	2.34e-49
Tnfrsf11b	2786	77	281	1.91838	3.49718	0.866305	Up	1.03e-06	3.44e-06
Marcks	4180	626	2283	10.395	18.9375	0.865361	Up	1.51e-44	2.35e-43
Gss	1882	203	740	7.48688	13.6334	0.864711	Up	1.83e-15	1.16e-14
LOC654482	1318	31	113	1.63257	2.97273	0.864648	Up	0.00221348	0.0045652
Lyn	3428	838	3053	16.9679	30.8801	0.863871	Up	7.87e-59	1.59e-57
Ifi27l2b	451	56	204	8.61859	15.6836	0.863736	Up	3.46e-05	9.37e-05
Casq1	1849	254	925	9.53502	17.3459	0.86329	Up	6.49e-19	4.87e-18
Tacc1	7632	4137	15063	37.6246	68.4331	0.863017	Up	1.96e-282	1.74e-280
Zfp105	2002	241	877	8.3556	15.189	0.862209	Up	5.64e-18	4.05e-17
Tsr2	3821	602	2190	10.9356	19.8728	0.861761	Up	1.62e-42	2.42e-41
Itga8	5861	157	571	1.85931	3.37798	0.861391	Up	3.47e-12	1.83e-11
Ly86	936	22	80	1.63144	2.96351	0.861162	Up	0.0108749	0.019155
Rdx	4105	11	40	0.185996	0.337862	0.861162	Up	0.0793324	0.110065
Mill1	2697	30	109	0.772085	1.40132	0.859959	Up	0.00279368	0.00551637
Fam46b	1704	225	817	9.16511	16.6244	0.859076	Up	9.4e-17	6.4e-16
Med26	3617	92	334	1.76549	3.20178	0.858808	Up	1.2e-07	4.39e-07
Etv3	1598	234	849	10.164	18.4215	0.857921	Up	2.57e-17	1.79e-16
Panx2	2916	59	214	1.40439	2.5446	0.857489	Up	2.47e-05	6.92e-05
Ggt7	2574	8	29	0.215728	0.390645	0.856646	Up	0.144914	0.191933
Ccdc25	2143	370	1341	11.9841	21.697	0.856377	Up	2.13e-26	2.09e-25
Uxt	527	226	819	29.7661	53.8848	0.856206	Up	1.05e-16	7.13e-16
Nt5c3a	1617	976	3536	41.8952	75.822	0.85583	Up	7.8e-67	1.75e-65
Ass1	1489	29	105	1.35185	2.44505	0.85493	Up	0.0035276	0.00688463
Nucks1	1713	1178	4263	47.7323	86.2881	0.854195	Up	5.89e-80	1.56e-78
Tspan17	1598	13	47	0.564666	1.0198	0.852814	Up	0.0573258	0.0861238
Actn1	2942	415	1497	9.79107	17.643	0.849556	Up	6.43e-29	6.86e-28
Med20	1964	140	505	4.94779	8.91544	0.849522	Up	1.02e-10	4.81e-10
Atad1	2305	3157	11386	95.0667	171.275	0.8493	Up	2.21e-208	1.52e-206
Rpl24	530	844	3043	110.533	199.076	0.848845	Up	5.36e-57	1.06e-55
Skp1	1214	4709	16976	269.237	484.852	0.848669	Up	0	0
Ece1	2779	1977	7127	49.3791	88.9224	0.848647	Up	5.26e-131	2.29e-129
Tmem167b	644	283	1019	30.5018	54.8632	0.846945	Up	4.41e-20	3.46e-19
Lox	1785	90	324	3.49969	6.29361	0.846662	Up	2.59e-07	9.18e-07
Gif	1352	5	18	0.256695	0.461624	0.846662	Up	0.277432	0.322324
Hoxb7	1213	5	18	0.286111	0.514523	0.846662	Up	0.277432	0.32236
Ube2d2	839	10	36	0.8273	1.48776	0.846662	Up	0.102949	0.140082
LOC688390	1951	10	36	0.355768	0.639791	0.846662	Up	0.102949	0.140069
Cadm3	1191	338	1216	19.6983	35.4009	0.845713	Up	1.29e-23	1.16e-22
Ik	1995	586	2107	20.3882	36.6197	0.844883	Up	1.09e-39	1.54e-38
Hdac4	4000	273	981	4.73726	8.50358	0.844017	Up	2.76e-19	2.11e-18
Tmem229b	3767	172	618	3.16926	5.68834	0.843863	Up	1.11e-12	6.02e-12
LOC497899	1097	54	194	3.41674	6.1318	0.843691	Up	7.58e-05	0.000198987
Bace2	1545	151	542	6.7838	12.1636	0.842409	Up	2.91e-11	1.43e-10
Pak6	2725	131	470	3.33679	5.98032	0.841759	Up	6.17e-10	2.75e-09
Il1rap	2820	189	678	4.65198	8.3363	0.841564	Up	1.02e-13	5.82e-13
Zfp394	2449	155	556	4.39307	7.87189	0.841482	Up	1.69e-11	8.44e-11
Cwc27	1816	121	434	4.62481	8.28642	0.841353	Up	2.85e-09	1.21e-08
Arhgap26	2730	1176	4218	29.8999	53.5719	0.841336	Up	3.43e-77	8.8e-76
Rasal3	3968	58	208	1.01457	1.81754	0.841124	Up	4.31e-05	0.000115936
Ikzf3	2333	36	129	1.07106	1.9172	0.839967	Up	0.00138587	0.00293344
F2rl2	1505	36	129	1.66032	2.97198	0.839967	Up	0.00138587	0.00293324
Ybx1	1506	1922	6879	88.5836	158.377	0.838256	Up	5.79e-124	2.35e-122
Capza1	3240	1300	4650	27.8499	49.7623	0.837384	Up	2.95e-84	8.28e-83
Spryd7	958	1254	4485	90.8567	162.327	0.837236	Up	2.63e-81	7.07e-80
H3f3b	1654	2437	8704	102.269	182.464	0.835237	Up	2.1e-155	1.09e-153
Clec5a	1394	14	50	0.697092	1.24366	0.835166	Up	0.0535106	0.0809565
Mpdu1	1277	259	925	14.0778	25.1156	0.835166	Up	5.63e-18	4.05e-17
Fscn2	1710	14	50	0.568273	1.01383	0.835166	Up	0.0535106	0.0809526
Gabrr3	1861	7	25	0.261082	0.465786	0.835166	Up	0.190849	0.247391
Cxcl13	1089	7	25	0.446164	0.795985	0.835166	Up	0.190849	0.247432
Ctsl	1370	3274	11691	165.876	295.886	0.834937	Up	6.28e-208	4.29e-206
Spire1	5480	241	860	3.05254	5.4414	0.833969	Up	8.86e-17	6.03e-16
Trmt13	1798	37	132	1.42836	2.54552	0.833606	Up	0.00130476	0.00277529
Soat1	1750	184	656	7.29801	12.9975	0.832655	Up	4.15e-13	2.29e-12
Nup35	1511	186	663	8.54424	15.2139	0.832371	Up	3.16e-13	1.76e-12
P2rx7	3549	57	203	1.11479	1.98328	0.831111	Up	6.37e-05	0.000168377
Gpr182	1885	157	559	5.78113	10.2824	0.830749	Up	2.44e-11	1.21e-10
Tgfbr3	3931	2227	7929	39.3226	69.9372	0.830703	Up	1.82e-140	8.58e-139
Egr3	1164	9	32	0.536679	0.953213	0.82874	Up	0.134154	0.178688
Aldh1a2	2244	63	224	1.94869	3.46113	0.82874	Up	2.74e-05	7.63e-05
Cryzl1	1832	256	910	9.69927	17.223	0.828388	Up	1.73e-17	1.22e-16
Tox	3093	134	476	3.00711	5.33605	0.827394	Up	8.46e-10	3.74e-09
Med31	627	58	206	6.42074	11.3918	0.827185	Up	6e-05	0.000159087
Dctn6	968	1463	5194	104.904	186.046	0.826581	Up	6.57e-92	2.02e-90
Laptm5	2072	409	1452	13.7012	24.298	0.826534	Up	6.67e-27	6.66e-26
Uqcrb	1041	2611	9267	174.093	308.661	0.826165	Up	2.36e-162	1.27e-160
Smg9	2032	73	259	2.49358	4.41946	0.825649	Up	6.74e-06	2.03e-05
Eif2b3	1578	146	518	6.422	11.3819	0.825649	Up	1.64e-10	7.63e-10
Sfpq	2475	1199	4253	33.6255	59.5817	0.825314	Up	2.13e-75	5.31e-74
Rgs19	1291	44	156	2.36565	4.18978	0.824636	Up	0.000517596	0.00118295
Tmie	2599	11	39	0.293772	0.520297	0.824636	Up	0.095622	0.130841
Opcml	2339	55	195	1.63214	2.89066	0.824636	Up	9.96e-05	0.000257856
Usp49	5363	101	358	1.30719	2.31456	0.824269	Up	1.18e-07	4.33e-07
Ndst1	4044	566	2006	9.71471	17.1994	0.824113	Up	2.21e-36	2.87e-35
Igfbp4	2163	546	1934	17.5211	31.0022	0.82328	Up	4.45e-35	5.6e-34
RGD1305537	1717	159	563	6.42764	11.3692	0.822773	Up	3.01e-11	1.48e-10
Luc7l2	2647	185	655	4.85113	8.57986	0.822635	Up	7.42e-13	4.06e-12
Plekha4	2803	165	584	4.08588	7.22408	0.822168	Up	1.33e-11	6.69e-11
Trim69	1607	26	92	1.12301	1.98502	0.821787	Up	0.0084566	0.0151282
Cyld	3231	646	2285	13.8778	24.5212	0.821253	Up	5.57e-41	8.07e-40
Sgk1	2527	465	1643	12.7724	22.5437	0.819695	Up	7.8e-30	8.52e-29
Zc3h18	3300	696	2459	14.6393	25.8367	0.819578	Up	7.91e-44	1.21e-42
Setmar	1545	53	187	2.38107	4.19668	0.817639	Up	0.000155706	0.000386972
LOC100125368	1964	59	208	2.08514	3.6721	0.816462	Up	6.66e-05	0.000175896
Mcl1	1372	1773	6249	89.6973	157.924	0.816098	Up	6.83e-108	2.44e-106
Rnf139	2723	742	2615	18.9139	33.2979	0.815985	Up	3.59e-46	5.78e-45
Pde1b	1831	21	74	0.796078	1.40132	0.815801	Up	0.0196049	0.0331793
Terf2ip	2141	279	983	9.04508	15.9195	0.815591	Up	2.52e-18	1.85e-17
Slc43a1	2472	65	229	1.82511	3.21203	0.815501	Up	2.86e-05	7.96e-05
Ell	1815	268	944	10.249	18.0338	0.815219	Up	1.21e-17	8.55e-17
Rcan1	2134	4554	16039	148.123	260.601	0.815043	Up	3.03e-273	2.61e-271
Prrx1	1376	115	405	5.80102	10.2054	0.814953	Up	2.36e-08	9.22e-08
Cox7a2l	1241	1222	4303	68.3477	120.224	0.814764	Up	1.15e-74	2.84e-73
Arntl	2979	114	401	2.65619	4.66731	0.813234	Up	2.93e-08	1.14e-07
Ifitm2	630	358	1259	39.4428	69.2912	0.812912	Up	6.31e-23	5.52e-22
Acss3	2441	120	422	3.41223	5.99429	0.812874	Up	1.28e-08	5.15e-08
Hdac1	2010	467	1642	16.1267	28.325	0.812625	Up	2.08e-29	2.25e-28
Slc25a14	1555	64	225	2.85676	5.01701	0.812446	Up	3.57e-05	9.66e-05
Cox6a2	475	6907	24282	1009.3	1772.49	0.812421	Up	0	0
Nek1	4894	37	130	0.524762	0.921027	0.81158	Up	0.00182193	0.00380005
Ogfod1	1638	158	555	6.69527	11.7482	0.811228	Up	7.02e-11	3.34e-10
Rpl19	703	4724	16591	466.422	818.295	0.810985	Up	3.2e-280	2.81e-278
Casc4	3870	153	537	2.74413	4.81123	0.810056	Up	1.51e-10	7.02e-10
Vcpip1	3864	1062	3727	19.0771	33.4438	0.809896	Up	2.84e-64	6.18e-63
Ptbp3	2857	988	3467	24.0033	42.0762	0.80977	Up	6.75e-60	1.38e-58
Slc2a6	2126	55	193	1.79566	3.14765	0.809763	Up	0.000137951	0.000344436
Acsl5	2440	631	2214	17.95	31.4616	0.809608	Up	7.49e-39	1.03e-37
Sdc1	3008	59	207	1.36144	2.38608	0.809509	Up	7.83e-05	0.000205339
Dnaja1	1610	786	2756	33.8861	59.3535	0.80864	Up	7.38e-48	1.23e-46
Ip6k2	1812	245	859	9.38496	16.4372	0.808542	Up	5.51e-16	3.59e-15
Scfd1	2095	745	2612	24.6829	43.2297	0.808508	Up	1.96e-45	3.1e-44
Spon1	4019	719	2520	12.4175	21.7408	0.808025	Up	7.5e-44	1.15e-42
Dnajc30	1067	175	613	11.3841	19.92	0.807197	Up	8.74e-12	4.47e-11
Tmem202	1282	6	21	0.324854	0.567968	0.80602	Up	0.253372	0.296455
Cd3g	617	10	35	1.12497	1.96687	0.80602	Up	0.124111	0.16617
Tbc1d22b	3312	159	556	3.3322	5.82073	0.804723	Up	9.07e-11	4.3e-10
Trmt12	1627	88	307	3.75422	6.5425	0.801328	Up	1.72e-06	5.53e-06
Mip	2378	43	150	1.25511	2.18712	0.801219	Up	0.000901002	0.00200408
Nmd3	1847	211	736	7.9294	13.8167	0.801128	Up	1.04e-13	5.93e-13
Tgfb2	2867	152	530	3.67994	6.40975	0.800586	Up	2.99e-10	1.36e-09
Ptprj	7502	866	3017	8.01245	13.9441	0.799341	Up	3e-51	5.32e-50
Ifngr2	2610	391	1362	10.3983	18.0938	0.799151	Up	5.11e-24	4.65e-23
Pawr	2113	27	94	0.886929	1.54249	0.798367	Up	0.00938026	0.0166974
Pecam1	2094	2893	10071	95.8951	166.759	0.798234	Up	2e-166	1.11e-164
Tdrd7	3869	522	1817	9.36476	16.2836	0.798102	Up	1.9e-31	2.18e-30
Trex1	1020	347	1207	23.6132	41.0299	0.797083	Up	2.26e-21	1.86e-20
Pgf	1563	46	160	2.04279	3.54939	0.797031	Up	0.000634732	0.00143709
Ift27	1021	46	160	3.12721	5.43359	0.797031	Up	0.000634732	0.0014372
Plin2	1834	1672	5814	63.2793	109.918	0.796621	Up	1.46e-96	4.69e-95
Ufsp2	1515	242	841	11.0873	19.2476	0.795764	Up	2.65e-15	1.66e-14
Ppp1r10	4151	618	2147	10.3338	17.9338	0.795309	Up	1.18e-36	1.54e-35
Dnajb5	2533	1253	4351	34.3353	59.5589	0.794626	Up	2.02e-72	4.84e-71
Fxyd5	930	70	243	5.22444	9.05975	0.794195	Up	2.48e-05	6.95e-05
Rps10	570	1769	6139	215.416	373.436	0.793735	Up	3.06e-101	1.04e-99
Ssb	1642	260	902	10.9907	19.047	0.793281	Up	3.14e-16	2.08e-15
Hspa5	2563	6864	23812	185.889	322.137	0.793233	Up	0	0
Ehbp1	5105	1458	5055	19.8238	34.3335	0.792386	Up	1.87e-83	5.19e-82
Tbc1d2	3972	75	260	1.31062	2.26964	0.792214	Up	1.33e-05	3.83e-05
Hspa1l	2632	105	364	2.76903	4.79522	0.792214	Up	2.41e-07	8.56e-07
Esrp2	3974	30	104	0.523984	0.907399	0.792214	Up	0.00651996	0.0122893
Dpysl3	1792	628	2177	24.3246	42.1224	0.79217	Up	6.6e-37	8.69e-36
Qsox1	3272	645	2235	13.6827	23.6841	0.791569	Up	8.45e-38	1.14e-36
Slc43a3	2029	400	1386	13.6837	23.685	0.791521	Up	4.8e-24	4.37e-23
Rbm26	3502	804	2785	15.9355	27.5741	0.791075	Up	1.22e-46	1.98e-45
RGD1309676	1437	41	142	1.98039	3.42629	0.79086	Up	0.00141447	0.00299114
Acp1	1440	475	1645	22.8958	39.6092	0.790753	Up	3.35e-28	3.49e-27
Ythdf1	3082	900	3116	20.2691	35.0556	0.790364	Up	6.63e-52	1.19e-50
Bag1	1308	722	2498	38.3137	66.2182	0.789368	Up	7.33e-42	1.08e-40
Zfp259	2896	220	761	5.27289	9.11127	0.789058	Up	8.33e-14	4.8e-13
Lpxn	1702	61	211	2.48768	4.29849	0.789027	Up	9.54e-05	0.000247447
Natd1	3396	61	211	1.24677	2.15431	0.789027	Up	9.54e-05	0.000247467
Psmb10	998	230	794	15.9964	27.5856	0.78617	Up	2.91e-14	1.72e-13
Akr1b8	993	124	428	8.66757	14.9447	0.785936	Up	2.59e-08	1.01e-07
Dgke	3048	607	2095	13.8229	23.8321	0.785847	Up	4.04e-35	5.09e-34
Shroom3	6781	1710	5899	17.5036	30.1632	0.785139	Up	1.32e-95	4.19e-94
Hsp90aa1	2782	291	1003	7.2604	12.5008	0.783896	Up	1.49e-17	1.05e-16
Lima1	4204	962	3315	15.8832	27.341	0.783565	Up	2.48e-54	4.65e-53
Il18bp	935	157	541	11.655	20.0622	0.783529	Up	4.12e-10	1.87e-09
Lmo2	1624	308	1061	13.164	22.6528	0.783088	Up	1.87e-18	1.38e-17
Ikzf2	1269	27	93	1.47682	2.54106	0.782936	Up	0.0110745	0.0194932
Hmmr	2275	63	217	1.92213	3.30728	0.782936	Up	8.42e-05	0.000219804
Rab2a	638	732	2519	79.637	136.899	0.781601	Up	1.59e-41	2.33e-40
Traf3ip1	2254	66	227	2.03243	3.49192	0.78082	Up	5.97e-05	0.000158182
Zfp777	2969	395	1358	9.23446	15.8592	0.780224	Up	4.64e-23	4.09e-22
Cstf3	2001	151	519	5.23787	8.99318	0.779851	Up	1.09e-09	4.79e-09
Cox20	1028	71	244	4.79391	8.22981	0.779655	Up	3.19e-05	8.85e-05
Tusc5	3380	55	189	1.12946	1.93882	0.779548	Up	0.000261532	0.000633403
Igf1r	4688	807	2773	11.9484	20.5095	0.779472	Up	2.44e-45	3.86e-44
Ddx59	2148	90	309	2.90826	4.98789	0.778275	Up	2.84e-06	8.97e-06
Ubqln1	2275	888	3045	27.0929	46.4086	0.776476	Up	2.64e-49	4.51e-48
Bcas2	1054	303	1039	19.9539	34.1797	0.776471	Up	7.28e-18	5.2e-17
Tmem8a	3455	42	144	0.843774	1.44513	0.776273	Up	0.00155727	0.00327471
Grhl3	2480	14	48	0.391833	0.671093	0.776273	Up	0.0763676	0.106377
Slc38a5	1843	7	24	0.263632	0.451522	0.776273	Up	0.231594	0.273008
Thy1	1328	21	72	1.0976	1.87987	0.776273	Up	0.0275464	0.0436761
Misp	2571	14	48	0.377964	0.647339	0.776273	Up	0.0763676	0.106387
Hist1h1b	669	78	267	8.0927	13.8382	0.773959	Up	1.51e-05	4.33e-05
Cetn3	936	26	89	1.92807	3.29691	0.773959	Up	0.0139752	0.0241983
Ebf3	4843	501	1713	7.18039	12.2641	0.772308	Up	3.26e-28	3.41e-27
Lin7c	594	182	622	21.2672	36.3075	0.771641	Up	3.65e-11	1.78e-10
Nck1	1745	767	2621	30.5088	52.0792	0.771484	Up	3.15e-42	4.66e-41
RGD1565367	1989	12	41	0.418766	0.71473	0.771255	Up	0.106135	0.144108
Il17rb	2056	12	41	0.405119	0.691439	0.771255	Up	0.106135	0.144133
Srgn	1288	504	1721	27.1606	46.3295	0.770417	Up	3.17e-28	3.31e-27
Stc1	2436	133	454	3.78965	6.46207	0.769931	Up	1.74e-08	6.89e-08
Hykk	2504	17	58	0.471237	0.803131	0.769183	Up	0.0514396	0.0781146
Picalm	2049	677	2309	22.9336	39.0728	0.768706	Up	3.51e-37	4.66e-36
Trpm3	6703	22	75	0.227813	0.387958	0.768052	Up	0.0256716	0.0409278
Alg12	2040	137	467	4.66139	7.93742	0.767912	Up	1.17e-08	4.72e-08
Rbm10	3106	546	1861	12.2016	20.7748	0.76777	Up	3.19e-30	3.52e-29
Lcp1	3407	1142	3892	23.2658	39.609	0.767614	Up	2.33e-61	4.87e-60
Lrrfip1	3629	571	1944	10.9213	18.5739	0.766131	Up	2.17e-31	2.48e-30
Ppil4	3463	260	885	5.21129	8.86102	0.765831	Up	4.14e-15	2.57e-14
Dab2	3155	1197	4074	26.3342	44.7728	0.765688	Up	7.04e-64	1.52e-62
Ndufc2	561	1840	6258	227.656	386.781	0.764661	Up	6.22e-97	2.01e-95
Rgs1	1296	15	51	0.803361	1.36445	0.7642	Up	0.0708148	0.104971
Mycbp2	14301	4729	16075	22.9524	38.9742	0.763877	Up	1.66e-245	1.31e-243
Ly6c	405	141	479	24.1651	41.0085	0.762996	Up	9.17e-09	3.71e-08
Ptpn14	4165	459	1558	7.64931	12.9702	0.761794	Up	3.04e-25	2.89e-24
Timm17a	898	807	2738	62.3766	105.718	0.761147	Up	4.48e-43	6.75e-42
Hr	5617	130	441	1.60644	2.72224	0.760932	Up	3.84e-08	1.48e-07
Mast2	5396	2679	9085	34.4608	58.3776	0.760457	Up	1.44e-138	6.71e-137
Hnrnpa1	1687	1824	6183	75.0472	127.08	0.759866	Up	8.65e-95	2.71e-93
Lamp2	1747	2166	7339	86.0578	145.659	0.759215	Up	5.34e-112	1.99e-110
Rab5c	1876	1219	4130	45.102	76.3326	0.759109	Up	8.22e-64	1.77e-62
Camk2a	1494	106	359	4.9247	8.33176	0.758585	Up	7.74e-07	2.61e-06
Dtx4	966	88	298	6.3231	10.6963	0.758402	Up	6.93e-06	2.08e-05
Trim36	2627	44	149	1.16257	1.96661	0.758402	Up	0.00159987	0.00335683
Pde10a	3399	70	237	1.42946	2.41763	0.758125	Up	6.32e-05	0.000167058
Prrc1	1642	354	1198	14.9642	25.2974	0.757472	Up	1.37e-19	1.06e-18
Slc35f6	2930	347	1174	8.22028	13.8929	0.75709	Up	3.27e-19	2.49e-18
Atl3	2021	546	1844	18.7521	31.6364	0.754531	Up	3.93e-29	4.23e-28
Eif2s1	1377	1184	3998	59.6819	100.67	0.754275	Up	3.55e-61	7.38e-60
Prdm1	5159	263	888	3.53847	5.96816	0.754162	Up	8.4e-15	5.13e-14
Samd15	1889	8	27	0.293956	0.495592	0.753553	Up	0.211896	0.272178
Slirp	2817	374	1262	9.2153	15.5334	0.753267	Up	2.25e-20	1.78e-19
RGD1309079	4023	692	2335	11.9394	20.1247	0.753244	Up	2.35e-36	3.04e-35
Hpd	1360	131	442	6.68586	11.2688	0.753145	Up	4.87e-08	1.84e-07
Rpl9	691	204	688	20.4916	34.5226	0.752505	Up	9.5e-12	4.85e-11
LOC314140	1718	215	725	8.6864	14.6321	0.75231	Up	2.67e-12	1.41e-11
Stag1	5649	1078	3635	13.2456	22.3113	0.752263	Up	1.56e-55	3e-54
Dok3	1527	27	91	1.2273	2.06631	0.751572	Up	0.0153417	0.0264281
Ripk2	2582	433	1459	11.6401	19.5926	0.751206	Up	3.25e-23	2.88e-22
Ccdc130	1555	84	283	3.7495	6.31028	0.751006	Up	1.41e-05	4.04e-05
Ak6	979	79	266	5.60105	9.42089	0.750167	Up	2.62e-05	7.32e-05
RGD1566386	2915	109	367	2.59545	4.36536	0.750117	Up	7.45e-07	2.52e-06
Galr2	1422	11	37	0.53693	0.902184	0.748687	Up	0.137189	0.182334
Ppan	1635	144	484	6.11321	10.2641	0.747603	Up	1.38e-08	5.55e-08
Anapc13	616	25	84	2.81698	4.72815	0.747126	Up	0.0207546	0.0349924
Ltbr	2075	465	1562	15.5546	26.1009	0.746757	Up	1.65e-24	1.53e-23
Gna14	2732	53	178	1.34654	2.25908	0.746478	Up	0.000647984	0.00146561
Rps3	819	1677	5632	142.126	238.436	0.74643	Up	5.84e-84	1.63e-82
Idi1	2813	115	386	2.83761	4.75785	0.745632	Up	4.39e-07	1.51e-06
Slc2a3	1482	45	151	2.1076	3.53282	0.745217	Up	0.00174892	0.00365288
Zfp260	3660	68	228	1.28959	2.15996	0.744092	Up	0.00011343	0.000286094
Gas7	6796	323	1083	3.29894	5.52545	0.744092	Up	2.32e-17	1.62e-16
Ttc39a	2647	17	57	0.445779	0.746644	0.744092	Up	0.0608774	0.0911746
Cdk12	5500	1444	4839	18.2234	30.506	0.743303	Up	6.9e-72	1.64e-70
N4bp1	6399	1120	3753	12.1487	20.3357	0.743211	Up	3.86e-56	7.52e-55
Mylip	3069	326	1092	7.37302	12.3373	0.742694	Up	1.92e-17	1.35e-16
Cpsf4	1656	246	824	10.311	17.2528	0.742651	Up	1.62e-13	9.17e-13
Hmgb1	2223	696	2331	21.7317	36.3576	0.742455	Up	1.89e-35	2.39e-34
P2rx4	1972	144	482	5.06851	8.47487	0.74163	Up	1.86e-08	7.33e-08
Spata25	1585	49	164	2.14581	3.58763	0.741507	Up	0.00114793	0.00245677
Hspe1	530	1246	4169	163.18	272.74	0.741062	Up	7.2e-62	1.51e-60
Cd68	1200	55	184	3.18131	5.31654	0.740867	Up	0.000567806	0.00129203
B3galt1	2670	29	97	0.753896	1.25966	0.740597	Up	0.0133331	0.0231764
Igf2	4494	619	2070	9.56054	15.9709	0.740285	Up	1.63e-31	1.89e-30
Slc39a6	3037	125	418	2.85687	4.77226	0.74024	Up	1.73e-07	6.22e-07
Ntrk2	6931	128	428	1.28185	2.14112	0.740132	Up	1.24e-07	4.53e-07
Atp7a	4674	421	1406	6.25199	10.4301	0.73837	Up	8.07e-22	6.77e-21
Zdhhc4	1255	118	394	6.52624	10.8854	0.738074	Up	4.21e-07	1.45e-06
Slc3a1	2261	706	2357	21.6735	36.1453	0.737877	Up	1.82e-35	2.31e-34
Igfbp3	2407	699	2331	20.157	33.5783	0.73625	Up	5.75e-35	7.21e-34
Cd300a	1505	18	60	0.830158	1.38232	0.735631	Up	0.0564442	0.0849177
Slitrk1	4039	9	30	0.154665	0.257537	0.735631	Up	0.194068	0.251188
Cyp4f18	2751	6	20	0.151386	0.252076	0.735631	Up	0.30776	0.353784
Idnk	1082	21	70	1.34715	2.24318	0.735631	Up	0.0383132	0.059441
Ube2v2	3260	384	1280	8.17595	13.614	0.735631	Up	6.97e-20	5.43e-19
Capn6	3494	15	50	0.297984	0.496181	0.735631	Up	0.083928	0.116065
Polr2h	790	39	130	3.42659	5.7057	0.735631	Up	0.004172	0.00806917
Stk26	1882	9	30	0.331931	0.552706	0.735631	Up	0.194068	0.251199
Eps8l2	3140	27	90	0.596841	0.993816	0.735631	Up	0.0180007	0.0306754
Gpr85	2717	6	20	0.15328	0.255231	0.735631	Up	0.30776	0.353849
Olfm1	2759	27	90	0.679261	1.13105	0.735631	Up	0.0180007	0.0306771
Irs3	1969	27	90	0.951794	1.58486	0.735631	Up	0.0180007	0.0306804
Gpat4	3139	1307	4353	28.9007	48.0829	0.734416	Up	1.47e-63	3.16e-62
Adgre1	3227	218	726	4.68902	7.80065	0.734307	Up	7.14e-12	3.66e-11
Rpl23	488	533	1775	75.811	126.116	0.734277	Up	6.8e-27	6.78e-26
Ust	1721	216	719	8.71159	14.4857	0.733626	Up	9.35e-12	4.77e-11
Xrn1	5523	1467	4879	18.4366	30.6301	0.732382	Up	1.08e-70	2.52e-69
Abcg1	3529	163	542	3.20598	5.32526	0.732086	Up	3.61e-09	1.51e-08
Bag4	2139	102	339	3.30989	5.49518	0.731381	Up	3.29e-06	1.03e-05
Ascc2	2561	353	1173	9.56731	15.8811	0.731128	Up	3.6e-18	2.61e-17
Cdc26	1578	240	797	10.5567	17.5123	0.73021	Up	8.7e-13	4.73e-12
Usp36	4263	845	2806	13.7583	22.8226	0.730157	Up	3.47e-41	5.05e-40
Cspg5	2078	25	83	0.835063	1.38492	0.729848	Up	0.0243604	0.0407158
Tbx20	1709	995	3303	40.4116	67.0131	0.729674	Up	3.97e-48	6.66e-47
Adam17	4100	1396	4631	23.6334	39.1637	0.72869	Up	1.26e-66	2.82e-65
Prpf40a	3564	703	2332	13.6912	22.6873	0.728636	Up	2.16e-34	2.68e-33
Trim13	1363	79	262	4.02305	6.66497	0.728307	Up	4.77e-05	0.000127589
Zfp52	2882	95	315	2.28799	3.78974	0.728018	Up	8.04e-06	2.41e-05
Ndufb4	455	3470	11497	529.35	876.125	0.726915	Up	5.83e-162	3.14e-160
B4galt6	5728	1748	5790	21.1818	35.0484	0.726523	Up	1.97e-82	5.39e-81
Mdfic	3402	366	1212	7.46744	12.3527	0.726139	Up	1.6e-18	1.18e-17
LOC500684	2625	210	695	5.55283	9.18012	0.725289	Up	3.25e-11	1.59e-10
Rps6kb1	2283	797	2637	24.2313	40.0495	0.724911	Up	2.39e-38	3.26e-37
Nat10	3478	331	1095	6.60577	10.9163	0.724693	Up	7.95e-17	5.42e-16
Eno4	2462	13	43	0.366505	0.605582	0.72449	Up	0.116517	0.156977
Nckap1l	4623	221	731	3.31813	5.4826	0.72449	Up	1.05e-11	5.35e-11
Dopey2	7140	943	3119	9.16723	15.1464	0.724419	Up	5.33e-45	8.37e-44
Usp15	3174	1761	5823	38.5103	63.6111	0.724033	Up	2.06e-82	5.62e-81
Cct6a	1985	1443	4771	50.4581	83.3378	0.723886	Up	7.91e-68	1.8e-66
Rnf114	2139	1542	5096	50.0378	82.606	0.723228	Up	3.24e-72	7.75e-71
Klrb1a	1014	23	76	1.5744	2.59877	0.723031	Up	0.0330582	0.0518183
Med15	3243	408	1348	8.73249	14.4124	0.722845	Up	2.76e-20	2.18e-19
Lsm12	2234	1269	4191	39.4279	65.047	0.722268	Up	1.42e-59	2.89e-58
Slc7a1	6617	129	426	1.35317	2.23224	0.722148	Up	2.41e-07	8.56e-07
Sfmbt1	3293	381	1258	8.03078	13.2459	0.721934	Up	5.4e-19	4.07e-18
Adora2a	2485	252	832	7.0388	11.6089	0.721825	Up	4.71e-13	2.6e-12
Gcnt1	4989	866	2859	12.0484	19.8698	0.721737	Up	3.89e-41	5.65e-40
Mbd2	1632	518	1710	22.031	36.3303	0.721637	Up	3e-25	2.85e-24
Slc1a1	1805	206	680	7.92163	13.0624	0.721556	Up	6.43e-11	3.07e-10
Zfp354a	2547	130	429	3.54274	5.84011	0.721131	Up	2.26e-07	8.05e-07
Pemt	887	20	66	1.56506	2.57996	0.721131	Up	0.0485314	0.0740257
Nobox	1575	10	33	0.440701	0.726484	0.721131	Up	0.177911	0.231802
Ahsp	557	10	33	1.24615	2.05424	0.721131	Up	0.177911	0.231773
Sall1	5123	10	33	0.135488	0.223348	0.721131	Up	0.177911	0.231764
Rpl12	724	960	3167	92.0359	151.671	0.720676	Up	2.82e-45	4.46e-44
Rce1	1415	84	277	4.12048	6.7876	0.72009	Up	3.43e-05	9.31e-05
Terf1	2022	202	666	6.93418	11.4205	0.719832	Up	1.1e-10	5.2e-10
Fam50a	1311	27	89	1.42951	2.35386	0.719511	Up	0.0210756	0.0354914
Rab11fip2	1564	142	468	6.30197	10.3753	0.719283	Up	6.77e-08	2.52e-07
Hcfc2	2353	426	1404	12.5664	20.6889	0.719283	Up	6.72e-21	5.45e-20
Cfap97	2043	183	602	6.21738	10.2169	0.716585	Up	1.01e-09	4.44e-09
Mmp14	2447	311	1023	8.82168	14.4955	0.716485	Up	1.54e-15	9.78e-15
Gsto1	878	578	1901	45.6939	75.0724	0.716282	Up	1.47e-27	1.5e-26
Prim2	2113	73	240	2.39799	3.93826	0.715731	Up	0.000127616	0.000319781
LOC687399	1449	14	46	0.670632	1.10073	0.714872	Up	0.107446	0.145801
Timm17b	850	21	69	1.71485	2.81464	0.714872	Up	0.045007	0.0689732
Opn4	2249	14	46	0.432079	0.709188	0.714872	Up	0.107446	0.145807
Abcg4	3770	14	46	0.257758	0.423067	0.714872	Up	0.107446	0.145794
Gpcpd1	3207	2132	7004	46.1438	75.7251	0.714637	Up	1.36e-96	4.36e-95
Ppp1r15b	5383	1436	4715	18.5163	30.3704	0.713867	Up	1.67e-65	3.68e-64
Gpatch11	1647	120	394	5.05723	8.2946	0.713826	Up	8.87e-07	2.98e-06
Isg20l2	1631	316	1037	13.448	22.0454	0.713085	Up	1.29e-15	8.24e-15
Pet100	1205	75	246	4.32015	7.0785	0.712361	Up	0.00011172	0.000282007
Bpgm	1576	852	2794	37.5239	61.47	0.712072	Up	2.36e-39	3.29e-38
Spata5l1	2480	90	295	2.51893	4.12442	0.711383	Up	2.31e-05	6.5e-05
Vapa	1605	796	2609	34.4241	56.3627	0.711322	Up	8.57e-37	1.12e-35
Ankfy1	7180	2087	6836	20.1754	33.0119	0.710387	Up	2.25e-93	7e-92
Fubp3	1836	273	894	10.3208	16.8833	0.710039	Up	1.43e-13	8.12e-13
Lyar	1479	96	314	4.50534	7.3613	0.708323	Up	1.35e-05	3.88e-05
Cox6c	450	11386	37222	1756.24	2868.01	0.70756	Up	0	0
Trim54	1411	2540	8297	124.949	203.886	0.706426	Up	7.34e-112	2.72e-110
Slc31a1	1416	222	725	10.8821	17.7528	0.706086	Up	3.54e-11	1.73e-10
Prepl	2192	3161	10323	100.094	163.29	0.706075	Up	1.38e-138	6.44e-137
Dnm3	3241	196	640	4.19761	6.8469	0.705883	Up	5.05e-10	2.28e-09
Atp6v1f	642	299	976	32.3267	52.7118	0.705401	Up	1.55e-14	9.36e-14
Nfkb2	3070	530	1729	11.9829	19.5276	0.704539	Up	1.53e-24	1.41e-23
Wdr5b	1860	104	339	3.88101	6.31946	0.703367	Up	6.89e-06	2.07e-05
N6amt1	917	97	316	7.34222	11.9484	0.702533	Up	1.46e-05	4.18e-05
Clk2	2111	458	1492	15.0592	24.5061	0.702493	Up	2.72e-21	2.23e-20
Por	2438	2055	6680	58.5063	95.0026	0.699375	Up	6.69e-89	2e-87
Kctd6	1420	104	338	5.08358	8.25318	0.699105	Up	7.95e-06	2.38e-05
Wdr20	4155	352	1144	5.88026	9.54658	0.699105	Up	1.5e-16	1.01e-15
Mamdc4	3903	16	52	0.284542	0.461953	0.699105	Up	0.0914816	0.12555
Rnf38	1695	209	679	8.55857	13.8897	0.698574	Up	2.18e-10	1.01e-09
Slit2	7135	101	328	0.982544	1.59394	0.698006	Up	1.12e-05	3.3e-05
Abcg3	2054	207	672	6.99511	11.3439	0.697496	Up	2.86e-10	1.31e-09
Cr1l	2094	1256	4076	41.633	67.4917	0.696983	Up	1.25e-54	2.35e-53
Lipogenin	1256	41	133	2.26579	3.6716	0.696396	Up	0.00571924	0.0108547
Peli1	2383	267	866	7.777	12.6005	0.696192	Up	8.5e-13	4.62e-12
RGD1559786	1395	564	1829	28.0627	45.4603	0.695953	Up	2.32e-25	2.22e-24
Ston1	3131	387	1255	8.57932	13.898	0.695947	Up	6.98e-18	5e-17
Rpl36	364	558	1806	106.404	172.032	0.693126	Up	6.75e-25	6.35e-24
Slc35g3	1321	17	55	0.893245	1.44362	0.692562	Up	0.0844632	0.116743
Nek2	3122	17	55	0.377956	0.610833	0.692562	Up	0.0844632	0.116754
Cnot4	3474	750	2426	14.985	24.2133	0.692282	Up	7.89e-33	9.4e-32
Rlim	2131	81	262	2.63831	4.26296	0.692238	Up	9.97e-05	0.000258317
Hdac8	1972	124	401	4.36455	7.05067	0.691927	Up	1.39e-06	4.51e-06
Ap1ar	2374	280	905	8.18657	13.2178	0.691156	Up	3.68e-13	2.04e-12
Il10rb	1805	461	1490	17.7275	28.6221	0.691139	Up	1.02e-20	8.25e-20
Ube2n	1488	1215	3927	56.6759	91.5063	0.691136	Up	5.87e-52	1.06e-50
Cap1	2562	1215	3927	32.9171	53.1465	0.691136	Up	5.87e-52	1.06e-50
Fkrp	2834	487	1574	11.9276	19.2574	0.691107	Up	8.52e-22	7.14e-21
Ubxn7	2733	151	488	3.83497	6.19118	0.690998	Up	1.02e-07	3.75e-07
Tars	2433	781	2524	22.2809	35.97	0.690983	Up	5.53e-34	6.78e-33
Mapre1	2290	1000	3231	30.3102	48.9209	0.690646	Up	5.31e-43	7.97e-42
Nkd1	2556	26	84	0.706053	1.13949	0.690543	Up	0.0309276	0.0486495
Skiv2l2	3564	741	2394	14.4313	23.2905	0.690543	Up	2.77e-32	3.27e-31
Nfx1	4631	811	2620	12.1554	19.6164	0.690458	Up	3.6e-35	4.55e-34
Dph5	1543	83	268	3.73368	6.02229	0.689715	Up	8.72e-05	0.000227109
Col5a2	6079	2136	6893	24.389	39.316	0.688886	Up	2.36e-89	7.11e-88
Cald1	2846	970	3130	23.6571	38.1331	0.688771	Up	1.6e-41	2.34e-40
Plk3	2389	80	258	2.32433	3.74452	0.687964	Up	0.000123012	0.000308741
Tma16	936	40	129	2.96626	4.77867	0.687964	Up	0.00711948	0.0133117
Rpl11	907	1556	5014	119.077	191.677	0.686785	Up	3.73e-65	8.18e-64
Hif3a	2059	9	29	0.303397	0.488354	0.686721	Up	0.231616	0.272962
Elf2	3492	1021	3288	20.2944	32.6475	0.685893	Up	3.14e-43	4.74e-42
Mrpl22	735	159	512	15.0153	24.1532	0.685782	Up	6.01e-08	2.25e-07
Zfp418	2715	237	763	6.05903	9.74423	0.685461	Up	3.55e-11	1.74e-10
Mrto4	1355	196	631	10.0402	16.1467	0.685452	Up	1.77e-09	7.59e-09
Thrap3	3562	2230	7178	43.4546	69.8719	0.685203	Up	3.98e-92	1.22e-90
Nol8	4617	23	74	0.345774	0.555731	0.684557	Up	0.0452392	0.0693086
Abi2	3577	241	775	4.67652	7.51235	0.683828	Up	2.74e-11	1.35e-10
LOC100361087	879	51	164	4.02723	6.46916	0.683792	Up	0.0024472	0.00502733
Esam	1807	984	3164	37.7974	60.7115	0.683685	Up	1.94e-41	2.82e-40
Fam173a	861	28	90	2.25725	3.62437	0.683163	Up	0.0266424	0.0423416
Stx4	974	197	633	14.0389	22.534	0.682675	Up	1.9e-09	8.14e-09
Brd4	7037	808	2596	7.96982	12.7912	0.682528	Up	3.34e-34	4.11e-33
Itgb1	3660	12114	38917	229.737	368.681	0.68239	Up	0	0
Dexi	1396	176	565	8.75088	14.0332	0.681341	Up	1.49e-08	5.99e-08
Ctse	1841	24	77	0.904862	1.45021	0.680489	Up	0.0419172	0.0646121
Spata24	667	24	77	2.49753	4.00274	0.680489	Up	0.0419172	0.0646057
Smim14	1049	183	587	12.1088	19.4024	0.680182	Up	8.23e-09	3.34e-08
Bmpr2	3869	4060	13022	72.837	116.7	0.680065	Up	1.92e-163	1.05e-161
Clpx	1902	3360	10774	122.618	196.408	0.679686	Up	1.95e-135	8.81e-134
Nvl	2901	184	590	4.40245	7.05175	0.679674	Up	7.71e-09	3.13e-08
Fgf1	1185	1727	5537	101.158	162.013	0.679502	Up	1.77e-70	4.11e-69
Cpsf7	3135	447	1433	9.8968	15.849	0.679357	Up	1.94e-19	1.48e-18
Arf3	3285	214	686	4.52171	7.24072	0.679263	Up	4.75e-10	2.15e-09
Skap2	1628	245	785	10.4457	16.7189	0.678576	Up	2.77e-11	1.36e-10
Gtf2f2	1450	138	442	6.60596	10.5693	0.678043	Up	6.32e-07	2.15e-06
Flt1	6848	6064	19419	61.4639	98.3232	0.677792	Up	2.44e-241	1.89e-239
Nt5dc3	1929	426	1364	15.3286	24.5174	0.677583	Up	1.69e-18	1.25e-17
Gtf2f1	1676	313	1002	12.9627	20.7294	0.677313	Up	5.7e-14	3.31e-13
Prkg1	1951	333	1066	11.8471	18.9449	0.677279	Up	9.05e-15	5.52e-14
H2afy2	1959	40	128	1.41726	2.26552	0.676737	Up	0.00824542	0.0147614
Batf	969	5	16	0.358155	0.572518	0.676737	Up	0.413454	0.462023
Grem1	3809	5	16	0.0911137	0.145647	0.676737	Up	0.413454	0.461923
Cryba1	774	5	16	0.448388	0.716757	0.676737	Up	0.413454	0.46189
Rnf219	3456	200	640	4.01681	6.42095	0.676737	Up	2.05e-09	8.77e-09
Raly	1404	1150	3679	56.8533	90.8564	0.676345	Up	4.76e-47	7.79e-46
Esf1	3404	448	1432	9.1351	14.5863	0.675126	Up	3.11e-19	2.37e-18
Sod2	2065	11214	35833	376.934	601.667	0.674653	Up	0	0
Edem1	5707	759	2424	9.23121	14.7271	0.673883	Up	2.23e-31	2.55e-30
Snap23	2378	362	1156	10.5663	16.8554	0.673745	Up	9.2e-16	5.93e-15
Fgf10	648	21	67	2.24941	3.58503	0.672437	Up	0.0616054	0.0921544
Chordc1	2564	547	1745	14.8079	23.5977	0.672279	Up	6.05e-23	5.3e-22
Trim15	3827	121	386	2.19458	3.49721	0.672259	Up	3.9e-06	1.2e-05
Ddx3	3086	1090	3476	24.5163	39.055	0.671765	Up	4.82e-44	7.46e-43
Yme1l1	2981	127	405	2.9571	4.71071	0.671759	Up	2.28e-06	7.25e-06
Wdr53	1459	53	169	2.52142	4.01628	0.671624	Up	0.00245548	0.00504135
Eif4e	2370	2313	7373	67.7411	107.867	0.671152	Up	2.7e-91	8.25e-90
Pnpla2	2231	192	612	5.97347	9.51141	0.671091	Up	5.98e-09	2.45e-08
Mios	3744	123	392	2.28031	3.63031	0.670861	Up	3.41e-06	1.07e-05
Txnrd1	3434	2111	6727	42.669	67.9226	0.670702	Up	2.31e-83	6.4e-82
Rnf31	3394	531	1692	10.8594	17.2855	0.670611	Up	3.32e-22	2.82e-21
Ryk	1785	1665	5302	64.7442	102.99	0.66968	Up	6.45e-66	1.43e-64
Dnajc4	951	132	420	9.63426	15.313	0.668517	Up	1.63e-06	5.26e-06
Gstz1	1670	297	945	12.3442	19.6204	0.668517	Up	5.43e-13	2.98e-12
Fkbp7	869	44	140	3.51445	5.586	0.668517	Up	0.00618908	0.0116981
C1qtnf1	1534	211	671	9.54733	15.1667	0.667735	Up	1.31e-09	5.71e-09
Otud4	3832	2066	6566	37.4222	59.4112	0.66684	Up	1.29e-80	3.46e-79
Zeb2	3648	1106	3515	21.0438	33.409	0.666838	Up	5.67e-44	8.75e-43
Tmed2	1956	606	1925	21.5045	34.1236	0.666134	Up	8.93e-25	8.37e-24
Ptpn12	3167	1100	3494	24.1085	38.2532	0.666041	Up	1.24e-43	1.9e-42
Glyr1	1659	677	2150	28.3248	44.935	0.665774	Up	1.84e-27	1.87e-26
Ptma	1163	242	768	14.4431	22.8968	0.664764	Up	9.93e-11	4.69e-10
Hmox2	1839	995	3156	37.5549	59.5043	0.663994	Up	2.26e-39	3.16e-38
Cfh	4250	1495	4740	24.4161	38.6707	0.663407	Up	3.48e-58	6.98e-57
Fam126a	1798	1123	3560	43.3526	68.652	0.663184	Up	4.18e-44	6.47e-43
Diexf	2643	306	970	8.03617	12.7253	0.663118	Up	3.93e-13	2.18e-12
Efhd2	2108	268	849	8.82448	13.9646	0.662197	Up	1.21e-11	6.11e-11
Calm2	867	497	1574	39.7889	62.9475	0.661783	Up	2.52e-20	1.99e-19
Klf5	3232	36	114	0.773136	1.223	0.66163	Up	0.0147494	0.0254599
Col9a2	2954	6	19	0.140983	0.223016	0.66163	Up	0.371194	0.419905
Gen1	4285	24	76	0.388763	0.614972	0.66163	Up	0.0487924	0.0743911
Serpini1	2916	18	57	0.428459	0.677767	0.66163	Up	0.091288	0.125306
Eya2	1596	90	285	3.91412	6.19163	0.66163	Up	9.48e-05	0.000245859
Pou2f2	1875	6	19	0.222113	0.351354	0.66163	Up	0.371194	0.41989
Tmem53	1291	60	190	3.22589	5.10294	0.66163	Up	0.00150246	0.00316885
Trpc6	2792	42	133	1.04414	1.65169	0.66163	Up	0.0082501	0.014769
Scg3	2144	6	19	0.194246	0.307271	0.66163	Up	0.371194	0.41992
Lgi4	2538	126	399	3.44591	5.45097	0.66163	Up	3.66e-06	1.15e-05
Wnt4	1205	6	19	0.345612	0.546713	0.66163	Up	0.371194	0.419875
RGD1307621	1264	36	114	1.97688	3.12716	0.66163	Up	0.0147494	0.0254613
Psmc3	1623	1416	4483	60.5577	95.773	0.661308	Up	7.87e-55	1.49e-53
Tnip2	2109	332	1051	10.9266	17.279	0.661173	Up	4.82e-14	2.81e-13
Tgs1	4305	430	1361	6.93298	10.9617	0.660924	Up	9.65e-18	6.85e-17
Spock2	1278	141	446	7.65796	12.1003	0.660014	Up	1.02e-06	3.41e-06
Cd48	1422	1443	4563	70.4355	111.261	0.659577	Up	1.57e-55	3.02e-54
Eif4a1	1770	2446	7727	95.9197	151.367	0.658149	Up	1.92e-92	5.94e-91
Jkamp	1455	403	1273	19.225	30.336	0.658046	Up	1.41e-16	9.51e-16
Slc4a4	3573	823	2599	15.9879	25.2212	0.657657	Up	3.37e-32	3.96e-31
Ppp1cb	2928	5698	17992	135.075	213.06	0.657493	Up	2.66e-212	1.86e-210
Brd2	3623	186	587	3.56344	5.61775	0.656723	Up	2.28e-08	8.93e-08
Ccdc90b	1418	244	770	11.9437	18.8281	0.656642	Up	1.48e-10	6.92e-10
Prr5l	2318	45	142	1.34748	2.12407	0.656559	Up	0.006645	0.0125084
Bfar	2745	2030	6405	51.3308	80.9039	0.656384	Up	1.37e-76	3.48e-75
Bet1	1398	13	41	0.645447	1.01688	0.655777	Up	0.162287	0.212778
Psph	1142	26	82	1.58027	2.48966	0.655777	Up	0.0418286	0.0644787
Apex1	1213	360	1135	20.6	32.4435	0.655289	Up	7.7e-15	4.71e-14
Slc30a7	2032	191	602	6.52431	10.2723	0.654856	Up	1.63e-08	6.46e-08
Nanp	1325	93	293	4.87183	7.66734	0.654263	Up	8.85e-05	0.00023028
Donson	2214	60	189	1.88104	2.9599	0.654017	Up	0.00172732	0.00361165
Vps26a	1261	1000	3150	55.044	86.6141	0.654017	Up	2.56e-38	3.49e-37
Dazap1	1544	248	781	11.1488	17.5387	0.653648	Up	1.3e-10	6.08e-10
Meis3	1794	47	148	1.81844	2.86044	0.65353	Up	0.00575476	0.0109208
Kat6a	8969	2371	7462	18.349	28.8472	0.652732	Up	4.43e-88	1.31e-86
Ccnt1	1992	486	1529	16.9345	26.6141	0.652225	Up	2.5e-19	1.91e-18
Serpinb9	1810	268	843	10.2773	16.1489	0.651965	Up	2.67e-11	1.31e-10
Trib3	1421	7	22	0.341923	0.536811	0.650742	Up	0.334744	0.382495
Smpd5	1924	14	44	0.505065	0.79294	0.650742	Up	0.148915	0.196997
Lrrc51	915	7	22	0.531009	0.833671	0.650742	Up	0.334744	0.382425
Ccl1	452	7	22	1.07494	1.68763	0.650742	Up	0.334744	0.382411
Pcsk4	2445	7	22	0.198721	0.311987	0.650742	Up	0.334744	0.382509
Ago2	2588	988	3105	26.4983	41.5997	0.650675	Up	1.79e-37	2.4e-36
Polk	3780	121	380	2.22187	3.48566	0.649658	Up	8.79e-06	2.62e-05
Psmc1	1544	2030	6375	91.2585	143.161	0.649611	Up	6.68e-75	1.65e-73
Chst11	1989	29	91	1.01202	1.58635	0.648479	Up	0.0332662	0.0521208
Svip	1179	139	436	8.18325	12.8223	0.647908	Up	2e-06	6.39e-06
Utp3	1655	295	925	12.3723	19.3792	0.647404	Up	3.94e-12	2.07e-11
Cltb	982	1872	5863	132.318	207.015	0.645724	Up	2.5e-68	5.72e-67
Plscr1	1552	23	72	1.02863	1.60855	0.645028	Up	0.0612776	0.0917212
Lmod1	3904	69	216	1.22677	1.91839	0.645028	Up	0.000918442	0.00198768
Psmc6	2372	1411	4417	41.2893	64.5663	0.645014	Up	8.15e-52	1.46e-50
Tead3	2557	247	773	6.70488	10.4819	0.644623	Up	2.68e-10	1.23e-09
Xpnpep1	2320	863	2697	25.8195	40.3075	0.642588	Up	4.32e-32	5.06e-31
Utp23	992	56	175	3.91833	6.11673	0.642521	Up	0.00302346	0.00594529
Scn3b	3887	8	25	0.142857	0.223007	0.642521	Up	0.302934	0.349019
Fndc8	2406	16	50	0.461582	0.720555	0.642521	Up	0.125726	0.168238
Kcnrg	807	8	25	0.688084	1.07414	0.642521	Up	0.302934	0.348981
Hax1	619	265	827	29.7153	46.3242	0.64056	Up	8.12e-11	3.85e-10
Fam60a	2598	67	209	1.79003	2.78933	0.639935	Up	0.00121099	0.00258393
Rpl7a	842	320	998	26.3793	41.0971	0.639633	Up	9.81e-13	5.32e-12
Slc1a4	1996	76	237	2.64288	4.117	0.639481	Up	0.000563178	0.00128318
Itga11	4982	34	106	0.473696	0.737726	0.639123	Up	0.0228126	0.0382845
Zfp458	3269	43	134	0.913016	1.42129	0.63849	Up	0.0101825	0.0180115
Tfb1m	1585	155	483	6.78777	10.566	0.63842	Up	7.75e-07	2.62e-06
Ckap4	2548	520	1620	14.1654	22.0449	0.638075	Up	1.12e-19	8.64e-19
Sh3bgr	1146	4026	12541	243.845	379.438	0.637898	Up	5.12e-141	2.43e-139
Fam168b	4034	292	909	5.02426	7.81306	0.636977	Up	1.19e-11	6.04e-11
Rplp2	428	62	193	10.0548	15.6353	0.636926	Up	0.00197449	0.0040999
Stip1	2089	1134	3530	37.679	58.5908	0.636913	Up	7.09e-41	1.02e-39
LOC303566	2681	9	28	0.233008	0.362121	0.636095	Up	0.274926	0.319686
Tram1	2755	1008	3136	25.3959	39.4682	0.636095	Up	2.02e-36	2.62e-35
Cacng7	828	9	28	0.754461	1.17252	0.636095	Up	0.274926	0.319674
Rin2	4659	1270	3950	18.9206	29.3966	0.635689	Up	2.17e-45	3.43e-44
Srcin1	4763	28	87	0.408039	0.633332	0.634254	Up	0.0415284	0.0640602
Foxp1	2207	290	901	9.12054	14.1552	0.634139	Up	1.76e-11	8.81e-11
Enpp2	2825	397	1233	9.75432	15.1334	0.633627	Up	3.64e-15	2.26e-14
Gmfg	525	19	59	2.512	3.8966	0.633381	Up	0.0980892	0.133935
Itk	4199	19	59	0.314074	0.487191	0.633381	Up	0.0980892	0.133929
Eif5	3487	2570	7980	51.1571	79.3494	0.633286	Up	2.65e-89	7.98e-88
Ddrgk1	1573	436	1353	19.239	29.8237	0.632427	Up	1.9e-16	1.27e-15
Spsb4	2775	396	1228	9.90506	15.3436	0.631403	Up	5.02e-15	3.1e-14
Tpst1	1692	109	338	4.47148	6.92643	0.63136	Up	4.41e-05	0.000118483
Apip	920	70	217	5.28123	8.17833	0.630933	Up	0.00112231	0.0024039
Cd27	1577	10	31	0.440142	0.68159	0.630933	Up	0.250098	0.293052
Rab31	3307	1069	3313	22.4372	34.736	0.630542	Up	8.02e-38	1.08e-36
B3galnt1	1900	215	666	7.85434	12.1538	0.629851	Up	9.37e-09	3.79e-08
Dok2	1594	31	96	1.34989	2.08822	0.629431	Up	0.0330016	0.0517399
Hddc2	944	186	576	13.6762	21.1565	0.629431	Up	9.63e-08	3.56e-07
Lasp1	3382	269	833	5.52082	8.54013	0.629375	Up	1.35e-10	6.3e-10
Rsu1	1536	147	455	6.64279	10.271	0.628716	Up	2.24e-06	7.15e-06
Cybb	1713	336	1040	13.6147	21.0508	0.628716	Up	7.34e-13	4.02e-12
Prpf3	2331	360	1114	10.7198	16.5705	0.628346	Up	1.16e-13	6.62e-13
Zfp516	3456	223	690	4.47874	6.92258	0.628218	Up	5.49e-09	2.26e-08
Krit1	3045	712	2203	16.23	25.0853	0.628186	Up	1.55e-25	1.49e-24
Xrcc4	1439	139	430	6.70469	10.361	0.627917	Up	4.39e-06	1.34e-05
Hif1a	3681	1662	5138	31.3393	48.3973	0.626952	Up	3.73e-57	7.36e-56
Prrc2c	10464	3217	9945	21.3392	32.9534	0.626921	Up	6.53e-109	2.37e-107
Snw1	2271	449	1388	13.7232	21.1917	0.626885	Up	1.34e-16	9.02e-16
Cntn2	5033	44	136	0.606807	0.936925	0.626696	Up	0.0108725	0.0191518
Reep2	1888	11	34	0.404404	0.62441	0.626696	Up	0.227966	0.269046
Hist2h4	396	442	1366	77.4733	119.605	0.626504	Up	2.41e-16	1.6e-15
Mapre2	2440	2986	9224	84.9424	131.076	0.625844	Up	7.47e-101	2.51e-99
Mrpl30	1109	135	417	8.44942	13.0376	0.625753	Up	6.56e-06	1.98e-05
Eed	2014	354	1093	12.2002	18.8171	0.625137	Up	2.53e-13	1.42e-12
Zkscan1	3143	573	1769	12.6542	19.5154	0.624992	Up	1.22e-20	9.78e-20
Hmgcs2	1980	184	568	6.45026	9.94663	0.62485	Up	1.42e-07	5.14e-07
Ptprn	2952	47	145	1.10511	1.70312	0.623985	Up	0.00872952	0.0156031
LOC501110	2011	71	219	2.45059	3.77594	0.623705	Up	0.00119545	0.00255216
Ranbp2	10277	6348	19579	42.8741	66.0567	0.623598	Up	1.5e-210	1.04e-208
Rpl37	366	24	74	4.5515	7.01041	0.623156	Up	0.0656096	0.097751
Letm2	1721	12	37	0.483977	0.745442	0.623156	Up	0.208148	0.26798
Psmd8	1520	809	2494	36.9428	56.8913	0.622915	Up	2.67e-28	2.8e-27
Cacna2d1	3941	1710	5271	30.1172	46.3745	0.622746	Up	6.41e-58	1.28e-56
Aff4	10168	2631	8108	17.9602	27.6485	0.6224	Up	4.9e-88	1.44e-86
Thumpd3	1981	412	1269	14.4357	22.2111	0.621641	Up	4.23e-15	2.62e-14
Casp7	2244	873	2688	27.0033	41.5336	0.621145	Up	3.12e-30	3.45e-29
Vps25	1090	389	1197	24.7712	38.0768	0.620246	Up	2.82e-14	1.67e-13
Pcdha7	5211	13	40	0.17316	0.266153	0.620154	Up	0.190338	0.24679
Prelid1	1090	430	1323	27.3821	42.0849	0.62007	Up	1.29e-15	8.18e-15
Eif2s2	1438	118	363	5.69571	8.75267	0.619848	Up	3.09e-05	8.57e-05
Uba5	1433	181	556	8.76712	13.4531	0.61776	Up	2.56e-07	9.07e-07
Napb	897	28	86	2.16666	3.32429	0.617575	Up	0.0479352	0.073195
Tgoln2	4713	3518	10803	51.8111	79.4767	0.61727	Up	5.21e-115	1.98e-113
Eid1	1720	399	1225	16.1016	24.6945	0.616986	Up	1.87e-14	1.12e-13
Rapgef6	5996	661	2029	7.65182	11.7331	0.616712	Up	6.13e-23	5.37e-22
Snap29	3400	894	2744	18.2509	27.9832	0.616599	Up	1.88e-30	2.09e-29
Snrnp40	1550	188	577	8.41881	12.9073	0.616504	Up	1.6e-07	5.74e-07
Cep57	2503	88	270	2.44032	3.74021	0.616049	Up	0.000362792	0.00084491
LOC689064	613	44	135	4.98215	7.636	0.616049	Up	0.0124696	0.0217796
Cd99l2	4163	46	141	0.766966	1.17437	0.614655	Up	0.0107629	0.0189672
Zbtb44	2702	679	2081	17.4425	26.7042	0.614459	Up	2.4e-23	2.14e-22
Hsph1	3425	931	2852	18.8675	28.8723	0.613786	Up	2.4e-31	2.74e-30
Rwdd1	1032	221	677	14.8641	22.7458	0.613775	Up	1.53e-08	6.11e-08
Rnf217	1930	270	827	9.71027	14.8573	0.613593	Up	3.94e-10	1.78e-09
Manf	550	144	441	18.1729	27.8015	0.613375	Up	5.22e-06	1.59e-05
Gimap7	1271	81	248	4.42348	6.76549	0.613011	Up	0.000674596	0.00152283
Eif6	1225	488	1494	27.6508	42.2871	0.612892	Up	4.04e-17	2.78e-16
Usp28	4171	3221	9861	53.6013	81.9735	0.61289	Up	7.39e-104	2.58e-102
Klhl41	2289	1693	5182	51.3376	78.4955	0.612592	Up	2.15e-55	4.13e-54
Ltbp1	6236	1820	5569	20.2577	30.9645	0.612145	Up	2.52e-59	5.12e-58
Zfp593	2010	117	358	4.04031	6.17561	0.612116	Up	4.28e-05	0.000115083
Pdgfra	6515	3134	9588	33.3895	51.0278	0.61189	Up	9.48e-101	3.18e-99
Ppp1r36	1428	85	260	4.13157	6.31303	0.611642	Up	0.000509604	0.00116596
Ddx27	2585	223	682	5.98782	9.1478	0.611393	Up	1.51e-08	6.06e-08
Pnrc1	1610	365	1116	15.7359	24.0343	0.611034	Up	4.27e-13	2.36e-12
Dynll1	653	749	2290	79.6147	121.595	0.610975	Up	2.71e-25	2.58e-24
Cacna2d2	3502	314	960	6.22355	9.50491	0.610935	Up	1.84e-11	9.22e-11
Pfkfb1	1830	35	107	1.32752	2.02734	0.610849	Up	0.0280166	0.0443946
Txndc12	1314	718	2195	37.9275	57.9205	0.61083	Up	2.67e-24	2.46e-23
Cdc40	3105	389	1189	8.69586	13.2774	0.610572	Up	7.66e-14	4.42e-13
Twf1	2875	357	1091	8.61896	13.1577	0.61032	Up	8.23e-13	4.48e-12
Prf1	1941	36	110	1.28736	1.96499	0.6101	Up	0.0259742	0.0413427
RGD1563365	1189	91	278	5.31232	8.10692	0.609812	Up	0.00033503	0.00078376
Ppic	1355	202	617	10.3475	15.7884	0.60958	Up	7.99e-08	2.97e-07
Zbtb11	4883	643	1964	9.14006	13.9459	0.609569	Up	7.83e-22	6.57e-21
Xbp1	1841	813	2482	30.6522	46.7456	0.608841	Up	4.02e-27	4.03e-26
Sil1	1629	114	348	4.85745	7.40715	0.608719	Up	5.98e-05	0.000158529
Tsen2	1768	97	296	3.80815	5.805	0.608206	Up	0.000220572	0.000537913
Galnt7	2203	97	296	3.0562	4.65876	0.608206	Up	0.000220572	0.000537871
Catsperg1	3829	39	119	0.706975	1.07759	0.608081	Up	0.0207244	0.034949
Slc25a1	1643	40	122	1.68985	2.57463	0.607474	Up	0.0192295	0.0326165
Ebna1bp2	1109	20	61	1.25177	1.90718	0.607474	Up	0.104853	0.142461
Nuak1	2864	1306	3983	31.6515	48.2203	0.607366	Up	2.34e-42	3.48e-41
Haus7	1367	61	186	3.09732	4.71778	0.607087	Up	0.00362326	0.00706206
Fubp1	2346	1122	3421	33.1963	50.5613	0.607011	Up	1.4e-36	1.82e-35
Ostc	1049	736	2244	48.6998	74.172	0.60696	Up	1.51e-24	1.4e-23
Gtf3c5	2724	174	530	4.43371	6.74624	0.60557	Up	7.72e-07	2.6e-06
Scara5	3753	348	1060	6.43614	9.7931	0.60557	Up	2.46e-12	1.3e-11
Bin2	1925	22	67	0.793262	1.2068	0.605323	Up	0.0890428	0.122585
Pop1	3369	45	137	0.927121	1.40998	0.604844	Up	0.0132605	0.0230643
Myl9	999	184	560	12.7843	19.4364	0.604386	Up	3.92e-07	1.37e-06
Pced1a	1106	117	356	7.34269	11.1606	0.604034	Up	5.52e-05	0.000146855
Ostm1	1448	262	797	12.5591	19.0846	0.603678	Up	1.42e-09	6.18e-09
Plekho1	1457	674	2049	32.1089	48.7613	0.602765	Up	2.7e-22	2.3e-21
Prkab1	1974	935	2842	32.8768	49.9195	0.602533	Up	2.73e-30	3.03e-29
Ccdc93	2378	334	1015	9.74898	14.7995	0.602225	Up	9.03e-12	4.61e-11
Taf8	2765	263	799	6.60215	10.0195	0.601798	Up	1.5e-09	6.53e-09
Gdi1	2298	2296	6974	69.35	105.226	0.601529	Up	1.2e-71	2.84e-70
Epc1	3761	356	1081	6.57009	9.96587	0.601083	Up	2.08e-12	1.11e-11
Crk	1080	1389	4217	89.2695	135.386	0.600836	Up	6.25e-44	9.62e-43
Ivns1abp	1365	6756	20505	343.543	520.859	0.6004	Up	2.84e-206	1.92e-204
Ankib1	6332	870	2639	9.53681	14.4508	0.599569	Up	5.19e-28	5.37e-27
Sumo2	1039	1562	4738	104.349	158.115	0.599549	Up	5.75e-49	9.77e-48
Etfb	841	1820	5520	150.21	227.581	0.599395	Up	9.8e-57	1.93e-55
Etaa1	3260	33	100	0.702621	1.06359	0.598127	Up	0.037456	0.0581891
Gdi2	2184	3997	12107	127.03	192.21	0.597517	Up	1.4e-121	5.54e-120
Supt16h	4455	824	2495	12.8382	19.4185	0.596989	Up	2.22e-26	2.18e-25
Pdzd11	1138	182	551	11.1008	16.7881	0.596779	Up	6.52e-07	2.21e-06
Pwp2	3176	372	1126	8.12994	12.2928	0.596497	Up	1.04e-12	5.62e-12
Vdr	2042	149	451	5.06472	7.65797	0.59648	Up	6.97e-06	2.1e-05
Nhs	5813	113	342	1.34928	2.03995	0.596339	Up	9.37e-05	0.000243239
Trmt6	2915	156	472	3.71459	5.61431	0.595906	Up	4.32e-06	1.32e-05
Stk19	1132	40	121	2.45267	3.70623	0.5956	Up	0.022015	0.0370096
Ebp	1055	42	127	2.76326	4.17392	0.595032	Up	0.0189508	0.0321647
[truncated: 9,161 more rows]
