# Supplementary material for: Analyses of changes in myocardial long non-coding RNA and mRNA profiles after severe hemorrhagic shock and resuscitation via RNA sequencing in a rat model
Source: BMC Mol Biol. 2018 Nov 1;19:11. doi: 10.1186/s12867-018-0113-8 (PMC6211518; doi:10.1186/s12867-018-0113-8)
Supplement: Supplementary file 5 — Additional file 5: Table S5: The raw data of differentially expressed mRNAs. [file 12867_2018_113_MOESM5_ESM.xls]

## Sheet: sham-VS-control.GeneDiffExpFilt
geneID	geneLength	sham-Expression	IRI-Expression	sham-RPKM	IRI-RPKM	log2 Ratio(IRI/sham)	Up-Down-Regulation(IRI/sham)	P-value	FDR
Selp	3168	10	8104	0.219099	88.6966	8.66116	Up	0	0
Cxcl10	1134	82	27790	5.0191	849.705	7.40339	Up	0	0
Ubd	671	10	2696	1.03443	139.313	7.07334	Up	0	0
Ifit1	2040	73	17803	2.4838	302.591	6.92867	Up	0	0
Cxcl9	554	12	2526	1.50347	158.094	6.71634	Up	0	0
Serpina3n	2057	7	1445	0.236205	24.3571	6.68816	Up	9.04e-240	6.98e-238
Ifit3	2026	361	57696	12.3678	987.414	6.31899	Up	0	0
Irg1	2143	5	744	0.161947	12.0377	6.2159	Up	1.32e-121	5.25e-120
Olr1	3751	8	958	0.148036	8.85546	5.90255	Up	1.03e-153	5.27e-152
Gbp5	2761	299	35063	7.51674	440.327	5.87233	Up	0	0
Mx1	3321	283	30482	5.91483	318.249	5.74968	Up	0	0
Csf2rb	2894	56	5696	1.34312	68.244	5.66704	Up	0	0
Fam111a	3191	68	6632	1.47913	72.0627	5.60643	Up	0	0
Cxcl1	933	49	4569	3.64535	169.798	5.54162	Up	0	0
Vcam1	3005	170	15344	3.92671	177.046	5.49466	Up	0	0
Scd1	4475	9	778	0.139596	6.02809	5.43237	Up	2.71e-121	1.07e-119
Tmprss2	3135	22	1771	0.487091	19.5873	5.32958	Up	3.09e-272	2.65e-270
Rsad2	3593	605	47518	11.6875	458.558	5.29406	Up	0	0
Mt2A	383	73	5061	13.2297	458.174	5.11405	Up	0	0
Oasl	1980	60	3976	2.10335	69.6264	5.04888	Up	0	0
Lcn2	874	78	5074	6.19452	201.295	5.02217	Up	0	0
Gbp2	2395	673	43663	19.5045	632.122	5.01833	Up	0	0
Adamts4	3339	11	687	0.228666	7.134	4.9634	Up	4.56e-103	1.58e-101
Cfb	2560	156	9491	4.2297	128.548	4.92561	Up	0	0
Gfap	2688	13	781	0.33569	10.0743	4.9074	Up	2.39e-116	9.14e-115
Orm1	769	8	468	0.722085	21.1015	4.86903	Up	5.89e-70	1.36e-68
Serpinb1a	1265	20	993	1.0974	27.2177	4.63239	Up	3.33e-143	1.61e-141
Cebpd	1139	36	1776	2.19383	54.0645	4.62316	Up	1.09e-254	8.71e-253
Trh	1391	8	389	0.399197	9.69651	4.60229	Up	1.09e-56	2.15e-55
Spp1	1487	7	340	0.326747	7.92795	4.6007	Up	1.09e-49	1.89e-48
Mx2	2565	636	30105	17.2105	406.953	4.5635	Up	0	0
Isg15	663	88	4016	9.21285	210.026	4.51078	Up	0	0
Fcgr2b	1388	8	352	0.40006	8.79318	4.4581	Up	1.62e-50	2.84e-49
Cmpk2	3054	249	10036	5.6592	113.942	4.33156	Up	0	0
Oasl2	1743	136	5463	5.41585	108.674	4.32668	Up	0	0
Slpi	650	47	1883	5.01891	100.445	4.32289	Up	1.43e-259	1.17e-257
Ptx3	1924	26	974	0.937979	17.5528	4.226	Up	4.15e-133	1.82e-131
Ifit2	3410	1099	40637	22.3701	413.2	4.2072	Up	0	0
Arsj	1794	5	179	0.193452	3.45958	4.16055	Up	3.16e-25	3e-24
Fam46a	2474	94	3345	2.63726	46.8802	4.15187	Up	0	0
S100a8	357	11	389	2.1387	37.7811	4.14286	Up	2.66e-53	4.9e-52
Il1rn	1915	16	554	0.57993	10.0308	4.11241	Up	5.32e-75	1.32e-73
RGD1309362	2917	476	16285	11.3265	193.573	4.0951	Up	0	0
Hk3	3027	6	202	0.137583	2.31383	4.07191	Up	5.96e-28	6.15e-27
Fcgr2a	1421	23	773	1.12346	18.8616	4.06943	Up	2.18e-103	7.59e-102
C3	5073	64	2116	0.875669	14.4625	4.04579	Up	2.75e-279	2.39e-277
Fgf2	1016	8	261	0.546539	8.90717	4.02657	Up	1.61e-35	2.05e-34
Reln	11462	75	2435	0.454177	7.366	4.01955	Up	0	0
Fgl2	3693	413	13396	7.76239	125.773	4.01818	Up	0	0
Vsnl1	1873	6	193	0.222351	3.57283	4.00616	Up	1.75e-26	1.73e-25
Il1r2	1379	10	320	0.503339	8.04597	3.99867	Up	4.48e-43	6.75e-42
Samhd1	2327	184	5813	5.48841	86.6157	3.98017	Up	0	0
MGC105567	2129	58	1818	1.89094	29.6081	3.96882	Up	4.76e-237	3.65e-235
Ngp	1099	5	153	0.315789	4.8271	3.93412	Up	5.56e-21	4.52e-20
Oas1i	1648	9	270	0.379062	5.68067	3.90556	Up	5.73e-36	7.36e-35
Mmp8	1401	5	150	0.247717	3.71233	3.90556	Up	1.71e-20	1.36e-19
Pdk4	1425	2826	84741	137.652	2061.92	3.90489	Up	0	0
Zbp1	1692	14	417	0.574318	8.54533	3.89521	Up	9.15e-55	1.73e-53
Trem1	919	5	146	0.377641	5.50846	3.86656	Up	7.58e-20	5.9e-19
Parp14	7087	2290	66749	22.4284	326.569	3.86399	Up	0	0
RT1-CE2	1093	7	202	0.444532	6.40802	3.84952	Up	6.02e-27	6.02e-26
Sdc4	2488	338	9485	9.42955	132.184	3.80922	Up	0	0
Tnfaip6	1367	24	658	1.21862	16.6898	3.77565	Up	9.47e-84	2.64e-82
Slfn3	4857	1043	28273	14.9053	201.835	3.75928	Up	0	0
Irf7	1959	600	16120	21.2589	285.314	3.74641	Up	0	0
Tnfsf10	862	208	5566	16.7487	223.887	3.74065	Up	0	0
Pi15	1359	13	345	0.66397	8.80223	3.72868	Up	3.75e-44	5.82e-43
Angptl4	1846	58	1529	2.18083	28.719	3.71906	Up	1.79e-190	1.14e-188
Osmr	2888	514	13532	12.3535	162.464	3.71713	Up	0	0
Bcat1	2463	48	1263	1.3527	17.78	3.71634	Up	1.58e-157	8.3e-156
Rnf125	1139	47	1215	2.86417	36.9867	3.69082	Up	8.15e-151	4.12e-149
Icam1	2602	167	4310	4.45486	57.4332	3.68843	Up	0	0
Chi3l1	1678	98	2528	4.05377	52.237	3.68774	Up	0	0
MGC108823	1598	306	7872	13.2914	170.805	3.68379	Up	0	0
Gbp4	2560	91	2306	2.46732	31.2329	3.66205	Up	4.41e-283	3.94e-281
Mnda	1744	54	1366	2.14918	27.158	3.65952	Up	2.87e-168	1.62e-166
Pfkfb3	2148	551	13807	17.805	222.873	3.64587	Up	0	0
Gfpt2	2992	329	8188	7.63236	94.8875	3.63602	Up	0	0
Thbs1	3609	796	19732	15.3091	189.573	3.63029	Up	0	0
Oas1b	1854	164	4056	6.13987	75.8545	3.62696	Up	0	0
MGC105649	1152	14	341	0.84353	10.2635	3.60494	Up	1.39e-42	2.08e-41
Tifa	1637	71	1719	3.01047	36.41	3.59627	Up	1.69e-208	1.16e-206
Fbxo39	1597	15	360	0.651945	7.81611	3.58363	Up	1.11e-44	1.73e-43
Dhx58	2373	103	2462	3.01276	35.9735	3.57778	Up	1.1e-296	1.02e-294
LOC100910189	2530	15	354	0.411524	4.8515	3.55938	Up	9.89e-44	1.51e-42
Il1b	1311	18	423	0.953004	11.1874	3.55325	Up	6.3e-52	1.13e-50
Tmem106a	2376	77	1778	2.24941	25.9465	3.52792	Up	2.39e-212	1.67e-210
Slc7a5	3458	104	2383	2.08753	23.8942	3.51679	Up	2.61e-283	2.35e-281
Birc3	2619	184	4206	4.87649	55.6835	3.51334	Up	0	0
Myc	2341	60	1352	1.77899	20.0248	3.49265	Up	1.46e-160	7.75e-159
Ifi47	1874	345	7737	12.7783	143.152	3.48577	Up	0	0
Mitd1	1151	54	1180	3.25644	35.5467	3.44835	Up	6.82e-139	3.2e-137
Oas1a	1400	113	2465	5.60241	61.0495	3.44586	Up	3.56e-288	3.25e-286
Sectm1b	1103	5	109	0.314644	3.42645	3.44492	Up	6.1e-14	3.53e-13
Ddx58	4511	585	12688	9.00135	97.5244	3.43755	Up	0	0
Osr1	1687	17	366	0.699453	7.52244	3.4269	Up	7.54e-44	1.16e-42
Slco2a1	3392	35	750	0.716204	7.66652	3.42013	Up	3.04e-88	9e-87
Plac8	730	46	982	4.37381	46.6425	3.41468	Up	6.38e-115	2.41e-113
Cd40	1242	27	575	1.50892	16.0524	3.4112	Up	7.54e-68	1.72e-66
Ccl2	780	68	1431	6.05117	63.6118	3.39401	Up	6.62e-166	3.67e-164
Dusp15	3132	101	2113	2.23833	23.3922	3.38553	Up	1.14e-243	8.91e-242
Ramp3	1225	7	146	0.396631	4.13247	3.38113	Up	4.86e-18	3.5e-17
Ifi44	2922	514	10524	12.2098	124.88	3.35444	Up	0	0
Clec10a	1488	226	4593	10.5422	107.025	3.34371	Up	0	0
Prr16	3138	25	507	0.552983	5.60206	3.34065	Up	5.67e-59	1.15e-57
Pla2g4a	2832	194	3920	4.75481	47.9939	3.33539	Up	0	0
Epsti1	1551	15	303	0.671281	6.77367	3.33495	Up	9.75e-36	1.25e-34
Sntg2	2162	5	101	0.160524	1.61979	3.33495	Up	1.09e-12	5.89e-12
Edn1	1390	10	201	0.499356	5.01388	3.32779	Up	4.35e-24	3.97e-23
Igtp	2102	751	15082	24.7989	248.782	3.32654	Up	0	0
Car3	802	10	200	0.865467	8.64666	3.32059	Up	6.22e-24	5.64e-23
Zfp365	2777	14	277	0.349927	3.45857	3.30505	Up	1.53e-32	1.81e-31
Irf1	2040	651	12766	22.1501	216.979	3.29217	Up	0	0
C4b	5353	85	1666	1.10216	10.7912	3.29145	Up	6.31e-188	3.95e-186
Slc24a2	8800	5	98	0.0394377	0.386132	3.29145	Up	3.18e-12	1.68e-11
Arrdc3	1245	458	8851	25.5341	246.499	3.27109	Up	0	0
Nod2	3629	8	154	0.153013	1.47139	3.26545	Up	1.87e-18	1.38e-17
Phf11	1283	63	1200	3.40831	32.43	3.2502	Up	2.39e-134	1.07e-132
Ybx1-ps3	1519	31	588	1.41654	13.4219	3.24414	Up	1.69e-66	3.78e-65
RT1-T24-4	1654	43	814	1.8045	17.064	3.24129	Up	2.04e-91	6.25e-90
Arl5c	1067	7	132	0.455364	4.28946	3.2357	Up	7.22e-16	4.67e-15
Rnase1	782	5	93	0.443801	4.12353	3.2159	Up	1.89e-11	9.43e-11
Rnd1	1609	100	1836	4.31389	39.5649	3.19716	Up	9.82e-202	6.53e-200
Upp1	1100	262	4798	16.5323	151.238	3.19346	Up	0	0
LOC24906	1602	5	91	0.216637	1.96957	3.18453	Up	3.83e-11	1.87e-10
Rgs16	600	19	344	2.198	19.8793	3.177	Up	8.79e-39	1.21e-37
Socs3	863	41	741	3.2976	29.7715	3.17444	Up	7.5e-82	2.03e-80
Themis2	1974	43	772	1.51198	13.5601	3.16486	Up	5.52e-85	1.56e-83
Trim21	1416	274	4919	13.4311	120.45	3.16478	Up	0	0
Slamf8	1600	25	448	1.08454	9.70847	3.16216	Up	6.86e-50	1.19e-48
Myl4	795	29	513	2.53195	22.374	3.1435	Up	1.25e-56	2.46e-55
Hsh2d	2176	57	1001	1.8182	15.9503	3.133	Up	9.5e-109	3.43e-107
Hsf2bp	2816	9	158	0.221837	1.94544	3.13252	Up	2.83e-18	2.07e-17
Irf8	1275	84	1465	4.57292	39.8401	3.12303	Up	5.92e-158	3.11e-156
Cenpa	1300	16	277	0.854282	7.38804	3.11241	Up	6.19e-31	7e-30
Mthfd2	2061	73	1263	2.4585	21.248	3.11148	Up	6.06e-136	2.77e-134
Parp9	3152	1027	17734	22.6156	195.08	3.10868	Up	0	0
Fosl2	913	158	2721	12.0119	103.336	3.10481	Up	2.41e-290	2.21e-288
Spic	1130	5	86	0.307126	2.63884	3.103	Up	2.23e-10	1.03e-09
Galnt6	3386	6	103	0.122995	1.05473	3.1002	Up	3.31e-12	1.74e-11
Cdkn1a	1860	267	4557	9.96376	84.9491	3.09184	Up	0	0
Gng2	3570	169	2881	3.28582	27.9813	3.09014	Up	4e-306	3.82e-304
Ngfr	3260	7	119	0.149041	1.26568	3.08613	Up	7.05e-14	4.07e-13
Dtx3l	4836	1171	19811	16.8072	142.041	3.07915	Up	0	0
Ccl7	807	30	507	2.58031	21.7835	3.07762	Up	6.16e-55	1.17e-53
Tap1	2677	407	6687	10.5529	86.6116	3.03692	Up	0	0
Rdh16	1920	12	197	0.433815	3.55761	3.03575	Up	6.84e-22	5.76e-21
Tap2	2426	43	698	1.23028	9.97603	3.01948	Up	8.77e-74	2.14e-72
Akr1c14	2315	690	11163	20.6882	167.195	3.01465	Up	0	0
RT1-S3	2682	622	9985	16.0974	129.087	3.00344	Up	0	0
Usp18	1607	305	4798	13.1737	103.523	2.97422	Up	0	0
Sbno2	4826	425	6627	6.11261	47.6127	2.96149	Up	0	0
Casp4	1218	141	2188	8.0352	62.2864	2.95451	Up	3.31e-223	2.43e-221
RT1-CE4	1117	120	1853	7.45681	57.5195	2.94742	Up	7.28e-189	4.6e-187
Tiam1	6853	42	648	0.425396	3.27859	2.9462	Up	4.7e-67	1.06e-65
Mt1a	389	117	1790	20.8767	159.55	2.93404	Up	1.05e-181	6.27e-180
Hgf	2532	89	1356	2.43978	18.569	2.92807	Up	8.64e-138	4.01e-136
Rab8b	726	66	1004	6.31004	47.9502	2.92581	Up	2.29e-102	7.89e-101
Msr1	1365	62	940	3.15271	23.8775	2.92099	Up	8.61e-96	2.75e-94
Ugdh	2319	279	4189	8.3508	62.6329	2.90693	Up	0	0
Hmox1	1548	226	3391	10.1336	75.9538	2.90598	Up	0	0
Gch1	1016	19	285	1.29803	9.72622	2.90556	Up	6.86e-30	7.5e-29
Tmem252	2052	231	3442	7.81375	58.1603	2.89595	Up	0	0
Steap4	3086	904	13324	20.3328	149.703	2.88023	Up	0	0
Cp	3731	419	6134	7.79495	57.0048	2.87047	Up	0	0
Wars	2874	991	14499	23.9338	174.922	2.86959	Up	0	0
Timp1	740	80	1168	7.50383	54.7273	2.86656	Up	1.69e-116	6.46e-115
Tc2n	2501	10	146	0.277531	2.0241	2.86656	Up	9.9e-16	6.37e-15
Nfkbiz	2990	106	1517	2.4607	17.5917	2.83775	Up	2.52e-149	1.26e-147
Hp	1197	32	450	1.85558	13.035	2.81245	Up	5.55e-45	8.71e-44
Ch25h	1318	12	168	0.631961	4.41964	2.80602	Up	1.41e-17	9.97e-17
RT1-CE7	1103	12	168	0.755145	5.28113	2.80602	Up	1.41e-17	9.97e-17
Cntfr	1332	34	476	1.77174	12.3907	2.80602	Up	2.15e-47	3.55e-46
Plek	1648	48	670	2.02166	14.0965	2.80172	Up	5.22e-66	1.16e-64
Cpne8	3380	402	5611	8.25532	57.5594	2.80166	Up	0	0
Isg20	794	43	600	3.759	26.2013	2.80122	Up	2.94e-59	5.96e-58
Tmem63c	3604	16	222	0.308148	2.1358	2.79308	Up	1e-22	8.71e-22
Ifih1	3897	504	6972	8.97687	62.0326	2.78874	Up	0	0
Frzb	2739	23	318	0.582855	4.02558	2.78799	Up	6.3e-32	7.33e-31
Runx3	1230	5	69	0.282156	1.94508	2.78526	Up	7.9e-08	2.94e-07
Slc15a3	1959	172	2358	6.09423	41.7352	2.77575	Up	4.26e-226	3.15e-224
Samsn1	1201	28	380	1.61823	10.9707	2.76117	Up	1.57e-37	2.1e-36
Fam150b	1457	7	94	0.333475	2.23698	2.7459	Up	3.77e-10	1.71e-09
Cd274	873	272	3651	21.6262	145.008	2.74528	Up	0	0
Atp6ap1l	1150	69	924	4.16463	27.8591	2.74189	Up	1.61e-88	4.81e-87
Rnf19b	1331	209	2798	10.8992	72.8891	2.74149	Up	1.37e-264	1.13e-262
Gys2	2574	6	80	0.161796	1.07764	2.73563	Up	9e-09	3.65e-08
Zcchc12	2090	10	133	0.332107	2.20647	2.73202	Up	7.98e-14	4.6e-13
Irgm	2209	366	4828	11.5003	75.7817	2.72018	Up	0	0
LOC500956	1837	14	184	0.528985	3.47297	2.71487	Up	1.5e-18	1.11e-17
Phf11b	1209	30	394	1.72234	11.2996	2.71383	Up	3.31e-38	4.5e-37
Nr4a3	4396	65	851	1.02631	6.7122	2.70931	Up	1.14e-80	3.04e-79
Tnfrsf11a	2718	80	1045	2.04299	13.3309	2.70602	Up	1.41e-98	4.63e-97
Sp110	1762	464	6043	18.2783	118.916	2.70173	Up	0	0
LOC498276	1401	12	156	0.594522	3.86082	2.6991	Up	7.91e-16	5.11e-15
Tubb3	1763	19	246	0.748042	4.83811	2.69325	Up	3.49e-24	3.2e-23
Casp1	1302	170	2193	9.06281	58.401	2.68796	Up	1.33e-203	8.87e-202
Slc41a2	4470	39	503	0.605594	3.9017	2.68768	Up	6.51e-48	1.09e-46
Xdh	4200	3501	44982	57.8586	371.349	2.68217	Up	0	0
Abhd3	1912	6	77	0.217815	1.39635	2.68049	Up	2.46e-08	9.6e-08
Eif2ak2	3807	870	11145	15.8621	101.506	2.6779	Up	0	0
Lilrb3l	2096	10	128	0.331157	2.11744	2.67674	Up	4.23e-13	2.34e-12
Cdkn2b	2323	5	64	0.149398	0.955265	2.67674	Up	4.25e-07	1.46e-06
Ccl21	838	67	856	5.54952	35.4179	2.67404	Up	4.65e-80	1.24e-78
Nuak2	2877	104	1327	2.5091	15.9928	2.67218	Up	3.94e-123	1.59e-121
Pim1	1185	164	2082	9.60617	60.9194	2.66487	Up	1.15e-191	7.39e-190
Spsb1	1394	82	1040	4.08297	25.868	2.66348	Up	1.57e-96	5.02e-95
Vwa5a	5932	57	720	0.666958	4.20847	2.65763	Up	3.66e-67	8.27e-66
Tpm3	1760	22	277	0.86763	5.45708	2.65298	Up	1.15e-26	1.13e-25
Sfrp2	1977	19	238	0.66707	4.1741	2.64556	Up	4.92e-23	4.33e-22
Rtp4	1928	282	3513	10.1524	63.1777	2.6376	Up	0	0
Pcdha11	5241	7	87	0.0927062	0.57557	2.63425	Up	3.9e-09	1.63e-08
Tinagl1	1868	346	4294	12.8565	79.7036	2.63214	Up	0	0
Slc11a1	1990	29	359	1.01151	6.2551	2.62852	Up	7.67e-34	9.38e-33
Sp100	1470	195	2413	9.20751	56.9158	2.62795	Up	1.24e-218	9.01e-217
Fjx1	2102	27	334	0.891571	5.50943	2.62748	Up	1.44e-31	1.66e-30
Slc7a11	8894	6	74	0.0468251	0.288488	2.62316	Up	6.66e-08	2.49e-07
Daxx	2453	236	2892	6.67789	40.8784	2.61387	Up	3.44e-260	2.81e-258
Ripk3	2002	20	245	0.693411	4.24321	2.61338	Up	2.17e-23	1.94e-22
Fhl5	1119	5	61	0.310145	1.89013	2.60747	Up	1.15e-06	3.83e-06
Scn8a	6439	5	61	0.0538985	0.328477	2.60747	Up	1.15e-06	3.83e-06
Gpr63	2417	28	340	0.804093	4.87748	2.6007	Up	8.83e-32	1.02e-30
Prss12	2499	10	121	0.277753	1.67885	2.5956	Up	4.27e-12	2.24e-11
Slc10a6	1113	43	520	2.68162	16.1995	2.59477	Up	9.72e-48	1.62e-46
Jak2	3731	742	8968	13.804	83.3419	2.59396	Up	0	0
Csf3r	3125	24	290	0.533072	3.21767	2.59361	Up	3.12e-27	3.14e-26
Has1	2096	23	276	0.76166	4.56574	2.58363	Up	6.99e-26	6.77e-25
Cd14	1505	72	862	3.32063	19.8593	2.58028	Up	1.12e-77	2.88e-76
RGD1304884	3733	873	10429	16.2323	96.8674	2.57714	Up	0	0
Litaf	1955	505	6016	17.9295	106.697	2.57311	Up	0	0
Dram1	2744	141	1679	3.56664	21.2158	2.5725	Up	2.94e-149	1.47e-147
Mov10	3781	197	2343	3.61647	21.4861	2.57075	Up	1.94e-207	1.33e-205
Serpine1	3063	1216	14440	27.5557	163.461	2.56852	Up	0	0
Ptgs2	1815	30	356	1.14728	6.8009	2.56751	Up	8.88e-33	1.06e-31
C4a	5358	186	2206	2.40954	14.2756	2.56672	Up	4.38e-195	2.85e-193
Cgref1	1334	7	83	0.364223	2.15732	2.56635	Up	1.46e-08	5.83e-08
Tmem140	1372	381	4481	19.2751	113.244	2.55462	Up	0	0
Epha3	3062	39	455	0.884065	5.15228	2.54299	Up	4.36e-41	6.33e-40
Pfkp	2677	429	4995	11.1233	64.6964	2.5401	Up	0	0
Fndc3a	3513	583	6734	11.519	66.4642	2.52856	Up	0	0
Adgrg5	2772	11	126	0.275438	1.57605	2.51651	Up	3.49e-12	1.84e-11
Sele	3356	128	1463	2.64736	15.1152	2.51338	Up	4.58e-127	1.91e-125
Faslg	1623	13	148	0.555968	3.16181	2.50768	Up	4.71e-14	2.75e-13
Clec2g	624	1330	15059	147.942	836.767	2.49979	Up	0	0
Sfmbt2	2609	13	147	0.345855	1.9536	2.4979	Up	6.51e-14	3.77e-13
Rbm46	1788	5	56	0.194101	1.08596	2.48409	Up	5.94e-06	1.8e-05
Mmp9	2985	6	67	0.139518	0.778258	2.47979	Up	6.6e-07	2.24e-06
Acer2	5157	296	3305	3.984	22.2212	2.47965	Up	1.26e-280	1.11e-278
Il2ra	1580	8	89	0.351445	1.95311	2.4744	Up	8.4e-09	3.41e-08
Uap1	2249	884	9821	27.2827	151.412	2.47242	Up	0	0
Cdkl2	2104	19	211	0.626805	3.4772	2.47184	Up	3.2e-19	2.43e-18
Inha	1399	47	521	2.33187	12.9126	2.46922	Up	2.13e-45	3.37e-44
Tagap	2868	34	376	0.822857	4.54571	2.46579	Up	4.08e-33	4.88e-32
Arrdc4	943	142	1567	10.452	57.6169	2.46271	Up	5.45e-133	2.39e-131
Pla1a	1721	463	5069	18.6735	102.126	2.45128	Up	0	0
Ncam2	4158	18	197	0.300478	1.64276	2.45079	Up	7.1e-18	5.08e-17
Oas2	2273	107	1158	3.26745	17.6645	2.43462	Up	1.75e-97	5.69e-96
Fcnb	1127	25	270	1.53972	8.30678	2.43162	Up	8.09e-24	7.32e-23
Irak3	2972	216	2330	5.04463	27.1832	2.42989	Up	5.53e-194	3.58e-192
Casp12	1292	201	2168	10.7984	58.1821	2.42976	Up	1.31e-180	7.8e-179
Orai2	4047	53	570	0.909007	4.88354	2.42556	Up	1.39e-48	2.35e-47
Drp2	3140	8	86	0.176842	0.949646	2.42493	Up	2.2e-08	8.65e-08
Slc7a2	2500	78	838	2.16561	11.6224	2.42407	Up	1.18e-70	2.76e-69
RGD1561157	836	11	118	0.913295	4.89405	2.42188	Up	4.57e-11	2.22e-10
Ncf2	1584	18	193	0.788755	4.22469	2.4212	Up	2.54e-17	1.77e-16
Rbm43	1899	108	1151	3.94751	21.0157	2.41245	Up	6.27e-96	2e-94
Enc1	4521	840	8928	12.8964	68.4719	2.40854	Up	0	0
Glp2r	1653	7	74	0.293934	1.55221	2.40076	Up	2.68e-07	9.48e-07
Gpr39	1575	30	317	1.3221	6.97865	2.40011	Up	2.4e-27	2.42e-26
Cpz	2144	9	95	0.291368	1.53636	2.3986	Up	4.76e-09	1.98e-08
Cdh17	3411	28	294	0.569772	2.98854	2.39098	Up	2.33e-25	2.22e-24
Adamts9	7965	1920	20129	16.7317	87.6253	2.38876	Up	0	0
Thrsp	1234	7	73	0.393738	2.05117	2.38113	Up	3.68e-07	1.29e-06
Tmem2	6474	1016	10580	10.893	56.6638	2.37903	Up	0	0
Egfl6	2549	15	156	0.408457	2.12201	2.37718	Up	5.6e-14	3.26e-13
Rbm47	2346	24	249	0.710081	3.68014	2.3737	Up	1.62e-21	1.34e-20
Fkbp5	3478	732	7562	14.6085	75.3876	2.36752	Up	0	0
LOC691141	1301	16	164	0.853626	4.37079	2.35622	Up	1.69e-14	1.01e-13
Ces2g	2480	8	82	0.223905	1.14645	2.35622	Up	7.86e-08	2.93e-07
Tfpi2	1130	51	522	3.13268	16.0171	2.35415	Up	3.48e-43	5.25e-42
Tssk4	1432	5	51	0.242355	1.23487	2.34916	Up	2.97e-05	8.25e-05
Ccrl2	1979	167	1692	5.85727	29.6447	2.33947	Up	1.86e-135	8.45e-134
Nsg2	2266	14	141	0.428838	2.15751	2.33086	Up	1.69e-12	9.05e-12
Tlr7	3466	91	914	1.82237	9.14346	2.32692	Up	1.72e-73	4.17e-72
B4galt5	1831	29	291	1.09935	5.51058	2.32556	Up	2.23e-24	2.06e-23
Stac2	2880	6	60	0.144605	0.722357	2.32059	Up	6.19e-06	1.87e-05
Lgals5	870	26	260	2.07433	10.3621	2.32059	Up	7.1e-22	5.97e-21
Crem	4411	232	2316	3.6507	18.2052	2.3181	Up	7.93e-183	4.81e-181
Tfec	1621	17	169	0.727932	3.6149	2.31208	Up	1.29e-14	7.82e-14
Lgals9	1448	488	4848	23.3925	116.088	2.3111	Up	0	0
LOC500077	1617	39	385	1.67409	8.2555	2.30198	Up	1.89e-31	2.17e-30
Slfn2	2078	671	6579	22.4131	109.776	2.29215	Up	0	0
Runx1	2135	34	333	1.10537	5.40803	2.29058	Up	3.04e-27	3.06e-26
Gzma	786	9	88	0.794776	3.88198	2.28817	Up	4.32e-08	1.66e-07
Enpp4	4648	838	8167	12.5142	60.9241	2.28345	Up	0	0
Elf1	2504	563	5474	15.6063	75.799	2.28005	Up	0	0
Cadm4	1106	13	126	0.815855	3.9501	2.27551	Up	5.02e-11	2.43e-10
Znfx1	6099	1322	12801	15.0452	72.7743	2.27413	Up	0	0
Nmi	757	81	783	7.42701	35.864	2.27168	Up	1.73e-61	3.62e-60
Stat2	3434	960	9274	19.4042	93.6396	2.27075	Up	0	0
Irak2	2945	136	1313	3.20537	15.4587	2.26985	Up	6.48e-102	2.22e-100
Stx11	1953	46	444	1.63486	7.88268	2.26952	Up	1.75e-35	2.23e-34
Hspa1a	3964	72	691	1.26073	6.04418	2.26128	Up	3.65e-54	6.82e-53
Tvp23a	1313	9	86	0.475776	2.27105	2.255	Up	8.04e-08	2.99e-07
Map3k8	2721	180	1719	4.59165	21.9048	2.25417	Up	7.85e-132	3.43e-130
Endou	1236	24	229	1.34778	6.42406	2.25291	Up	8.12e-19	6.08e-18
Coq10b	1624	519	4951	22.1823	105.706	2.25258	Up	0	0
Aspa	1540	17	161	0.766219	3.62492	2.24212	Up	1.54e-13	8.72e-13
Csf1	3953	953	8981	16.7337	78.7754	2.23499	Up	0	0
Bend6	1884	10	94	0.368421	1.72998	2.23133	Up	2.34e-08	9.18e-08
Stat3	4430	3740	34944	58.5993	273.503	2.2226	Up	0	0
Apol9a	1568	878	8193	38.8663	181.171	2.22076	Up	0	0
Zc3hav1	3282	631	5869	13.3449	62.0038	2.21607	Up	0	0
Cndp2	2090	960	8902	31.8823	147.684	2.21169	Up	0	0
H19	2325	66	612	1.97036	9.12686	2.21166	Up	6.1e-47	9.97e-46
Gnat2	1525	11	102	0.500665	2.31912	2.21166	Up	6.84e-09	2.79e-08
Phactr3	1541	8	74	0.36034	1.66503	2.20812	Up	9.55e-07	3.2e-06
Helz2	10042	1749	16147	12.0891	55.7525	2.20533	Up	0	0
Cnn1	1449	37	341	1.77238	8.15979	2.20284	Up	1.11e-26	1.1e-25
Cd80	994	6	55	0.418976	1.91853	2.19506	Up	2.95e-05	8.2e-05
Sp140	2789	625	5695	15.5545	70.8008	2.18643	Up	0	0
Hamp	360	23	209	4.43456	20.1297	2.18246	Up	1.06e-16	7.18e-16
Dmbt1	3394	75	681	1.53382	6.9571	2.18136	Up	3.1e-51	5.51e-50
Pcsk5	5241	154	1396	2.03954	9.23558	2.17896	Up	3.39e-103	1.18e-101
Nabp1	2288	117	1060	3.5494	16.0636	2.17815	Up	1e-78	2.6e-77
Nos2	3793	191	1730	3.49523	15.8145	2.17779	Up	2.15e-127	9.04e-126
Cbarp	3050	26	235	0.591695	2.67154	2.17474	Up	1.52e-18	1.13e-17
Hck	2056	54	487	1.82304	8.21294	2.17156	Up	7.06e-37	9.29e-36
Btla	927	6	54	0.449258	2.01979	2.16859	Up	4.01e-05	0.000108115
Pglyrp1	630	7	63	0.771227	3.46731	2.16859	Up	8.37e-06	2.5e-05
Cd3eap	2040	28	252	0.952692	4.28315	2.16859	Up	9.98e-20	7.74e-19
Oscar	2029	5	45	0.171046	0.768995	2.16859	Up	0.000194519	0.000476759
Tor3a	1809	168	1508	6.44608	28.9038	2.16477	Up	1.77e-110	6.5e-109
Slc39a14	4724	1942	17429	28.5341	127.925	2.16454	Up	0	0
Pcdh20	5179	113	1012	1.51446	6.77528	2.16148	Up	1.48e-74	3.63e-73
Mrc1	5233	878	7843	11.6458	51.9666	2.15778	Up	0	0
Pik3r5	3031	29	259	0.664105	2.96283	2.15749	Up	4.02e-20	3.16e-19
Lrg1	1298	149	1326	7.96776	35.4211	2.15236	Up	1.09e-96	3.52e-95
Ephb2	2970	9	80	0.210335	0.933956	2.15067	Up	5.07e-07	1.74e-06
Dnajb13	2255	12	106	0.369368	1.62987	2.14162	Up	6.74e-09	2.75e-08
Vcan	11896	1459	12866	8.51293	37.5004	2.13918	Up	0	0
Ifitm3	604	842	7397	96.7609	424.631	2.13371	Up	0	0
Uhrf1bp1l	7058	955	8369	9.39175	41.1135	2.13015	Up	0	0
Tmcc3	5416	660	5783	8.45843	37.0226	2.12995	Up	0	0
C1rl	1384	28	244	1.40426	6.11289	2.12205	Up	1.1e-18	8.2e-18
Arid5b	4033	377	3284	6.4884	28.2337	2.12148	Up	9.82e-233	7.44e-231
Gprc5a	2063	10	87	0.336454	1.46222	2.11968	Up	1.98e-07	7.07e-07
Akap12	6229	915	7929	10.1959	44.136	2.11396	Up	0	0
Bcl2a1	699	26	225	2.58179	11.1609	2.11201	Up	3.05e-17	2.12e-16
Rims1	5651	193	1666	2.37059	10.2222	2.10838	Up	4.52e-118	1.75e-116
Acsl4	4862	281	2423	4.01159	17.2795	2.10682	Up	9.28e-171	5.29e-169
Gipc3	1024	21	181	1.42346	6.12874	2.10619	Up	4.43e-14	2.59e-13
Sulf1	4067	654	5636	11.1616	48.0496	2.10597	Up	0	0
Sdcbp2	1418	5	43	0.244748	1.05144	2.103	Up	0.000358838	0.000836138
Rab30	1295	178	1529	9.54058	40.9384	2.1013	Up	4.59e-108	1.65e-106
Cd163	4223	446	3810	7.33058	31.2822	2.09334	Up	2.4e-265	2e-263
Trpv4	3211	49	418	1.05921	4.51366	2.09131	Up	1.68e-30	1.87e-29
Shd	1459	8	68	0.380592	1.61602	2.08613	Up	5.92e-06	1.79e-05
Glul	2463	4633	39134	130.564	550.913	2.07707	Up	0	0
Retnlg	336	9	76	1.85921	7.84273	2.07667	Up	1.69e-06	5.45e-06
Neurl3	1364	33	278	1.67928	7.06681	2.07321	Up	1.5e-20	1.2e-19
Nfkbia	1566	720	6059	31.9128	134.154	2.07168	Up	0	0
Gsdmd	1710	46	386	1.86718	7.8268	2.06756	Up	6.66e-28	6.86e-27
Vps54	4165	869	7288	14.482	60.6717	2.06676	Up	0	0
Foxc2	2703	8	67	0.205432	0.859452	2.06475	Up	7.98e-06	2.39e-05
Slc23a1	2278	11	92	0.335169	1.40032	2.0628	Up	1.4e-07	5.05e-07
Ang	438	6	50	0.950828	3.95812	2.05756	Up	0.000135041	0.000337549
Il17ra	3845	320	2662	5.77668	24.0052	2.05503	Up	8.58e-182	5.15e-180
Oas1k	1432	23	191	1.11483	4.6247	2.05253	Up	2.28e-14	1.36e-13
Tas2r126	927	7	58	0.524135	2.16941	2.04929	Up	3.79e-05	0.000102517
Errfi1	2982	367	3040	8.54246	35.3475	2.04888	Up	1.41e-206	9.58e-205
Fn1	8331	1988	16454	16.5632	68.4806	2.04771	Up	0	0
Acvr1b	2276	262	2163	7.99013	32.9517	2.04406	Up	4.4e-147	2.18e-145
Tnip1	2867	851	7024	20.6028	84.9473	2.04373	Up	0	0
Nlrc4	3441	35	288	0.706006	2.90202	2.03931	Up	7.71e-21	6.23e-20
Panx1	2455	41	337	1.1592	4.75961	2.03772	Up	3.97e-24	3.63e-23
Arhgef16	2731	10	82	0.254158	1.04108	2.03429	Up	8.79e-07	2.95e-06
Flrt2	2900	132	1081	3.15937	12.9247	2.03242	Up	7.55e-74	1.85e-72
Col7a1	9170	40	327	0.302772	1.23644	2.02988	Up	2.39e-23	2.13e-22
Cxcr2	1319	13	106	0.684106	2.78647	2.02615	Up	2.12e-08	8.34e-08
Spred3	1771	8	65	0.313542	1.27259	2.02103	Up	1.45e-05	4.15e-05
Mpeg1	4187	249	2023	4.12782	16.7527	2.02094	Up	9.35e-136	4.26e-134
Sat1	1166	68	552	4.04795	16.4147	2.01973	Up	3.45e-38	4.68e-37
Ankrd55	2977	11	89	0.256471	1.03658	2.01497	Up	3.4e-07	1.19e-06
Trim25	2435	834	6729	23.7734	95.8174	2.01094	Up	0	0
Rai14	4630	432	3482	6.47631	26.076	2.00948	Up	1.08e-230	8.15e-229
Zdhhc9	2875	193	1555	4.65955	18.7536	2.00891	Up	5.52e-104	1.93e-102
Pabpc4l	1458	7	56	0.333246	1.33175	1.99867	Up	6.87e-05	0.000181262
Hdc	2338	8	64	0.237504	0.949136	1.99867	Up	1.94e-05	5.5e-05
Jdp2	881	27	216	2.12722	8.50101	1.99867	Up	1.33e-15	8.46e-15
Lilrb3	2634	11	88	0.289869	1.1584	1.99867	Up	4.55e-07	1.56e-06
Ifi35	1073	176	1400	11.3851	45.2399	1.99044	Up	1.01e-92	3.12e-91
Ptpn1	1715	395	3135	15.9867	63.3821	1.98721	Up	5.25e-205	3.53e-203
Wdr78	2641	10	79	0.262819	1.03717	1.98052	Up	2.12e-06	6.78e-06
Plagl1	4850	39	308	0.558146	2.20192	1.98005	Up	1.94e-21	1.61e-20
Ogfr	2057	412	3251	13.9023	54.7994	1.97883	Up	2.14e-211	1.49e-209
Ccr1	1849	67	527	2.51514	9.8825	1.97424	Up	1.55e-35	1.97e-34
Hap1	3610	29	228	0.557591	2.18988	1.97357	Up	3.69e-16	2.43e-15
Atp1b4	4175	7	55	0.116377	0.456772	1.97267	Up	9.22e-05	0.000239603
Bmp4	1535	130	1020	5.87841	23.0401	1.97065	Up	3.59e-67	8.11e-66
Arhgap8	1517	93	729	4.25522	16.6623	1.96928	Up	2.01e-48	3.39e-47
Aida	2678	696	5454	18.0395	70.6151	1.96882	Up	0	0
Psmb8	1086	228	1780	14.5724	56.8307	1.96344	Up	1.98e-115	7.53e-114
Dnajc25	1271	150	1171	8.19163	31.9451	1.96337	Up	1.62e-76	4.1e-75
Cblb	3373	737	5744	15.1662	59.0461	1.96098	Up	0	0
Tle4	4003	355	2764	6.15556	23.9412	1.95953	Up	8.53e-178	5.04e-176
RGD1564171	636	9	70	0.982223	3.81622	1.95802	Up	9.92e-06	2.94e-05
Met	4187	27	210	0.447595	1.73904	1.95802	Up	7.5e-15	4.59e-14
Lonrf3	2711	27	210	0.691288	2.68586	1.95802	Up	7.5e-15	4.59e-14
Fam107a	2842	142	1100	3.46808	13.4203	1.95221	Up	1.81e-71	4.27e-70
Gsap	3088	203	1570	4.56293	17.6285	1.94988	Up	3.93e-101	1.33e-99
Sfrp5	1989	29	224	1.01202	3.90487	1.94804	Up	1.16e-15	7.42e-15
RGD1562726	2707	7	54	0.179488	0.691669	1.9462	Up	0.00012355	0.000310016
Sec16b	4356	195	1504	3.10722	11.9716	1.94592	Up	1.05e-96	3.38e-95
Lypd1	2013	95	732	3.2757	12.6084	1.94451	Up	7.32e-48	1.22e-46
Nod1	4110	762	5866	12.8688	49.4872	1.94318	Up	0	0
Hspa1b	5918	236	1816	2.76797	10.6398	1.94257	Up	3.74e-116	1.43e-114
Tlr2	2594	79	607	2.11389	8.11356	1.94044	Up	7.53e-40	1.06e-38
Nov	1451	77	590	3.68339	14.0986	1.93645	Up	1.12e-38	1.53e-37
RT1-M3-1	1322	119	904	6.24799	23.7099	1.92403	Up	5.78e-58	1.16e-56
Gspt1	2547	356	2700	9.70165	36.756	1.92168	Up	1.81e-169	1.03e-167
Tub	1569	7	53	0.30967	1.17124	1.91923	Up	0.000165234	0.000409416
Sncg	703	9	68	0.888611	3.35387	1.9162	Up	1.77e-05	5.03e-05
Ube3d	1855	18	136	0.673524	2.54207	1.9162	Up	8.02e-10	3.55e-09
Ugcg	3746	946	7130	17.5286	65.9956	1.91266	Up	0	0
Eno2	2217	15	113	0.469624	1.76728	1.91195	Up	2.42e-08	9.46e-08
Dio2	1819	19	143	0.725013	2.72581	1.91061	Up	3.12e-10	1.42e-09
Ttyh1	2956	44	331	1.03317	3.88254	1.90992	Up	5.71e-22	4.82e-21
Slc3a2	1979	879	6595	30.8296	115.548	1.9061	Up	0	0
N4bp2l1	2126	24	180	0.783561	2.93564	1.90556	Up	1.61e-12	8.66e-12
RT1-N3	1804	281	2107	10.8117	40.4968	1.90521	Up	3.37e-131	1.47e-129
Rhoj	1832	202	1507	7.65333	28.522	1.89792	Up	7.05e-94	2.2e-92
Gpc3	2126	34	253	1.11004	4.1262	1.8942	Up	6e-17	4.11e-16
Vom2r80	2430	10	74	0.28564	1.05589	1.88619	Up	8.97e-06	2.68e-05
Nos1	4594	10	74	0.151089	0.558513	1.88619	Up	8.97e-06	2.68e-05
Rarres1	1332	40	296	2.0844	7.70514	1.88619	Up	1.69e-19	1.29e-18
Itgam	3456	101	747	2.02849	7.49445	1.88542	Up	5.73e-47	9.37e-46
Oas3	2811	26	192	0.642003	2.36828	1.88319	Up	4.34e-13	2.4e-12
Slfn13	3371	416	3061	8.56563	31.4845	1.87801	Up	2.73e-186	1.68e-184
Ggct	838	55	403	4.55558	16.6745	1.87194	Up	8.44e-26	8.15e-25
Sostdc1	1618	19	139	0.815079	2.97872	1.86968	Up	9.66e-10	4.26e-09
Plb1	4439	110	802	1.72002	6.26444	1.86476	Up	1.29e-49	2.22e-48
Napsa	1366	21	153	1.06707	3.88359	1.86374	Up	1.46e-10	6.83e-10
Rbm48	1885	61	442	2.24617	8.13025	1.85583	Up	7.39e-28	7.59e-27
Cadm2	1129	34	246	2.09031	7.55499	1.85372	Up	4.24e-16	2.78e-15
MGC95208	1322	226	1632	11.8659	42.8037	1.85091	Up	2.63e-98	8.62e-97
Abcb1b	3889	14	101	0.24987	0.900485	1.84952	Up	2.57e-07	9.13e-07
Uba7	3063	429	3091	9.72154	34.9901	1.84769	Up	3.64e-184	2.23e-182
Irf9	1599	294	2113	12.7621	45.8188	1.84407	Up	3.75e-126	1.54e-124
Nudt6	1058	73	524	4.78919	17.1727	1.84226	Up	1.87e-32	2.21e-31
Lpin1	3083	3077	22058	69.2753	248.076	1.84037	Up	0	0
Igsf11	3621	18	129	0.345039	1.23525	1.83997	Up	5.76e-09	2.36e-08
Sema6b	3847	162	1160	2.92292	10.4551	1.83872	Up	9.03e-70	2.09e-68
Cd200r1	984	19	136	1.34024	4.79222	1.8382	Up	2.23e-09	9.52e-09
Rpf2	1190	72	515	4.19962	15.0056	1.83717	Up	8.22e-32	9.54e-31
Mefv	3199	31	221	0.672624	2.39536	1.83237	Up	2.13e-14	1.27e-13
Mgp	524	285	2027	37.7519	134.127	1.82898	Up	8.36e-120	3.27e-118
Tmem150b	1667	9	64	0.374741	1.33118	1.82874	Up	5.53e-05	0.000146951
Klri1	1096	9	64	0.569976	2.02471	1.82874	Up	5.53e-05	0.000146939
Arid5a	2428	340	2411	9.71975	34.4303	1.82469	Up	1.01e-141	4.8e-140
Map3k6	4339	134	950	2.14358	7.59149	1.82436	Up	7.31e-57	1.44e-55
Tnfaip2	3797	288	2041	5.26474	18.6378	1.8238	Up	3.56e-120	1.4e-118
Kcnn4	1932	16	113	0.574828	2.02798	1.81884	Up	6.7e-08	2.5e-07
Tlcd1	1322	18	127	0.945074	3.33093	1.81742	Up	1e-08	4.05e-08
Maff	1941	170	1199	6.07922	21.4184	1.81689	Up	5.86e-71	1.37e-69
Il13ra1	3649	759	5329	14.4375	50.6366	1.81036	Up	8e-308	7.67e-306
Itgb8	2791	277	1942	6.88882	24.1258	1.80825	Up	3.69e-113	1.38e-111
Slc1a3	3914	131	918	2.32314	8.13233	1.80759	Up	2.36e-54	4.43e-53
Cxcl11	1054	400	2803	26.3417	92.2094	1.80757	Up	1.91e-162	1.03e-160
Kcnq3	5798	9	63	0.107743	0.376752	1.80602	Up	7.32e-05	0.000192414
Snai2	807	19	133	1.6342	5.7144	1.80602	Up	5.13e-09	2.11e-08
Ppap2a	1275	275	1924	14.9709	52.3224	1.80527	Up	6.94e-112	2.57e-110
Gpr88	4155	33	230	0.551274	1.91933	1.79976	Up	1.29e-14	7.82e-14
Polb	1162	236	1644	14.0971	49.0556	1.79902	Up	2.01e-95	6.34e-94
Myd88	2158	194	1347	6.23986	21.6426	1.79429	Up	3.17e-78	8.18e-77
Tcea2	1151	15	104	0.904567	3.13293	1.79221	Up	3.02e-07	1.06e-06
Hivep2	9634	1372	9496	9.8849	34.1765	1.7897	Up	0	0
Adamts12	8571	1267	8760	10.2605	35.4377	1.78818	Up	0	0
Lgals3bp	2149	752	5170	24.2888	83.4156	1.78002	Up	5.31e-292	4.88e-290
RGD1565785	1558	8	55	0.356408	1.22402	1.78002	Up	0.00025678	0.000622714
Gucd1	472	199	1368	29.2641	100.493	1.77989	Up	1.38e-78	3.58e-77
Gsta1	1158	343	2357	20.5594	70.5739	1.77934	Up	4.41e-134	1.96e-132
Cd101	3122	27	185	0.600282	2.05462	1.77516	Up	8.14e-12	4.17e-11
Rd3l	1247	245	1674	13.6372	46.546	1.77111	Up	3.68e-95	1.16e-93
Etv6	1809	228	1557	8.74825	29.843	1.77033	Up	1.4e-88	4.19e-87
Gda	1460	1292	8818	61.4235	209.416	1.76951	Up	0	0
Il6r	4529	301	2054	4.61306	15.725	1.76927	Up	3.34e-116	1.28e-114
Slc25a28	1529	51	348	2.31519	7.89159	1.76918	Up	5.77e-21	4.69e-20
Eif1a	1830	319	2174	12.0994	41.1909	1.76739	Up	1.03e-122	4.13e-121
Cx3cl1	3057	510	3466	11.5798	39.3121	1.76337	Up	5.87e-194	3.79e-192
Slamf9	1125	22	149	1.35736	4.59226	1.7584	Up	1.18e-09	5.18e-09
Rmdn3	2178	484	3272	15.4245	52.0893	1.75576	Up	3.73e-182	2.25e-180
Slc9a3r1	1492	100	674	4.65217	15.6633	1.75141	Up	1e-38	1.38e-37
Rassf4	2416	143	963	4.10832	13.8205	1.75019	Up	1.33e-54	2.51e-53
Sik1	2644	469	3153	12.3122	41.3481	1.74773	Up	1.58e-174	9.21e-173
Tnfrsf1a	2115	871	5847	28.5846	95.8552	1.74562	Up	0	0
F2rl1	2979	288	1928	6.71037	22.4403	1.74163	Up	6.28e-107	2.24e-105
Spats2l	2480	115	761	3.21863	10.6396	1.72493	Up	1.14e-42	1.71e-41
Etnk1	5906	449	2963	5.27688	17.3953	1.72094	Up	9.25e-161	4.95e-159
Fgfbp3	1722	19	125	0.765853	2.51692	1.71652	Up	4.53e-08	1.74e-07
Cdh19	2325	35	230	1.04489	3.43003	1.71487	Up	8.71e-14	5e-13
Max	483	106	696	15.2329	49.9637	1.71369	Up	7.97e-39	1.1e-37
Sell	1578	23	151	1.01169	3.3179	1.71351	Up	1.77e-09	7.6e-09
Tspan11	3784	76	498	1.39408	4.56322	1.71074	Up	3.79e-28	3.94e-27
Serhl2	2493	155	1014	4.31553	14.1029	1.70838	Up	1.31e-55	2.52e-54
Ogfrl1	1706	366	2389	14.8911	48.5546	1.70516	Up	2.25e-128	9.52e-127
Slc24a3	3746	57	372	1.05617	3.44325	1.70493	Up	2.67e-21	2.19e-20
Irf2	1368	290	1891	14.7142	47.929	1.70369	Up	7.19e-102	2.46e-100
Rhobtb1	5088	1237	8055	16.8751	54.8923	1.7017	Up	0	0
Depdc7	1707	12	78	0.487947	1.58436	1.6991	Up	2.08e-05	5.88e-05
Adam9	3094	1472	9553	33.0227	107.056	1.69684	Up	0	0
Akap2	6892	3343	21575	33.6679	108.542	1.68881	Up	0	0
Bmp2	1251	18	116	0.998711	3.21509	1.68672	Up	1.99e-07	7.12e-07
Ubash3b	2585	42	270	1.12775	3.62156	1.68316	Up	1.38e-15	8.74e-15
Gadd45b	1276	103	658	5.60288	17.88	1.67411	Up	1.1e-35	1.41e-34
Rell1	1496	151	964	7.006	22.3428	1.67315	Up	1.66e-51	2.97e-50
Ripk1	4526	471	3006	7.22322	23.0286	1.67271	Up	6.46e-157	3.38e-155
Ackr2	1687	54	344	2.22179	7.07027	1.67004	Up	2.72e-19	2.08e-18
Tll1	4725	104	661	1.52776	4.85057	1.66673	Up	1.24e-35	1.59e-34
Lrch1	3148	416	2644	9.17241	29.1219	1.66673	Up	1.43e-137	6.63e-136
Vom2r44	2670	17	108	0.441939	1.40251	1.66609	Up	6.7e-07	2.27e-06
Il6st	7454	8375	53182	77.9866	247.382	1.66544	Up	0	0
Nop2	2544	246	1562	6.71186	21.2891	1.66533	Up	6.63e-82	1.8e-80
Cytl1	1847	255	1615	9.58292	30.3179	1.66163	Up	2.26e-84	6.35e-83
Il2rg	1586	388	2454	16.9806	53.6493	1.65967	Up	4.43e-127	1.85e-125
Trafd1	2466	1387	8759	39.0398	123.156	1.65746	Up	0	0
Nudcd3	1058	42	265	2.75542	8.68467	1.6562	Up	5.09e-15	3.14e-14
Tagln	1051	1018	6408	67.231	211.404	1.6528	Up	0	0
Eid3	1325	55	346	2.88119	9.05426	1.65193	Up	3.96e-19	3e-18
Csrp2	841	62	390	5.11706	16.0791	1.6518	Up	2.22e-21	1.83e-20
Tnni3	804	57291	360323	4946.01	15539.2	1.65158	Up	0	0
Abcg2	2175	21	132	0.67017	2.1043	1.65074	Up	4.38e-08	1.68e-07
Tlr6	2700	65	408	1.67099	5.23949	1.64872	Up	3.01e-22	2.57e-21
Hcls1	1950	87	546	3.09677	9.70847	1.64848	Up	2.85e-29	3.08e-28
Kank1	5170	1962	12309	26.3411	82.5515	1.64798	Up	0	0
Gprc5d	1402	11	69	0.54459	1.70645	1.64776	Up	9.33e-05	0.000242211
Ms4a6bl	1353	22	138	1.12862	3.5365	1.64776	Up	2.22e-08	8.72e-08
Rbm3	1184	588	3685	34.4707	107.914	1.64644	Up	7.99e-188	4.99e-186
Serping1	1791	1092	6840	42.3206	132.42	1.64569	Up	0	0
G3bp2	1870	1436	8991	53.3013	166.709	1.64509	Up	0	0
Prg4	3680	55	344	1.03738	3.24118	1.64357	Up	6.64e-19	4.99e-18
Mxd1	2633	291	1819	7.67126	23.9538	1.64272	Up	2.39e-93	7.44e-92
Adamts1	4371	2437	15175	38.699	120.376	1.63718	Up	0	0
Bcar1	3335	564	3509	11.7384	36.4822	1.63596	Up	2.21e-177	1.31e-175
Scn3a	6822	151	938	1.53635	4.76743	1.6337	Up	1.38e-48	2.33e-47
Ascc3	7446	1685	10450	15.7073	48.6616	1.63135	Up	0	0
F5	6045	36	223	0.413362	1.27909	1.62964	Up	1.35e-12	7.27e-12
Slc12a3	4348	43	266	0.686442	2.12122	1.62768	Up	9.52e-15	5.8e-14
Alox12	2838	23	142	0.562523	1.73488	1.62485	Up	1.9e-08	7.48e-08
Scube3	2985	12	74	0.279037	0.859568	1.62316	Up	6.05e-05	0.000160243
Ccnc	3307	30	185	0.629668	1.93968	1.62316	Up	1.28e-10	6.01e-10
Tgif1	1387	49	302	2.45213	7.54959	1.62236	Up	1.72e-16	1.15e-15
Trim14	3449	25	154	0.50312	1.54818	1.6216	Up	4.88e-09	2.03e-08
Nrgn	1373	19	117	0.960523	2.95466	1.6211	Up	3.75e-07	1.31e-06
Gadd45a	1213	852	5229	48.7532	149.469	1.61627	Up	5.25e-259	4.25e-257
Mrps21	605	578	3536	66.3128	202.651	1.61164	Up	4.46e-175	2.6e-173
Ucn	570	18	110	2.19191	6.6913	1.6101	Up	9.63e-07	3.23e-06
Retsat	1855	3711	22559	138.858	421.666	1.60249	Up	0	0
Sult1a1	1220	166	1008	9.44437	28.648	1.60091	Up	1.1e-50	1.93e-49
Rnf115	1080	531	3223	34.1268	103.474	1.60029	Up	3.43e-158	1.81e-156
Magohb	630	15	91	1.65263	5.00834	1.59957	Up	9.82e-06	2.92e-05
Cyp1b1	2320	111	672	3.32093	10.0432	1.59657	Up	3.42e-34	4.21e-33
Rcl1	1332	254	1536	13.2359	39.9834	1.59494	Up	5.65e-76	1.42e-74
Birc2	2892	881	5327	21.1447	63.8671	1.59477	Up	5.89e-259	4.75e-257
Cebpb	1429	94	568	4.56584	13.7819	1.59382	Up	4.54e-29	4.88e-28
Creb3l1	2642	47	283	1.23478	3.71404	1.58873	Up	3.92e-15	2.43e-14
Tcp11l1	3602	180	1081	3.46859	10.4058	1.58496	Up	1.66e-53	3.07e-52
Sv2c	2622	26	156	0.68828	2.06293	1.58363	Up	6.94e-09	2.83e-08
Nfe2	1658	15	90	0.627959	1.88214	1.58363	Up	1.27e-05	3.67e-05
Cx3cr1	1326	13	78	0.680494	2.0396	1.58363	Up	5.08e-05	0.000135786
Bmx	2919	19	114	0.451798	1.35414	1.58363	Up	8.14e-07	2.74e-06
Siglec1	6671	129	773	1.34222	4.01774	1.58176	Up	1.3e-38	1.79e-37
Olfml2b	3122	217	1296	4.82449	14.3935	1.57696	Up	2.23e-63	4.79e-62
Far1	1715	140	834	5.66616	16.8614	1.57329	Up	3.11e-41	4.53e-40
Tubb6	1751	201	1193	7.96773	23.6237	1.56799	Up	5.11e-58	1.02e-56
Taf1a	1484	37	219	1.73058	5.11686	1.564	Up	8.85e-12	4.52e-11
Smad1	2970	818	4824	19.1171	56.3176	1.55872	Up	2.66e-227	1.98e-225
Bcl6	3389	424	2496	8.68398	25.5368	1.55615	Up	3.05e-118	1.18e-116
Pdpn	1852	70	412	2.6235	7.71346	1.55588	Up	8.04e-21	6.49e-20
Ncf4	1496	25	147	1.15993	3.40705	1.55448	Up	2.93e-08	1.14e-07
Mfap2	1034	48	282	3.22215	9.45631	1.55325	Up	1.17e-14	7.09e-14
Med21	774	38	223	3.40775	9.9898	1.55164	Up	7.47e-12	3.83e-11
Net1	3149	607	3562	13.3795	39.2206	1.55158	Up	2.92e-167	1.64e-165
Fbxw9	1911	22	129	0.799073	2.34057	1.55046	Up	2.25e-07	8.03e-07
Cenpj	4491	153	896	2.36468	6.91764	1.54863	Up	3.06e-43	4.63e-42
Ntf3	1414	62	363	3.04346	8.90123	1.54829	Up	2.14e-18	1.57e-17
Rcn1	3073	1421	8316	32.0964	93.8307	1.54765	Up	0	0
Rpp30	1440	74	433	3.56692	10.426	1.54744	Up	1.18e-21	9.85e-21
C5ar2	1255	18	105	0.995528	2.90094	1.54299	Up	3.47e-06	1.09e-05
Nudt15	800	41	239	3.55728	10.3586	1.54198	Up	1.64e-12	8.82e-12
Ifitm1	672	215	1253	22.2072	64.6509	1.54164	Up	1.9e-59	3.87e-58
Ly9	1968	11	64	0.387965	1.12758	1.53923	Up	0.000344342	0.00080416
Slc28a2	2871	1282	7446	30.9941	89.9255	1.53673	Up	0	0
LOC100912041	874	434	2520	34.467	99.9728	1.53632	Up	3.07e-117	1.18e-115
Rnf111	4692	682	3960	10.0891	29.2638	1.53632	Up	3.6e-183	2.19e-181
Rab13	760	24	139	2.19191	6.34153	1.53264	Up	9.56e-08	3.53e-07
Cflar	1799	550	3179	21.2205	61.2706	1.52973	Up	1.58e-146	7.79e-145
Fas	2553	128	738	3.48004	10.023	1.52614	Up	3.46e-35	4.37e-34
Lyve1	3083	282	1625	6.34893	18.2756	1.52534	Up	1.81e-75	4.51e-74
Ptpn2	1458	274	1578	13.0442	37.5269	1.52451	Up	2.79e-73	6.74e-72
Cyp27a1	2129	1016	5845	33.124	95.1923	1.52297	Up	4.06e-266	3.39e-264
Zfp36l1	2741	1600	9151	40.5168	115.758	1.51452	Up	0	0
Psmb9	913	191	1090	14.5207	41.3951	1.51135	Up	1.59e-50	2.78e-49
S1pr3	3606	593	3367	11.4144	32.375	1.50402	Up	2.08e-151	1.05e-149
Procr	1381	90	511	4.52349	12.8298	1.50399	Up	2.4e-24	2.21e-23
RGD1309808	1098	106	601	6.70082	18.9786	1.50197	Up	2.54e-28	2.67e-27
RT1-CE14	1482	118	669	5.52661	15.652	1.50188	Up	2.37e-31	2.72e-30
Nfkb1	3956	1515	8526	26.5816	74.7278	1.49122	Up	0	0
Asna1	1350	737	4147	37.893	106.511	1.491	Up	9.38e-184	5.72e-182
Tmem100	1398	123	692	6.10693	17.1629	1.49078	Up	4.75e-32	5.55e-31
Mbp	2160	39	218	1.25324	3.49942	1.48145	Up	5.81e-11	2.8e-10
Hoxb4	1768	19	106	0.745927	2.07882	1.47866	Up	6.11e-06	1.84e-05
Pax9	3925	19	106	0.336	0.936395	1.47866	Up	6.11e-06	1.84e-05
Gcnt2	4093	182	1015	3.08642	8.59839	1.47813	Up	9.91e-46	1.58e-44
Gpatch4	1875	33	184	1.22162	3.40259	1.47783	Up	2.01e-09	8.59e-09
Cxcr3	1663	16	89	0.667809	1.85563	1.4744	Up	3.75e-05	0.000101256
Cd247	1709	25	139	1.01537	2.82011	1.47375	Up	2.15e-07	7.65e-07
Cir1	1356	125	694	6.39845	17.7457	1.47167	Up	1.42e-31	1.64e-30
Noct	2609	311	1721	8.27391	22.8718	1.46693	Up	1.46e-75	3.66e-74
Zmynd15	2879	15	83	0.361638	0.999607	1.46681	Up	7.47e-05	0.000196238
Htr2b	2004	53	293	1.8357	5.06947	1.4655	Up	4.43e-14	2.59e-13
PVR	1914	237	1309	8.59471	23.7132	1.46417	Up	1e-57	1.99e-56
Rasd1	1569	43	237	1.90226	5.23743	1.46114	Up	1.34e-11	6.76e-11
Gabre	2999	51	281	1.18037	3.2488	1.46067	Up	1.68e-13	9.51e-13
Pbdc1	1629	57	314	2.42873	6.68346	1.4604	Up	6.35e-15	3.9e-14
Lbp	1857	57	314	2.13053	5.86288	1.4604	Up	6.35e-15	3.9e-14
Il7r	3124	20	110	0.444369	1.22088	1.4581	Up	5.04e-06	1.53e-05
Fgr	2499	86	472	2.38867	6.5489	1.45504	Up	1.28e-21	1.07e-20
Dll1	3114	143	784	3.18744	8.72952	1.4535	Up	7.27e-35	9.11e-34
RT1-T24-3	1458	43	235	2.04708	5.5886	1.44892	Up	2.17e-11	1.08e-10
Tnfrsf12a	963	123	672	8.86551	24.1956	1.44847	Up	5.83e-30	6.38e-29
Tg	8461	26	142	0.213293	0.581915	1.44797	Up	2.26e-07	8.06e-07
Hspa2	2501	37	202	1.02686	2.80047	1.44742	Up	5.86e-10	2.62e-09
Uck2	1575	191	1042	8.41739	22.9393	1.44638	Up	1.68e-45	2.67e-44
Zc3h10	2080	115	626	3.8376	10.4353	1.44319	Up	7.12e-28	7.32e-27
Ucp2	1600	1584	8613	68.7163	186.65	1.44161	Up	0	0
Rnft2	4194	16	87	0.264799	0.719256	1.44161	Up	6.13e-05	0.000162284
Rps9	747	109	592	10.1282	27.4786	1.43993	Up	2.32e-26	2.28e-25
Rars	2105	1312	7121	43.262	117.296	1.43898	Up	1.92e-298	1.79e-296
Cbr1	989	111	602	7.79025	21.1054	1.43787	Up	9.98e-27	9.92e-26
Tbx21	2428	38	206	1.08632	2.94179	1.43724	Up	4.84e-10	2.19e-09
Gna13	1159	309	1674	18.5055	50.0801	1.43629	Up	2.25e-71	5.3e-70
Enpp3	2772	362	1958	9.06442	24.4913	1.43398	Up	5.35e-83	1.48e-81
Rasa3	2518	565	3055	15.5746	42.0677	1.43351	Up	1.97e-128	8.36e-127
B4galt1	2292	369	1993	11.1747	30.1499	1.43191	Up	2.82e-84	7.9e-83
Nat8l	3279	15	81	0.317523	0.856518	1.43162	Up	0.000122146	0.000306642
Clk1	1775	15	81	0.586567	1.58227	1.43162	Up	0.000122146	0.000306666
Spdya	1868	34	183	1.26336	3.39678	1.4269	Up	5.57e-09	2.29e-08
Scube1	4237	40	215	0.655279	1.75943	1.42493	Up	2.6e-10	1.19e-09
Hjurp	2859	16	86	0.388446	1.04298	1.42493	Up	7.82e-05	0.000205109
Cd44	3992	579	3110	10.0673	27.0124	1.42394	Up	1.87e-129	8.02e-128
Arhgap30	3672	151	811	2.8543	7.65792	1.42382	Up	5.42e-35	6.81e-34
Rasgef1c	2229	19	102	0.591655	1.58666	1.42316	Up	1.62e-05	4.63e-05
Mocos	3037	106	569	2.42262	6.49621	1.42303	Up	5.5e-25	5.18e-24
Fmo3	1887	275	1475	10.1155	27.1027	1.42188	Up	3.41e-62	7.21e-61
Kpna4	2016	1236	6626	42.5552	113.96	1.42112	Up	7.61e-273	6.53e-271
Anxa1	1388	736	3945	36.8055	98.5486	1.42091	Up	3.34e-163	1.82e-161
Arhgef3	3617	656	3507	12.5887	33.6186	1.41713	Up	9.84e-145	4.79e-143
Plekha3	1697	474	2534	19.3875	51.7747	1.41712	Up	4.36e-105	1.54e-103
Rp9	719	36	192	3.47535	9.25902	1.4137	Up	2.98e-09	1.26e-08
Ly96	281	27	144	6.66933	17.7684	1.4137	Up	3.01e-07	1.06e-06
Sox5	2815	28	149	0.690406	1.83527	1.41048	Up	1.95e-07	6.97e-07
Zfp217	3355	255	1354	5.27561	13.9933	1.40732	Up	2.13e-56	4.16e-55
Pde4b	3120	888	4713	19.7553	52.3764	1.40668	Up	9.01e-192	5.78e-190
RGD1309730	1050	85	451	5.61894	14.8929	1.40626	Up	8.69e-20	6.75e-19
Fnbp4	4087	1128	5973	19.1571	50.6735	1.40335	Up	1.12e-241	8.67e-240
Fmr1	4189	573	3032	9.49443	25.0964	1.40233	Up	1.72e-123	6.99e-122
Rhoh	1492	31	164	1.44217	3.81125	1.40202	Up	5.29e-08	1.99e-07
Gpat3	1987	245	1296	8.55841	22.6152	1.40188	Up	9.34e-54	1.73e-52
Pde9a	2050	66	349	2.23468	5.90289	1.40135	Up	1.47e-15	9.33e-15
Zfand2a	3194	391	2066	8.49702	22.4279	1.40026	Up	1.54e-84	4.33e-83
Slc16a3	2118	29	153	0.950379	2.50472	1.39807	Up	1.6e-07	5.75e-07
Stk3	2603	400	2106	10.6662	28.0529	1.3951	Up	1.1e-85	3.15e-84
Ctsz	1355	173	909	8.862	23.2604	1.39217	Up	8.14e-38	1.1e-36
Rpl26	547	4550	23907	577.363	1515.41	1.39216	Up	0	0
Midn	1725	636	3340	25.5913	67.1352	1.39141	Up	2.6e-134	1.16e-132
Sema3a	2319	167	876	4.99851	13.0977	1.38975	Up	2.07e-36	2.68e-35
Rsrp1	1515	537	2815	24.6029	64.4256	1.38881	Up	3.52e-113	1.32e-111
Emb	1366	29	152	1.47357	3.85821	1.38861	Up	2.03e-07	7.24e-07
Trib1	1972	412	2157	14.5016	37.9259	1.38698	Up	5.6e-87	1.63e-85
Sfrp1	3892	96	502	1.71208	4.47223	1.38525	Up	2.05e-21	1.69e-20
Ttll9	1747	14	73	0.556237	1.44885	1.38113	Up	0.00039557	0.000916464
Rbms1	1959	863	4499	30.5774	79.6296	1.38084	Up	2.93e-178	1.74e-176
Cd2	1164	53	276	3.16044	8.22146	1.37927	Up	2.49e-12	1.32e-11
Nlrp3	3857	75	390	1.3497	3.50597	1.37718	Up	7.99e-17	5.45e-16
Atp7b	5506	20	104	0.252127	0.654923	1.37718	Up	2.14e-05	6.03e-05
Bclaf1	3207	1382	7186	29.9112	77.6929	1.3771	Up	2.05e-282	1.82e-280
Fam105a	1508	36	187	1.65701	4.29965	1.37563	Up	9.67e-09	3.91e-08
Zc3h12a	2544	283	1470	7.72136	20.0352	1.37561	Up	4.02e-59	8.13e-58
Anapc10	1113	32	166	1.99563	5.17137	1.3737	Up	6.94e-08	2.59e-07
Celsr2	9023	51	264	0.392323	1.01449	1.37063	Up	9.37e-12	4.78e-11
Corin	3640	1326	6856	25.2852	65.3074	1.36895	Up	3.41e-267	2.86e-265
Lyz2	1191	389	2010	22.6706	58.5163	1.36802	Up	1.44e-79	3.79e-78
Sh3bp2	2860	91	470	2.20851	5.69803	1.36739	Up	8.67e-20	6.73e-19
Agpat4	1853	165	852	6.18064	15.9425	1.36705	Up	1.21e-34	1.51e-33
Clec7a	2427	25	129	0.714982	1.84295	1.36604	Up	2.36e-06	7.5e-06
Sdk2	6162	37	190	0.416778	1.06912	1.35907	Up	9.97e-09	4.03e-08
Jmjd1c	8363	2749	14106	22.8159	58.4837	1.358	Up	0	0
Inhbb	3119	46	236	1.02369	2.62355	1.35775	Up	1.61e-10	7.52e-10
Slamf1	2731	54	277	1.37245	3.51683	1.35752	Up	4.09e-12	2.15e-11
Txnip	2742	13627	69663	344.951	880.902	1.35259	Up	0	0
Dap	1591	211	1078	9.20528	23.4932	1.35171	Up	1.03e-42	1.54e-41
Pgap3	2328	65	332	1.93801	4.94479	1.35134	Up	3.64e-14	2.14e-13
Whamm	2849	262	1338	6.38313	16.2838	1.3511	Up	1.38e-52	2.51e-51
Top1	2304	589	3006	17.7442	45.2376	1.35017	Up	7.38e-116	2.81e-114
Gldn	2385	61	311	1.77528	4.52132	1.3487	Up	2.54e-13	1.43e-12
Yars	2440	388	1974	11.0374	28.0511	1.34566	Up	2.53e-76	6.39e-75
Lilrb4	1152	25	127	1.5063	3.82247	1.34349	Up	3.76e-06	1.16e-05
Zfp36	1808	750	3809	28.793	73.0475	1.34311	Up	3.47e-145	1.7e-143
Aldoc	1581	40	203	1.75611	4.45202	1.34207	Up	4.31e-09	1.8e-08
Hs3st1	927	55	279	4.1182	10.4356	1.34143	Up	5.29e-12	2.76e-11
Hoxb3	1863	15	76	0.55886	1.41447	1.3397	Up	0.000405056	0.000935597
Trim26	3197	528	2674	11.4635	29.0009	1.33905	Up	5.09e-102	1.75e-100
Arhgap17	3416	474	2400	9.63131	24.3605	1.33874	Up	1.02e-91	3.13e-90
Rnasel	2481	145	734	4.05664	10.258	1.33839	Up	3.56e-29	3.83e-28
Rpl17	614	2244	11351	253.676	641.001	1.33734	Up	0	0
Anp32e	1374	905	4576	45.7179	115.476	1.33676	Up	8.04e-173	4.63e-171
Ppp1r1a	1550	36	182	1.61211	4.0713	1.33653	Up	3.07e-08	1.19e-07
Mzf1	3603	21	106	0.404557	1.02008	1.33427	Up	2.77e-05	7.73e-05
Isy1	1480	130	655	6.09686	15.3452	1.33165	Up	5.17e-26	5.03e-25
Tspan5	2852	115	579	2.79881	7.03918	1.33059	Up	3.83e-23	3.39e-22
Gnpda2	1825	94	473	3.57511	8.98651	1.32977	Up	3.71e-19	2.82e-18
Diaph1	5588	1037	5213	12.8809	32.3463	1.32836	Up	8.86e-195	5.75e-193
Itpripl1	1878	100	502	3.69598	9.26832	1.32635	Up	3.6e-20	2.83e-19
Tnfrsf1b	2894	350	1753	8.39449	21.0028	1.32306	Up	2.58e-66	5.74e-65
Papolg	3725	229	1145	4.26711	10.6579	1.32059	Up	8.93e-44	1.37e-42
Slc10a7	1023	49	245	3.32464	8.30392	1.32059	Up	1.74e-10	8.11e-10
Taf11	1188	66	330	3.85613	9.63142	1.32059	Up	1.16e-13	6.62e-13
Actg2	1222	71	354	4.03285	10.0444	1.31652	Up	1.71e-14	1.02e-13
S1pr1	2571	1427	7107	38.5254	95.8467	1.31492	Up	7.7e-261	6.32e-259
Atp13a1	3812	551	2743	10.0328	24.9497	1.3143	Up	9.09e-102	3.1e-100
Cdo1	1457	88	438	4.19226	10.4234	1.31402	Up	1.48e-17	1.04e-16
Nub1	2542	951	4722	25.9675	64.4085	1.31055	Up	4.17e-173	2.41e-171
Gareml	2662	24	119	0.625789	1.55	1.30852	Up	1.17e-05	3.37e-05
A3galt2	1911	176	872	6.39259	15.8215	1.30742	Up	3.08e-33	3.7e-32
Smpdl3b	1898	76	376	2.77934	6.86886	1.30533	Up	3.93e-15	2.44e-14
Ing3	2158	184	910	5.91822	14.6212	1.30483	Up	1.61e-34	2e-33
RGD1563888	873	118	583	9.38194	23.1551	1.30337	Up	1.26e-22	1.09e-21
Zfp189	2945	258	1274	6.08078	14.9995	1.30259	Up	1.45e-47	2.4e-46
Zfp281	3081	479	2365	10.7912	26.6154	1.30241	Up	8.07e-87	2.34e-85
Cd47	1931	1185	5850	42.5952	105.043	1.30221	Up	5.79e-212	4.04e-210
Cited2	1969	376	1856	13.2546	32.6832	1.30206	Up	1.75e-68	4e-67
Arpc3	872	440	2171	35.0236	86.3249	1.30145	Up	9.33e-80	2.47e-78
Sphk1	3146	29	143	0.639829	1.57605	1.30056	Up	1.62e-06	5.24e-06
Gnai3	3069	1696	8363	38.3578	94.484	1.30055	Up	1.42e-301	1.33e-299
C1qc	1029	489	2409	32.9851	81.1735	1.29919	Up	4.44e-88	1.31e-86
Fam49a	1356	370	1820	18.9394	46.5377	1.29701	Up	8.32e-67	1.87e-65
Casp8	2003	170	836	5.89105	14.4717	1.29663	Up	1.49e-31	1.72e-30
Sphkap	5423	932	4582	11.9289	29.296	1.29624	Up	2.65e-165	1.46e-163
Pex11a	2259	95	467	2.91899	7.16793	1.29609	Up	2.84e-18	2.07e-17
Sap30bp	2026	210	1032	7.19457	17.6617	1.29565	Up	1.54e-38	2.1e-37
Rsrc2	2067	103	506	3.45877	8.48795	1.29516	Up	1.17e-19	9.04e-19
Fyb	2707	75	368	1.92308	4.7136	1.29341	Up	1.18e-14	7.11e-14
Rgs2	685	73	358	7.39702	18.1211	1.29266	Up	2.77e-14	1.64e-13
Cxcr6	1055	31	152	2.03955	4.99556	1.2924	Up	8.47e-07	2.85e-06
Fndc3b	3682	1427	6996	26.9008	65.8808	1.29221	Up	3.47e-250	2.75e-248
Dmp1	2624	35	171	0.925825	2.25957	1.28723	Up	1.85e-07	6.63e-07
Spidr	3118	118	576	2.62682	6.4053	1.28595	Up	5.91e-22	4.99e-21
Smn1	1224	218	1064	12.3623	30.1407	1.28576	Up	3.01e-39	4.19e-38
Tcf21	1224	159	775	9.01655	21.954	1.28383	Up	5.96e-29	6.36e-28
Psd4	4791	78	380	1.13004	2.75011	1.28312	Up	6.33e-15	3.89e-14
Ror1	3533	84	409	1.65029	4.01396	1.2823	Up	6.06e-16	3.94e-15
Atp10a	5215	111	540	1.47738	3.59031	1.28106	Up	1.45e-20	1.16e-19
Scarb1	2476	184	893	5.15813	12.5053	1.27762	Up	6.83e-33	8.14e-32
Ccnl1	2119	500	2419	16.3781	39.582	1.27308	Up	8.18e-86	2.34e-84
Anks1b	5546	18	87	0.225277	0.543917	1.27168	Up	0.000264476	0.000640185
Exosc2	1460	96	464	4.56397	11.0194	1.27168	Up	1.08e-17	7.68e-17
Snrpf	849	137	662	11.2005	27.036	1.27132	Up	1.32e-24	1.23e-23
Fam89a	1343	58	280	2.99762	7.22895	1.26997	Up	3.36e-11	1.64e-10
Runx2	5641	23	111	0.283007	0.682276	1.26952	Up	3.58e-05	9.68e-05
Eif5a	1199	481	2321	27.8452	67.1195	1.2693	Up	4.79e-82	1.3e-80
Gabpb1l	1832	74	357	2.8037	6.75672	1.26899	Up	6.79e-14	3.92e-13
P2rx5	2401	632	3048	18.2705	44.0165	1.26853	Up	4.38e-107	1.56e-105
Stard5	1202	121	581	6.98724	16.7596	1.2622	Up	1.47e-21	1.22e-20
Sowahc	4467	40	192	0.62154	1.49032	1.2617	Up	5.13e-08	1.93e-07
C1qb	1076	255	1224	16.4495	39.4423	1.2617	Up	1.1e-43	1.69e-42
Mterf3	1424	216	1036	10.5285	25.2257	1.26059	Up	3.57e-37	4.73e-36
Usp53	6108	787	3774	8.94335	21.4238	1.26032	Up	7.21e-131	3.13e-129
Pla2g2a	766	101	484	9.15203	21.9083	1.25932	Up	3.83e-18	2.78e-17
Mtfr2	1906	46	220	1.67517	4.00214	1.25646	Up	5.92e-09	2.43e-08
Lrat	5329	141	674	1.83653	4.38538	1.25572	Up	1.37e-24	1.27e-23
Dcp2	1621	267	1276	11.4328	27.2936	1.25538	Up	3.9e-45	6.13e-44
Abra	1282	171	817	9.25833	22.0967	1.255	Up	1.85e-29	2.01e-28
Gzmk	882	18	86	1.41654	3.38083	1.255	Up	0.00033149	0.000775886
Dtnb	3361	101	482	2.08582	4.97246	1.25334	Up	5.91e-18	4.24e-17
Gtf3c6	1553	121	577	5.40802	12.8824	1.25223	Up	3.51e-21	2.87e-20
Slc44a2	3428	2405	11463	48.6966	115.945	1.25154	Up	0	0
Rpl38	305	59	281	13.4269	31.9447	1.25045	Up	5.25e-11	2.54e-10
Mcpt1l1	1032	133	633	8.94534	21.2675	1.24944	Up	5.09e-23	4.48e-22
Cd226	2312	41	195	1.23089	2.92442	1.24844	Up	5.16e-08	1.95e-07
Ube2j2	1613	127	604	5.46505	12.9836	1.24839	Up	5.24e-22	4.43e-21
Apoe	1185	826	3917	48.3823	114.611	1.2442	Up	3.77e-133	1.66e-131
Zcchc9	1448	119	563	5.70431	13.4813	1.24084	Up	1.95e-20	1.55e-19
Pdlim3	1565	705	3329	31.268	73.7552	1.23806	Up	1.34e-112	5.01e-111
Pdlim1	1391	1484	7001	74.0511	174.512	1.23674	Up	2.63e-234	2e-232
Gclc	3047	533	2506	12.1417	28.5168	1.23184	Up	1.44e-84	4.05e-83
Rapgef5	5419	1207	5664	15.4601	36.2407	1.22906	Up	3.75e-188	2.35e-186
RT1-CE10	1114	290	1360	18.0691	42.3298	1.22815	Up	1.8e-46	2.92e-45
Dcun1d1	1703	334	1566	13.6131	31.8838	1.22783	Up	3.09e-53	5.68e-52
Zbtb16	2306	1546	7246	46.5345	108.951	1.22731	Up	1.25e-239	9.62e-238
B2m	1829	6476	30249	245.764	573.443	1.22238	Up	0	0
Ypel4	1547	72	336	3.23048	7.53081	1.22106	Up	1.73e-12	9.29e-12
Scnn1a	3374	30	140	0.617164	1.43872	1.22106	Up	6.19e-06	1.87e-05
Tuba1c	1535	24	112	1.08524	2.5299	1.22106	Up	5.58e-05	0.000148402
Bles03	1610	601	2803	25.9104	60.3657	1.2202	Up	4.87e-93	1.51e-91
Zhx2	2855	718	3341	17.4559	40.5754	1.21689	Up	4.3e-110	1.57e-108
Dgat2	2294	390	1814	11.8004	27.4181	1.21629	Up	1.54e-60	3.18e-59
Adar	3608	1848	8592	35.5517	82.5697	1.21569	Up	1.13e-279	9.86e-278
Stom	1764	567	2636	22.3105	51.8131	1.21559	Up	4.19e-87	1.22e-85
Rgs6	2240	276	1283	8.55236	19.8596	1.21545	Up	2.91e-43	4.41e-42
Baz2b	7132	1215	5647	11.8247	27.4536	1.21519	Up	2.22e-184	1.36e-182
Tpsb2	1088	39	181	2.48806	5.76823	1.21311	Up	2.92e-07	1.03e-06
Asns	2014	25	116	0.861599	1.99706	1.21279	Up	4.47e-05	0.000119878
Adat3	1370	22	102	1.11462	2.5815	1.21166	Up	0.000135263	0.000338076
Ralgds	3684	289	1339	5.44506	12.6024	1.21068	Up	8.11e-45	1.27e-43
Fstl3	771	19	88	1.7105	3.9575	1.21017	Up	0.00041281	0.000953014
Hmgn3	1407	179	829	8.83047	20.4293	1.21008	Up	2.48e-28	2.6e-27
Thoc1	1500	99	458	4.58109	10.5869	1.20851	Up	2.78e-16	1.84e-15
Atg3	1393	381	1762	18.9845	43.8579	1.20802	Up	2.96e-58	5.95e-57
Tmem81	1633	37	171	1.57268	3.6308	1.20706	Up	6.96e-07	2.36e-06
Jmjd4	1281	49	225	2.65504	6.09013	1.19774	Up	1.41e-08	5.65e-08
Cyb561	2683	84	385	2.17312	4.97546	1.19506	Up	1.07e-13	6.11e-13
Gins2	4192	115	526	1.90415	4.35068	1.19209	Up	3.93e-18	2.85e-17
Tmsb10	472	95	434	13.9703	31.8816	1.19036	Up	3.53e-15	2.19e-14
Ddx24	2820	859	3922	21.1431	48.2227	1.18952	Up	1.58e-124	6.44e-123
Cd96	2056	39	178	1.31664	3.00186	1.189	Up	5.56e-07	1.89e-06
Tgm2	3508	4770	21743	94.3808	214.908	1.18716	Up	0	0
Snx2	2036	309	1408	10.5343	23.9783	1.18663	Up	1.17e-45	1.87e-44
Ddx21	4381	1423	6483	22.5453	51.3093	1.18639	Up	9.23e-204	6.19e-202
Xrn2	3787	630	2870	11.547	26.2772	1.18629	Up	3.06e-91	9.34e-90
Utp14a	2469	181	824	5.08841	11.5717	1.18532	Up	2.47e-27	2.49e-26
RT1-CE15	1097	139	632	8.79494	19.9758	1.1835	Up	2.86e-21	2.34e-20
Sptlc2	3715	936	4255	17.4881	39.7131	1.18324	Up	7.46e-134	3.31e-132
Bcl3	1788	55	250	2.13511	4.84803	1.18309	Up	3.08e-09	1.3e-08
Mid1	2262	100	454	3.06854	6.95915	1.18136	Up	1.2e-15	7.68e-15
Cd200	2235	680	3086	21.1182	47.8753	1.1808	Up	2.79e-97	9.03e-96
Ccdc77	2441	65	294	1.84829	4.17612	1.17597	Up	1.51e-10	7.04e-10
Hnrnpf	2230	3542	16019	110.247	249.071	1.17581	Up	0	0
Atf4	1410	1656	7471	81.5203	183.718	1.17226	Up	3.2e-230	2.4e-228
Pak1ip1	1507	89	401	4.09922	9.22622	1.17039	Up	8.4e-14	4.84e-13
Gnl2	2301	603	2716	18.1897	40.9266	1.16992	Up	1.24e-84	3.5e-83
Exosc3	850	30	135	2.44978	5.50691	1.16859	Up	1.81e-05	5.13e-05
Ube2d3	1531	40	180	1.81347	4.07653	1.16859	Up	6.8e-07	2.3e-06
Rrp9	1550	143	643	6.40367	14.3838	1.16747	Up	3.42e-21	2.79e-20
Gtpbp1	2647	738	3317	19.3521	43.4495	1.16685	Up	1.51e-102	5.21e-101
Nifk	1466	445	1998	21.0693	47.2557	1.16534	Up	2.37e-62	5.03e-61
Snrpe	420	70	314	11.5684	25.9223	1.164	Up	5.08e-11	2.46e-10
C1r	2696	2824	12658	72.7059	162.794	1.1629	Up	0	0
Il4r	3498	918	4110	18.2158	40.7394	1.16124	Up	1.1e-125	4.51e-124
Tlr3	3384	315	1410	6.46108	14.4471	1.16094	Up	3.03e-44	4.7e-43
Msx1	1761	40	179	1.57661	3.52441	1.16055	Up	8.38e-07	2.82e-06
Slc7a6	3652	426	1905	8.09662	18.0866	1.15953	Up	4.42e-59	8.93e-58
Psme2	1340	754	3362	39.0563	86.9933	1.15535	Up	2.39e-102	8.23e-101
Spon2	1743	24	107	0.955737	2.12853	1.15517	Up	0.000163933	0.000406418
LOC691807	1081	463	2062	29.729	66.1387	1.15363	Up	2.57e-63	5.51e-62
Twistnb	3557	177	788	3.45393	7.68131	1.15311	Up	3.57e-25	3.39e-24
Tmed5	1813	439	1953	16.807	37.3506	1.15206	Up	6.16e-60	1.27e-58
Prkar1b	2306	29	129	0.872898	1.93965	1.15191	Up	3.46e-05	9.37e-05
Rnd3	2002	627	2789	21.7384	48.3034	1.15188	Up	8.03e-85	2.27e-83
Rrp15	1164	105	467	6.26125	13.911	1.1517	Up	1.73e-15	1.1e-14
Wdr46	2251	169	750	5.21118	11.5526	1.14853	Up	6.81e-24	6.17e-23
Sox9	4030	80	355	1.37787	3.05433	1.14841	Up	4.67e-12	2.44e-11
Rassf5	3423	126	559	2.55499	5.66236	1.14809	Up	3.56e-18	2.59e-17
Slc1a5	2541	126	559	3.44184	7.62781	1.14809	Up	3.56e-18	2.59e-17
Il1r1	1773	796	3523	31.1623	68.8964	1.14463	Up	1.23e-105	4.35e-104
Slc4a8	3626	47	208	0.899694	1.98897	1.14452	Up	1.44e-07	5.19e-07
Khdrbs3	1563	280	1239	12.4344	27.4856	1.14434	Up	3.03e-38	4.12e-37
Rtp3	1960	45	199	1.59361	3.52038	1.14344	Up	2.76e-07	9.75e-07
Lcp2	3384	154	681	3.15875	6.97766	1.14339	Up	1.08e-21	9.04e-21
Aqp1	2624	6957	30753	184.028	406.365	1.14286	Up	0	0
Cyba	698	100	442	9.94419	21.9563	1.14271	Up	1.43e-14	8.59e-14
Trmt10b	1278	125	552	6.78897	14.9762	1.14141	Up	8.14e-18	5.8e-17
Gzmb	1445	41	181	1.96943	4.34314	1.14096	Up	1.02e-06	3.4e-06
Sec23b	2758	403	1779	10.1423	22.3653	1.14088	Up	6.05e-54	1.12e-52
Hspb11	710	34	150	3.32388	7.32531	1.14002	Up	9.08e-06	2.71e-05
Rnf144b	3159	462	2036	10.1512	22.3471	1.13844	Up	2.73e-61	5.68e-60
Prim1	1628	104	458	4.43408	9.75448	1.13743	Up	5.96e-15	3.67e-14
Tm4sf1	1950	479	2109	17.05	37.5003	1.13713	Up	2.58e-63	5.51e-62
Foxo1	2560	726	3190	19.6844	43.206	1.13418	Up	1.75e-94	5.48e-93
Baiap2	1798	344	1511	13.2799	29.1385	1.13369	Up	1.24e-45	1.97e-44
Utp11l	1319	167	733	8.78813	19.2687	1.13263	Up	6.49e-23	5.67e-22
Lss	2853	126	553	3.06544	6.72073	1.13252	Up	1.2e-17	8.5e-17
Aff1	4660	1458	6398	21.7168	47.6049	1.1323	Up	4.04e-187	2.51e-185
Bid	1034	39	171	2.61799	5.73414	1.13112	Up	2.4e-06	7.63e-06
Ptk2b	3848	154	675	2.77786	6.08221	1.13062	Up	3.64e-21	2.98e-20
Aebp1	3793	711	3115	13.011	28.4753	1.12998	Up	8.88e-92	2.73e-90
RGD1559909	699	40	175	3.97198	8.68068	1.12795	Up	1.92e-06	6.16e-06
S100a6	402	666	2907	114.993	250.733	1.1246	Up	3.83e-85	1.09e-83
Ifnlr1	1593	72	314	3.13719	6.8345	1.12336	Up	1.69e-10	7.85e-10
Masp1	5111	753	3282	10.2262	22.2651	1.12252	Up	1.28e-95	4.07e-94
Eln	3590	720	3138	13.9208	30.3076	1.12244	Up	1.71e-91	5.23e-90
S100a10	573	432	1882	52.3304	113.883	1.12183	Up	1.58e-55	3.04e-54
Mafk	2646	1059	4613	27.7799	60.4486	1.12167	Up	1.74e-133	7.67e-132
Alox5ap	937	54	235	4.00017	8.69603	1.12029	Up	3.73e-08	1.44e-07
Naf1	2131	63	274	2.05202	4.4582	1.11942	Up	2.76e-09	1.17e-08
Snx10	1400	55	239	2.72684	5.9192	1.11817	Up	2.99e-08	1.16e-07
Usp25	4531	2615	11356	40.0592	86.9009	1.11724	Up	0	0
Sesn1	2850	1847	8013	44.9828	97.4862	1.11582	Up	1.46e-228	1.09e-226
Tcirg1	2505	221	958	6.12363	13.2602	1.11464	Up	8.73e-29	9.28e-28
Myl1	975	27	117	1.92213	4.16077	1.11414	Up	0.000125248	0.000314127
Trim5	2438	947	4101	26.9613	58.3242	1.1132	Up	1.72e-117	6.65e-116
Mrpl42	671	209	904	21.6196	46.7131	1.11149	Up	3.9e-27	3.91e-26
Ccr5	2473	105	454	2.94707	6.36538	1.11097	Up	2.4e-14	1.43e-13
C1s	2899	3201	13823	76.6412	165.328	1.10914	Up	0	0
Nop56	1912	532	2294	19.3129	41.6005	1.10703	Up	5.99e-66	1.33e-64
Ifrd1	1724	650	2795	26.1698	56.2131	1.103	Up	1.62e-79	4.25e-78
Btg1	1462	1298	5576	61.6243	132.242	1.10161	Up	1.74e-156	9.04e-155
Scn7a	6546	1591	6819	16.8701	36.1192	1.09829	Up	4.91e-190	3.11e-188
Kif21b	5387	85	364	1.09521	2.34287	1.09707	Up	1.43e-11	7.19e-11
Rbm8a	1486	116	496	5.41831	11.5733	1.09488	Up	3.19e-15	1.99e-14
Pappa	4933	66	282	0.928662	1.98212	1.09382	Up	3.16e-09	1.33e-08
Cyp2j10	1778	33	141	1.28827	2.74967	1.09382	Up	3.17e-05	8.79e-05
Asgr2	1367	38	162	1.92948	4.10903	1.09059	Up	8.32e-06	2.49e-05
Nt5e	2803	1103	4700	27.3135	58.139	1.08989	Up	5.16e-130	2.22e-128
Crispld2	4043	3147	13396	54.0279	114.885	1.08842	Up	0	0
C1galt1	1403	328	1396	16.2271	34.5001	1.0882	Up	9.62e-40	1.36e-38
Nras	1300	634	2697	33.8509	71.9334	1.08747	Up	3.99e-75	9.91e-74
Siah2	2028	170	723	5.81843	12.3613	1.08713	Up	2.66e-21	2.18e-20
LOC100151767	2306	323	1373	9.72228	20.6445	1.08639	Up	5.12e-39	7.09e-38
Mroh7	4161	44	187	0.733972	1.55825	1.08613	Up	1.75e-06	5.64e-06
Adrbk2	2370	32	136	0.937187	1.98968	1.08613	Up	4.88e-05	0.000130521
Ncam1	3177	243	1031	5.30901	11.2521	1.08368	Up	1.39e-29	1.51e-28
Angpt2	2267	136	577	4.16401	8.82505	1.08363	Up	3.24e-17	2.25e-16
Cuedc2	1513	88	373	4.03709	8.54797	1.08227	Up	1.33e-11	6.72e-11
Pus7	2459	101	428	2.85094	6.03501	1.08192	Up	4.18e-13	2.31e-12
Adamts15	6064	525	2224	6.00931	12.7165	1.08143	Up	1e-61	2.11e-60
Adat1	3057	34	144	0.771984	1.63328	1.08113	Up	3.09e-05	8.57e-05
Gnai1	1931	120	508	4.31344	9.12167	1.08046	Up	2.9e-15	1.82e-14
Mfsd12	1831	139	588	5.26928	11.1348	1.0794	Up	2.04e-17	1.43e-16
Hspb7	1769	15235	64428	597.777	1262.81	1.07896	Up	0	0
Otud6b	1323	155	655	8.13199	17.1662	1.07789	Up	3.39e-19	2.57e-18
Slc7a8	4102	67	283	1.13371	2.39212	1.07723	Up	4.58e-09	1.91e-08
Pgm2	1971	224	946	7.88835	16.6417	1.07701	Up	5.05e-27	5.06e-26
Zfp608	6072	522	2204	5.9671	12.5856	1.07667	Up	9.07e-61	1.88e-59
Efs	2488	68	287	1.89707	3.99967	1.07611	Up	3.67e-09	1.54e-08
Pprc1	5228	658	2776	8.73605	18.411	1.07551	Up	5.85e-76	1.47e-74
Junb	1785	603	2542	23.4479	49.3776	1.0744	Up	1.36e-69	3.14e-68
Ranbp1	1052	172	725	11.3485	23.8954	1.07424	Up	5.52e-21	4.49e-20
Cd302	1210	265	1117	15.2015	32.0082	1.07423	Up	1.68e-31	1.93e-30
Zdhhc12	1122	42	177	2.59825	5.46982	1.07395	Up	4.1e-06	1.26e-05
Cebpz	4004	476	2005	8.25159	17.3625	1.07323	Up	3.64e-55	6.95e-54
Scarb2	1983	2064	8683	72.2457	151.824	1.07142	Up	3.41e-232	2.58e-230
Pxk	2797	342	1437	8.48708	17.8138	1.06966	Up	8.32e-40	1.18e-38
H6pd	4724	771	3239	11.3284	23.7735	1.06941	Up	1.51e-87	4.42e-86
Cish	1858	326	1368	12.1786	25.529	1.06779	Up	7.15e-38	9.64e-37
Adamts14	3533	26	109	0.510804	1.06973	1.06641	Up	0.000356154	0.000830069
Ace	3424	274	1148	5.55446	11.6252	1.06554	Up	6.15e-32	7.17e-31
Tp53	1756	310	1297	12.2535	25.6099	1.0635	Up	9.02e-36	1.16e-34
Fmo2	2017	588	2460	20.2347	42.2885	1.06344	Up	2.43e-66	5.42e-65
Nop58	1956	356	1489	12.633	26.3948	1.06306	Up	8.45e-41	1.21e-39
Rps7	653	1988	8311	211.314	441.299	1.06237	Up	2.26e-219	1.65e-217
Fam43a	2403	685	2862	19.7862	41.2961	1.06151	Up	1.12e-76	2.85e-75
Atg4a	1896	243	1015	8.89596	18.5618	1.06112	Up	3.05e-28	3.19e-27
Crlf2	1267	34	142	1.86263	3.88602	1.06095	Up	4.6e-05	0.00012332
Klf6	4206	2691	11234	44.4088	92.61	1.06032	Up	6.63e-295	6.13e-293
Dse	4130	305	1272	5.12595	10.679	1.05888	Up	7.01e-35	8.78e-34
Ywhae	1738	8645	36041	345.255	719.018	1.05837	Up	0	0
Ampd3	3919	1420	5912	25.15	52.3061	1.05642	Up	3.09e-155	1.6e-153
Foxo3	2885	602	2505	14.4836	30.1061	1.05564	Up	9.39e-67	2.11e-65
Rpl8	823	201	836	16.952	35.2208	1.05497	Up	2.49e-23	2.22e-22
Shisa5	1455	238	989	11.3537	23.5682	1.05367	Up	2.87e-27	2.89e-26
Was	1346	39	162	2.01115	4.17314	1.05311	Up	1.47e-05	4.2e-05
Xpo6	4357	709	2944	11.2949	23.4284	1.05259	Up	8.64e-78	2.22e-76
Abca1	6796	1168	4844	11.9293	24.714	1.05082	Up	1.78e-126	7.4e-125
Dennd1c	2027	48	199	1.64366	3.40402	1.05033	Up	1.56e-06	5.05e-06
Kbtbd11	4102	28	116	0.473791	0.980517	1.04929	Up	0.000273118	0.000659112
Atf6	3217	1126	4664	24.2947	50.269	1.04903	Up	1.62e-121	6.39e-120
Bcl2l1	2375	1046	4326	30.5698	63.1562	1.04682	Up	1.79e-112	6.69e-111
Ppard	3262	858	3546	18.2569	37.6919	1.04581	Up	2.19e-92	6.75e-91
Gja5	3083	196	810	4.41273	9.10971	1.04573	Up	2.34e-22	2e-21
Sec14l5	2233	31	128	0.963602	1.98753	1.04447	Up	0.000136295	0.000340466
Cited1	848	39	161	3.19222	6.58299	1.04418	Up	1.78e-05	5.06e-05
Zfp385d	1736	71	293	2.83879	5.85209	1.04367	Up	6.02e-09	2.47e-08
M6pr	2257	48	198	1.47616	3.04177	1.04306	Up	1.9e-06	6.08e-06
Colq	2540	121	499	3.30656	6.81177	1.0427	Up	2.85e-14	1.69e-13
Bicc1	3226	764	3146	16.4382	33.8133	1.04054	Up	1.61e-81	4.33e-80
Imp3	889	281	1157	21.9396	45.1258	1.04041	Up	4.95e-31	5.63e-30
Pold3	1712	129	531	5.23011	10.7543	1.04001	Up	4.87e-15	3.01e-14
Morc3	3847	959	3946	17.303	35.5654	1.03945	Up	1.28e-101	4.35e-100
Prkrip1	1375	135	555	6.81484	13.9953	1.03819	Up	1.29e-15	8.22e-15
Ptprk	4464	1854	7608	28.8277	59.0934	1.03554	Up	5.37e-193	3.45e-191
Rps6	801	727	2980	62.998	128.996	1.03395	Up	1.51e-76	3.84e-75
Ikzf1	2023	81	332	2.77916	5.6903	1.03385	Up	7.8e-10	3.46e-09
Sh3rf1	2685	165	676	4.26545	8.72962	1.03322	Up	1.43e-18	1.06e-17
Dusp27	3899	793	3246	14.1171	28.8661	1.03194	Up	5.77e-83	1.59e-81
Rab11fip4	3127	33	135	0.732505	1.49692	1.03109	Up	0.000104436	0.00026407
Sav1	2046	675	2760	22.8993	46.7731	1.03037	Up	1.21e-70	2.83e-69
U2af1	906	397	1621	30.4149	62.0366	1.02834	Up	4.6e-42	6.78e-41
Fis1	948	1302	5314	95.3295	194.36	1.02773	Up	8.95e-134	3.97e-132
Ubc	2545	494	2016	13.473	27.466	1.02758	Up	7.59e-52	1.36e-50
Robo1	4956	134	546	1.87671	3.81992	1.02533	Up	4.14e-15	2.57e-14
Mospd3	1012	41	167	2.81208	5.72175	1.02482	Up	1.66e-05	4.74e-05
Dcdc5	2859	29	118	0.704058	1.43107	1.02333	Up	0.000320608	0.000751485
Nr1i2	2336	31	126	0.921114	1.87021	1.02175	Up	0.000201462	0.000492887
Taf7	1760	156	634	6.15229	12.4902	1.0216	Up	3.21e-17	2.23e-16
Ezh2	2794	79	321	1.96257	3.98356	1.02131	Up	2.15e-09	9.19e-09
Tmod4	1375	320	1300	16.1537	32.7819	1.02103	Up	1.1e-33	1.34e-32
Lifr	3407	2113	8583	43.0479	87.3494	1.02085	Up	1.42e-212	9.96e-211
Myl7	577	34	138	4.09004	8.2927	1.01973	Up	0.000100648	0.0002605
Vav1	2714	69	280	1.76467	3.57718	1.01942	Up	2.44e-08	9.55e-08
Fbl	1181	252	1021	14.8107	29.9757	1.01715	Up	1.22e-26	1.2e-25
Slc41a3	2238	1344	5443	41.6835	84.3279	1.01653	Up	1.3e-134	5.82e-133
Zmat2	1809	415	1679	15.9233	32.1814	1.01508	Up	1.21e-42	1.8e-41
Zcchc2	4206	637	2575	10.5122	21.2276	1.01387	Up	2.25e-64	4.89e-63
RGD1311458	1917	71	287	2.57076	5.19102	1.01382	Up	1.88e-08	7.43e-08
Ftsj3	2871	410	1656	9.91232	19.9995	1.01267	Up	6.28e-42	9.24e-41
Cul4b	3821	448	1809	8.13815	16.4155	1.01229	Up	1.27e-45	2.02e-44
Atp8b1	4167	668	2688	11.127	22.3665	1.00728	Up	1.94e-66	4.34e-65
Snrpd1	832	214	861	17.8532	35.8817	1.00707	Up	2.28e-22	1.95e-21
Il10ra	1814	48	193	1.83666	3.68904	1.00616	Up	4.94e-06	1.5e-05
Dkk3	5010	1204	4841	16.6807	33.5035	1.00613	Up	5.47e-118	2.12e-116
Tpx2	3169	63	253	1.37989	2.76816	1.00438	Up	1.66e-07	5.96e-07
Clic1	1187	632	2537	36.9565	74.1076	1.00379	Up	1.84e-62	3.9e-61
Preb	1992	549	2203	19.1297	38.3458	1.00326	Up	2.02e-54	3.79e-53
Wdr41	2825	198	793	4.86487	9.73302	1.00049	Up	1.61e-20	1.29e-19
Spta1	7945	8467	28	73.9708	0.122196	-9.24162	Down	0	0
Aplnr	3646	3941	104	75.0265	0.98903	-6.24524	Down	0	0
Haus8	1447	94	5	4.50904	0.11981	-5.234	Down	9.07e-39	1.25e-37
Irx5	1455	178	10	8.49145	0.238303	-5.15514	Down	1.59e-71	3.75e-70
Foxs1	1270	127	8	6.94104	0.218413	-4.99002	Down	1.49e-50	2.61e-49
Pdcd1lg2	1620	251	16	10.7543	0.342451	-4.97288	Down	3.38e-98	1.1e-96
Srpx2	1970	76	5	2.67776	0.0880028	-4.92733	Down	1.29e-30	1.45e-29
Cdk18	1486	75	5	3.50322	0.116666	-4.90823	Down	3.65e-30	4.03e-29
Cmtm8	1149	90	6	5.43685	0.181061	-4.90823	Down	6.49e-36	8.34e-35
Gpr157	2337	446	31	13.2465	0.459934	-4.84804	Down	1.53e-170	8.69e-169
Iqsec3	7386	128	9	1.20289	0.0422499	-4.83141	Down	5.41e-50	9.4e-49
Grip2	5178	220	18	2.94907	0.120532	-4.61277	Down	2.34e-82	6.38e-81
Dync2li1	1652	68	6	2.85709	0.125931	-4.50384	Down	4.25e-26	4.14e-25
Tlr5	4255	84	8	1.37026	0.0651904	-4.39365	Down	2.21e-31	2.53e-30
Ankrd34a	2864	68	7	1.64801	0.0847458	-4.28144	Down	3.1e-25	2.95e-24
Tor4a	3010	189	20	4.35833	0.230386	-4.24165	Down	5.67e-67	1.28e-65
Tdrp	2414	73	8	2.09899	0.114907	-4.19116	Down	1.39e-26	1.37e-25
Kif26a	5779	817	90	9.81283	0.539986	-4.18367	Down	1.15e-280	1.01e-278
Vash2	3761	415	46	7.65895	0.42408	-4.17474	Down	2.91e-143	1.41e-141
Mfng	1770	272	32	10.6665	0.626859	-4.0888	Down	5.18e-93	1.61e-91
Mcm8	3226	42	5	0.90367	0.0537401	-4.07172	Down	1.42e-15	9.01e-15
Slc22a4	1466	56	7	2.65142	0.165561	-4.00133	Down	4.77e-20	3.74e-19
Rgs18	708	47	6	4.60775	0.29384	-3.97096	Down	5.89e-17	4.04e-16
Asb10	1776	730	95	28.5302	1.8547	-3.94323	Down	1.99e-239	1.53e-237
Tbcc	1152	128	17	7.71227	0.511669	-3.91387	Down	3.78e-43	5.71e-42
Fxyd6	1766	244	34	9.59012	0.667546	-3.84461	Down	1.44e-79	3.8e-78
Arhgap22	2086	49	7	1.63045	0.116353	-3.80869	Down	4.49e-17	3.09e-16
Wnt5b	2122	118	17	3.85977	0.277777	-3.79652	Down	6.28e-39	8.68e-38
Rcor2	2502	134	20	3.71743	0.277163	-3.7455	Down	1.7e-43	2.6e-42
Sipa1l3	3629	132	20	2.52471	0.191089	-3.7238	Down	1.17e-42	1.74e-41
Kctd13	1699	59	9	2.41037	0.183672	-3.71405	Down	7.25e-20	5.65e-19
Sv2a	3532	199	31	3.91072	0.304322	-3.68376	Down	6.99e-63	1.49e-61
Pcdh12	4183	1245	195	20.6589	1.61637	-3.67593	Down	0	0
Slc26a9	3580	89	14	1.72557	0.135593	-3.66971	Down	6.42e-29	6.85e-28
Plekhg5	3969	818	130	14.3053	1.13568	-3.65492	Down	4.9e-251	3.89e-249
Dcaf17	1865	118	19	4.39165	0.353238	-3.63605	Down	1.56e-37	2.09e-36
Map4k1	2699	206	34	5.29772	0.436786	-3.60037	Down	9.84e-64	2.12e-62
Slc16a7	2154	162	27	5.22028	0.434621	-3.5863	Down	2.63e-50	4.59e-49
Asb18	1523	259	44	11.8039	1.00172	-3.55871	Down	7.53e-79	1.97e-77
Sox18	1619	287	49	12.3044	1.0494	-3.55153	Down	5.07e-87	1.48e-85
Hbegf	1549	52	9	2.33011	0.201458	-3.53185	Down	5.76e-17	3.95e-16
Cldn5	1427	248	43	12.0629	1.04481	-3.52927	Down	5.26e-75	1.3e-73
Pkdrej	6375	57	10	0.620611	0.0543892	-3.5123	Down	2.26e-18	1.66e-17
Mad2l1	1424	34	6	1.65727	0.146095	-3.50384	Down	1.69e-11	8.45e-11
Fzd2	1904	90	16	3.28096	0.291371	-3.49319	Down	5.24e-28	5.42e-27
Utp18	2487	118	21	3.2933	0.292777	-3.49166	Down	3.24e-36	4.19e-35
Btk	1859	33	6	1.23214	0.111909	-3.46077	Down	4.33e-11	2.1e-10
Cbx8	1358	49	9	2.5045	0.229792	-3.44612	Down	9.7e-16	6.24e-15
Pde4c	2161	222	41	7.13055	0.657843	-3.4382	Down	1.02e-65	2.25e-64
Crmp1	2846	92	17	2.24377	0.207113	-3.43743	Down	3.47e-28	3.61e-27
Zbtb46	2836	304	57	7.44033	0.696886	-3.41637	Down	8.43e-89	2.52e-87
Trpc3	3420	90	17	1.82659	0.172352	-3.40573	Down	2.23e-27	2.26e-26
Nxpe1	1575	664	126	29.2626	2.77385	-3.39909	Down	8.56e-191	5.46e-189
Fbxl8	1820	46	9	1.75433	0.17146	-3.35497	Down	1.59e-14	9.57e-14
Exnef	2519	46	9	1.26752	0.123882	-3.35497	Down	1.59e-14	9.57e-14
Pdgfb	1706	644	126	26.2018	2.56085	-3.35497	Down	9e-183	5.45e-181
Cndp1	2641	102	20	2.68075	0.262576	-3.35183	Down	2.27e-30	2.53e-29
Nhej1	1413	50	10	2.45614	0.245387	-3.32326	Down	1.56e-15	9.87e-15
Ogg1	1251	79	16	4.38323	0.443461	-3.30512	Down	1.45e-23	1.3e-22
Reep6	2126	44	9	1.43653	0.146782	-3.29084	Down	1.01e-13	5.78e-13
Pdzk1	1980	111	23	3.89119	0.402769	-3.27219	Down	3.59e-32	4.21e-31
Plxnd1	6104	5202	1093	59.1535	6.20867	-3.25211	Down	0	0
Olr59	2887	132	28	3.1736	0.336282	-3.23837	Down	1.42e-37	1.91e-36
Fam199x	851	98	21	7.99321	0.855623	-3.22373	Down	3.46e-28	3.61e-27
Mblac1	1263	46	10	2.52801	0.27453	-3.20297	Down	6.12e-14	3.55e-13
Fosl1	1663	50	11	2.0869	0.229347	-3.18576	Down	5.92e-15	3.65e-14
Ttk	2909	27	6	0.644236	0.0715155	-3.17126	Down	1.13e-08	4.56e-08
Ldb2	1937	40	9	1.43336	0.161104	-3.15334	Down	3.91e-12	2.05e-11
Lhx6	3409	181	41	3.68533	0.417013	-3.14363	Down	2.02e-49	3.47e-48
Kcng2	1838	757	172	28.5874	3.24471	-3.13922	Down	1.39e-200	9.18e-199
Ccnd1	3809	2720	625	49.5659	5.68934	-3.12301	Down	0	0
Ttyh3	4473	716	165	11.1106	1.27902	-3.11883	Down	1.52e-188	9.56e-187
Kntc1	6479	90	21	0.964183	0.112384	-3.10087	Down	4.7e-25	4.43e-24
Flrt1	5461	316	74	4.01642	0.469843	-3.09566	Down	1.24e-83	3.46e-82
Icam2	1364	222	52	11.297	1.32185	-3.09531	Down	2.8e-59	5.68e-58
Cdh20	2450	341	80	9.6608	1.13218	-3.09303	Down	5.05e-90	1.53e-88
Pianp	2433	68	16	1.93995	0.228019	-3.0888	Down	3.12e-19	2.37e-18
Zfp467	2835	238	56	5.82705	0.684901	-3.0888	Down	2.75e-63	5.87e-62
Slc9a7	2564	34	8	0.920419	0.108184	-3.0888	Down	2.49e-10	1.14e-09
Kcnv2	5201	157	37	2.09526	0.246665	-3.0865	Down	2.65e-42	3.93e-41
Ppef2	2866	161	38	3.89919	0.459727	-3.08432	Down	2.63e-43	3.99e-42
LOC100360552	2820	55	13	1.35375	0.159841	-3.08225	Down	8.3e-16	5.36e-15
Zfp90	2212	38	9	1.1924	0.141075	-3.07934	Down	2.37e-11	1.17e-10
Efhd1	1832	375	89	14.2079	1.68445	-3.07635	Down	2.94e-98	9.6e-97
Ushbp1	2471	498	119	13.9888	1.66981	-3.06652	Down	1.98e-129	8.49e-128
Clcn1	3197	50	12	1.08556	0.130146	-3.06023	Down	2.1e-14	1.25e-13
Tmem255a	2281	125	30	3.80373	0.456025	-3.06023	Down	1e-33	1.22e-32
Sbk2	2337	37	9	1.09892	0.133529	-3.04086	Down	5.8e-11	2.79e-10
Emcn	1392	633	154	31.5638	3.83596	-3.04061	Down	1.62e-162	8.77e-161
Fam163b	1313	41	10	2.16742	0.264076	-3.03696	Down	5.53e-12	2.88e-11
Chst12	1612	106	26	4.56421	0.559244	-3.02882	Down	1.51e-28	1.59e-27
Nes	6212	1535	377	17.1515	2.10428	-3.02694	Down	0	0
Tspan8	1166	325	80	19.3468	2.37894	-3.0237	Down	7.15e-84	1.99e-82
Slc2a9	3384	109	27	2.23574	0.276647	-3.01463	Down	3.59e-29	3.87e-28
Acrbp	1260	24	6	1.3221	0.16511	-3.00133	Down	1.7e-07	6.09e-07
RGD1563159	634	20	5	2.1896	0.273447	-3.00133	Down	1.84e-06	5.92e-06
Lrrn3	3084	104	26	2.34069	0.292316	-3.00133	Down	8.81e-28	9.04e-27
Rem1	1625	271	68	11.5755	1.45094	-2.99602	Down	1.46e-69	3.38e-68
Tmc7	2181	235	59	7.47889	0.937971	-2.99521	Down	1.54e-60	3.17e-59
Slc25a45	1611	90	23	3.87768	0.495023	-2.96963	Down	5.38e-24	4.9e-23
Appl2	2964	635	163	14.8703	1.90679	-2.96322	Down	1.42e-158	7.54e-157
Nipsnap1	1886	35	9	1.2881	0.16546	-2.96069	Down	3.42e-10	1.56e-09
Ret	5478	209	54	2.64819	0.341794	-2.95381	Down	3.01e-53	5.54e-52
Bloc1s2	883	104	27	8.17518	1.06022	-2.94689	Down	2.89e-27	2.91e-26
Rasgrp4	2132	61	16	1.98595	0.260211	-2.93207	Down	1.52e-16	1.02e-15
Pde1c	3186	45	12	0.980373	0.130596	-2.90823	Down	1.73e-12	9.29e-12
Cpne2	1623	97	26	4.14837	0.555454	-2.90081	Down	3.99e-25	3.77e-24
Ccne2	3027	67	18	1.53634	0.206183	-2.8975	Down	8.22e-18	5.86e-17
Uhrf1	2530	93	25	2.55145	0.34262	-2.89664	Down	4.05e-24	3.7e-23
Rab7b	2500	107	29	2.97077	0.402208	-2.88482	Down	2.15e-27	2.18e-26
Mmp15	3818	1501	409	27.2879	3.71433	-2.87709	Down	0	0
Fam81a	2892	144	40	3.45612	0.479573	-2.84933	Down	7.99e-36	1.02e-34
Hils1	797	72	20	6.27045	0.870091	-2.84933	Down	1.05e-18	7.85e-18
Cit	6291	90	25	0.992996	0.137789	-2.84933	Down	5.39e-23	4.74e-22
Cdc20	1774	79	22	3.09099	0.429994	-2.84568	Down	2.39e-20	1.89e-19
Krt2	2058	196	55	6.61052	0.926638	-2.83468	Down	7.06e-48	1.18e-46
Ppargc1b	3150	1294	364	28.5134	4.00667	-2.83116	Down	2e-305	1.9e-303
Npr3	1720	216	61	8.71666	1.22969	-2.82548	Down	2.13e-52	3.86e-51
Cmtm4	1446	179	51	8.5923	1.22291	-2.81273	Down	1.67e-43	2.54e-42
Kif20b	5567	42	12	0.523664	0.07474	-2.80869	Down	2.33e-11	1.15e-10
Brca1	5607	49	14	0.606583	0.0865746	-2.80869	Down	5.14e-13	2.83e-12
Pcdhb8	2340	28	8	0.830552	0.118541	-2.80869	Down	4.97e-08	1.88e-07
Sctr	1797	325	93	12.5534	1.79444	-2.80647	Down	2.37e-77	6.08e-76
Aloxe3	2525	59	17	1.62187	0.233443	-2.79652	Down	2.64e-15	1.66e-14
Ccdc125	2282	90	26	2.73748	0.395049	-2.79275	Down	1.63e-22	1.4e-21
Apc2	9594	611	177	4.42045	0.639685	-2.78876	Down	1.01e-142	4.85e-141
C1qtnf2	1216	127	37	7.24928	1.05502	-2.78057	Down	5.77e-31	6.54e-30
Adamts3	4202	89	26	1.47014	0.214541	-2.77663	Down	3.81e-22	3.23e-21
Rasl12	2446	253	74	7.17941	1.04898	-2.77488	Down	7.38e-60	1.51e-58
Abi3	1683	147	43	6.06259	0.885885	-2.77474	Down	1.69e-35	2.14e-34
Dchs1	10462	2725	803	18.0791	2.6613	-2.76412	Down	0	0
Lfng	1837	203	60	7.67029	1.13249	-2.75978	Down	4.38e-48	7.33e-47
Pgm2l1	4112	125	37	2.11	0.311991	-2.75767	Down	3.13e-30	3.46e-29
Anks4b	1810	37	11	1.41889	0.210721	-2.75136	Down	5.67e-10	2.54e-09
Nr2f1	2461	60	18	1.69225	0.253603	-2.7383	Down	3.31e-15	2.06e-14
Rasgrp2	2226	70	21	2.18272	0.327105	-2.7383	Down	1.72e-17	1.21e-16
Hist1h2ak	393	30	9	5.29851	0.794041	-2.7383	Down	2.63e-08	1.02e-07
Pald1	4213	835	252	13.7569	2.07397	-2.72969	Down	1.33e-189	8.44e-188
Mfsd9	3139	53	16	1.17195	0.176735	-2.72926	Down	1.47e-13	8.36e-13
Efhc1	2157	43	13	1.3837	0.208971	-2.72716	Down	2.91e-11	1.43e-10
Gata5	2087	687	208	22.8486	3.45568	-2.72506	Down	4.76e-156	2.47e-154
Rgs12	5300	442	134	5.78857	0.876641	-2.72315	Down	5.18e-101	1.75e-99
Sh3d21	1859	95	29	3.54706	0.540893	-2.71321	Down	5.89e-23	5.17e-22
Kctd21	881	36	11	2.83629	0.432922	-2.71183	Down	1.33e-09	5.79e-09
Asb2	2485	7532	2314	210.382	32.2872	-2.70398	Down	0	0
Kcnj15	1486	65	20	3.03612	0.466664	-2.70177	Down	4.03e-16	2.64e-15
Tpra1	1627	434	134	18.5151	2.85568	-2.6968	Down	4.07e-98	1.33e-96
Pdgfc	1116	58	18	3.60735	0.559244	-2.68939	Down	1.78e-14	1.07e-13
Arvcf	3777	385	120	7.0752	1.10161	-2.68316	Down	9.6e-87	2.78e-85
Mvk	1627	125	39	5.3327	0.831132	-2.68172	Down	2.57e-29	2.77e-28
Pik3c2b	5340	2083	653	27.0753	4.23999	-2.67484	Down	0	0
Ramp1	808	35	11	3.00664	0.472035	-2.67119	Down	3.08e-09	1.3e-08
Prr5	1735	19	6	0.760114	0.119907	-2.6643	Down	1.33e-05	3.83e-05
Ndn	1600	57	18	2.47275	0.390073	-2.6643	Down	4.11e-14	2.41e-13
Smad6	1376	98	31	4.94348	0.781153	-2.66185	Down	3.83e-23	3.39e-22
Rab3a	1378	460	146	23.1704	3.67364	-2.657	Down	4.18e-102	1.44e-100
Lrrc14b	2575	2150	683	57.9543	9.19679	-2.65571	Down	0	0
Nt5m	667	44	14	4.5788	0.727772	-2.65341	Down	3.54e-11	1.73e-10
Tnfrsf25	1626	44	14	1.87826	0.298539	-2.65341	Down	3.54e-11	1.73e-10
Slc9a3r2	2110	1722	549	56.6468	9.02158	-2.65054	Down	0	0
Hcn4	3944	266	85	4.68133	0.747265	-2.64723	Down	1.43e-59	2.92e-58
Map4k2	4042	1190	383	20.435	3.28545	-2.63688	Down	1.24e-258	1e-256
Hist1h2bo	565	62	20	7.61672	1.22737	-2.6336	Down	4.92e-15	3.04e-14
Myoz1	1242	34	11	1.90012	0.307089	-2.62937	Down	7.12e-09	2.9e-08
Slc7a7	2068	37	12	1.24187	0.201198	-2.62583	Down	1.6e-09	6.95e-09
Fsd2	2927	3132	1016	74.2718	12.0355	-2.62552	Down	0	0
Acvr2b	1800	40	13	1.54245	0.250417	-2.62282	Down	3.6e-10	1.64e-09
Tmem26	3226	40	13	0.860638	0.139724	-2.62282	Down	3.6e-10	1.64e-09
Kctd15	2418	52	17	1.4927	0.243773	-2.61431	Down	9.5e-13	5.16e-12
Exoc3l1	2511	321	105	8.87326	1.44989	-2.61352	Down	1.87e-70	4.35e-69
Atp2b2	7020	521	171	5.1514	0.844602	-2.60862	Down	6.31e-113	2.36e-111
Hpdl	1607	210	69	9.07044	1.48876	-2.60706	Down	1.41e-46	2.29e-45
Neurl1b	1641	91	30	3.84909	0.633878	-2.60224	Down	4.51e-21	3.68e-20
Nrxn2	6409	100	33	1.08301	0.178532	-2.6008	Down	5.5e-23	4.83e-22
Myh7b	6097	184	61	2.09472	0.346902	-2.59416	Down	8.62e-41	1.24e-39
Hid1	3232	289	96	6.20656	1.02989	-2.5913	Down	5.56e-63	1.19e-61
Slc35a3	1927	54	18	1.94508	0.32388	-2.5863	Down	4.93e-13	2.71e-12
Fndc7	3577	141	47	2.73606	0.455588	-2.5863	Down	1.52e-31	1.76e-30
Mapk11	1379	39	13	1.96302	0.326868	-2.5863	Down	8.25e-10	3.65e-09
Tex30	1949	60	20	2.1368	0.355804	-2.5863	Down	2.56e-14	1.52e-13
Armcx1	2127	27	9	0.881091	0.146713	-2.5863	Down	3.29e-07	1.15e-06
Chst7	2311	111	37	3.33386	0.55513	-2.5863	Down	3.52e-25	3.34e-24
Sntb2	1698	254	85	10.3829	1.7357	-2.58063	Down	2.64e-55	5.05e-54
Inafm1	1485	74	25	3.45884	0.583723	-2.56693	Down	3.63e-17	2.51e-16
Gfod2	2043	127	43	4.31479	0.729782	-2.56375	Down	2.72e-28	2.84e-27
Kcnip2	2346	183	62	5.41437	0.91634	-2.56284	Down	5.17e-40	7.32e-39
Tmem86a	1731	112	38	4.49103	0.761166	-2.56076	Down	4.14e-25	3.92e-24
Nppa	814	1255	429	107.015	18.2737	-2.54997	Down	6.45e-262	5.3e-260
Art1	1369	498	171	25.2494	4.33097	-2.54348	Down	7.95e-105	2.79e-103
Mrps28	708	32	11	3.13719	0.538707	-2.5419	Down	3.73e-08	1.44e-07
Chrm3	4086	32	11	0.543596	0.0933442	-2.5419	Down	3.73e-08	1.44e-07
Sox4	4706	683	235	10.0738	1.73145	-2.54056	Down	7.68e-143	3.7e-141
Cyhr1	1276	154	53	8.37712	1.44018	-2.5402	Down	1.35e-33	1.64e-32
Tmem25	2539	61	21	1.6676	0.28678	-2.53975	Down	2.99e-14	1.76e-13
Arv1	1142	58	20	3.52522	0.607235	-2.53739	Down	1.31e-13	7.45e-13
Josd2	851	188	65	15.3339	2.64836	-2.53356	Down	1.63e-40	2.33e-39
Lpar4	4171	52	18	0.865342	0.149632	-2.53185	Down	2.53e-12	1.34e-11
Trib2	2684	1427	496	36.9034	6.40755	-2.52591	Down	4.12e-294	3.79e-292
Tm2d3	1238	46	16	2.57906	0.448118	-2.5249	Down	4.9e-11	2.37e-10
Haus4	1528	20	7	0.908513	0.158843	-2.51591	Down	1.55e-05	4.43e-05
Runx1t1	3364	122	43	2.51726	0.443206	-2.50581	Down	1.54e-26	1.52e-25
Ccdc181	1892	48	17	1.76094	0.311545	-2.49883	Down	2.5e-11	1.23e-10
Aif1l	3070	539	191	12.1864	2.15719	-2.49805	Down	7.36e-111	2.71e-109
Pam16	522	62	22	8.24415	1.46132	-2.4961	Down	3.44e-14	2.03e-13
Ankra2	1634	31	11	1.31684	0.233418	-2.4961	Down	8.43e-08	3.13e-07
Trim50	1452	557	198	26.6265	4.72815	-2.49351	Down	3.03e-114	1.14e-112
Sept1	1418	45	16	2.20273	0.391234	-2.49319	Down	1.1e-10	5.18e-10
Dfna5	2217	42	15	1.31495	0.234595	-2.48676	Down	4.86e-10	2.2e-09
Atp2a1	3437	53	19	1.07034	0.191676	-2.48133	Down	2.9e-12	1.53e-11
Caskin2	4879	1646	591	23.4166	4.2	-2.47907	Down	0	0
Scrn1	1516	50	18	2.28926	0.411686	-2.47527	Down	1.27e-11	6.43e-11
Spats1	1212	36	13	2.0617	0.371906	-2.47082	Down	9.55e-09	3.86e-08
Pole	7101	257	93	2.51211	0.454105	-2.4678	Down	4.73e-53	8.68e-52
Dusp1	1927	2593	945	93.3997	17.0037	-2.45757	Down	0	0
Dpy19l3	7610	156	57	1.42287	0.259707	-2.45385	Down	1.16e-32	1.38e-31
Slc16a12	1876	93	34	3.44092	0.628404	-2.45303	Down	4.06e-20	3.19e-19
Shkbp1	2300	98	36	2.95749	0.54271	-2.44612	Down	4.78e-21	3.89e-20
Pik3r6	2271	220	81	6.72404	1.23669	-2.44284	Down	4.08e-45	6.42e-44
Osbpl7	3504	258	95	5.1107	0.940053	-2.44271	Down	1.34e-52	2.43e-51
Mycn	2610	133	49	3.53701	0.650951	-2.44191	Down	6.24e-28	6.43e-27
RGD1310852	1303	54	20	2.87656	0.532204	-2.43429	Down	3.27e-12	1.72e-11
Ydjc	1260	27	10	1.48737	0.275183	-2.43429	Down	8.49e-07	2.86e-06
Slc7a4	2272	59	22	1.80247	0.335743	-2.42455	Down	3.78e-13	2.1e-12
Lsm10	844	75	28	6.16799	1.15029	-2.4228	Down	2.7e-16	1.79e-15
Zfp213	2401	107	40	3.09326	0.577645	-2.42087	Down	1.46e-22	1.26e-21
Wscd1	2774	387	145	9.68343	1.8124	-2.41762	Down	5.23e-77	1.34e-75
E2f7	3369	32	12	0.659286	0.123502	-2.41637	Down	9.48e-08	3.5e-07
LOC361016	2280	96	36	2.92254	0.54747	-2.41637	Down	2.32e-20	1.84e-19
MGC94199	2019	24	9	0.825087	0.154561	-2.41637	Down	3.82e-06	1.18e-05
Dok4	1523	279	105	12.7154	2.39046	-2.41121	Down	7.56e-56	1.47e-54
Hspbap1	1565	77	29	3.41508	0.642505	-2.41014	Down	1.37e-16	9.23e-16
Sox12	1020	130	49	8.84643	1.66567	-2.40899	Down	6.61e-27	6.6e-26
Cav2	2477	1096	414	30.7121	5.79518	-2.40588	Down	3.43e-213	2.42e-211
Zfand2b	1295	58	22	3.10873	0.589041	-2.39988	Down	8.34e-13	4.54e-12
Bmyc	760	50	19	4.56648	0.866828	-2.39726	Down	3.16e-11	1.55e-10
Rxfp1	2277	168	64	5.12119	0.974563	-2.39365	Down	5.05e-34	6.2e-33
Slc52a3	2222	63	24	1.96798	0.374507	-2.39365	Down	9.65e-14	5.52e-13
Bspry	2185	42	16	1.33421	0.253899	-2.39365	Down	1.21e-09	5.31e-09
Iqgap3	5795	139	53	1.66489	0.317114	-2.39236	Down	2.02e-28	2.13e-27
Klk12	892	34	13	2.64569	0.505326	-2.38836	Down	4.73e-08	1.79e-07
Spata2L	3029	68	26	1.55824	0.297623	-2.38836	Down	1.12e-14	6.79e-14
Cttnbp2	5935	188	72	2.19868	0.420634	-2.386	Down	1e-37	1.35e-36
E2f3	2020	120	46	4.12339	0.789586	-2.38466	Down	1.15e-24	1.07e-23
Eva1b	1079	73	28	4.69598	0.899766	-2.3838	Down	1.3e-15	8.29e-15
Sh3bgrl3	755	198	76	18.203	3.49027	-2.38276	Down	1.42e-39	1.99e-38
Chst14	2058	99	38	3.33899	0.640223	-2.38276	Down	1.31e-20	1.05e-19
Pkmyt1	1964	26	10	0.918875	0.176543	-2.37985	Down	1.89e-06	6.07e-06
Kcnj6	16318	104	40	0.442376	0.0849936	-2.37985	Down	1.54e-21	1.28e-20
Tspan6	1615	104	40	4.46977	0.858777	-2.37985	Down	1.54e-21	1.28e-20
Hacd4	1036	52	20	3.48392	0.669365	-2.37985	Down	1.59e-11	7.97e-11
Tril	4846	522	201	7.47673	1.43815	-2.37819	Down	4.01e-101	1.36e-99
Tmem204	1768	701	270	27.5208	5.2951	-2.37779	Down	4.25e-135	1.91e-133
Adra1a	1428	513	198	24.9353	4.80762	-2.37479	Down	3.09e-99	1.02e-97
Ikbkg	1239	49	19	2.74505	0.53171	-2.36812	Down	6.94e-11	3.31e-10
Lilra5	1146	36	14	2.18043	0.423581	-2.3639	Down	2.36e-08	9.22e-08
Dyrk3	2109	149	58	4.90382	0.953552	-2.36252	Down	6.81e-30	7.45e-29
Rabif	1788	23	9	0.892863	0.174529	-2.35497	Down	8.5e-06	2.54e-05
Tie1	3819	3206	1259	58.2691	11.4306	-2.34983	Down	0	0
Card10	3124	521	205	11.5758	2.27528	-2.34699	Down	2.79e-99	9.25e-98
Cabyr	2076	66	26	2.20669	0.434249	-2.34529	Down	5.34e-14	3.11e-13
Zbtb12	2397	86	34	2.49032	0.491817	-2.34014	Down	9.82e-18	6.97e-17
Ptpru	5129	73	29	0.987904	0.196046	-2.33318	Down	3.11e-15	1.95e-14
Pold4	841	113	45	9.32625	1.85528	-2.32966	Down	1.1e-22	9.51e-22
Myct1	1560	881	351	39.1991	7.80145	-2.32901	Down	6.78e-165	3.73e-163
Ddah2	1294	268	107	14.3756	2.8671	-2.32596	Down	2.15e-51	3.84e-50
Pdgfd	1327	135	54	7.06135	1.41096	-2.32326	Down	1.07e-26	1.06e-25
Haus1	1574	15	6	0.661472	0.132172	-2.32326	Down	0.00036336	0.000846107
Six4	5970	290	116	3.3717	0.673716	-2.32326	Down	2.2e-55	4.22e-54
Map1lc3a	969	540	218	38.6807	7.80056	-2.30997	Down	8.66e-101	2.9e-99
Pigl	1388	47	19	2.35035	0.474632	-2.308	Down	3.3e-10	1.5e-09
Amacr	1511	329	133	15.1132	3.05197	-2.308	Down	4.48e-62	9.46e-61
Selm	680	262	106	26.7434	5.40493	-2.30684	Down	9.05e-50	1.56e-48
Grin3b	3164	79	32	1.73307	0.350676	-2.30512	Down	3.93e-16	2.58e-15
Nox4	2176	269	109	8.58061	1.73684	-2.30461	Down	5.44e-51	9.62e-50
Clmn	4069	138	56	2.35405	0.477192	-2.3025	Down	5.82e-27	5.82e-26
Hdac10	2143	69	28	2.23487	0.453032	-2.3025	Down	2.9e-14	1.71e-13
Mcts1	1217	32	13	1.82509	0.370378	-2.3009	Down	2.28e-07	8.11e-07
Gpr137b	849	91	37	7.43975	1.51108	-2.29968	Down	2.69e-18	1.96e-17
Dpy30	719	54	22	5.21302	1.06093	-2.29679	Down	1.88e-11	9.4e-11
Trim45	2314	71	29	2.12971	0.434538	-2.2931	Down	1.45e-14	8.75e-14
Adam19	6285	2115	864	23.3577	4.76652	-2.29289	Down	0	0
Sema3b	2513	469	192	12.954	2.64912	-2.28982	Down	8.03e-87	2.33e-85
Itpkb	3935	2955	1210	52.124	10.6619	-2.28949	Down	0	0
Nudcd2	1569	61	25	2.69856	0.552472	-2.28822	Down	1.08e-12	5.85e-12
Unc13d	4016	161	66	2.78264	0.569827	-2.28786	Down	6.18e-31	6.99e-30
Sh3tc1	4220	517	212	8.5036	1.74187	-2.28743	Down	2.19e-95	6.91e-94
Dxo	1365	51	21	2.59336	0.533433	-2.28144	Down	8.15e-11	3.87e-10
Klhl36	2070	34	14	1.14007	0.234504	-2.28144	Down	1.12e-07	4.13e-07
Bcl11b	5419	92	38	1.1784	0.243141	-2.27697	Down	2.89e-18	2.11e-17
Cxxc5	2065	907	375	30.4868	6.29657	-2.27555	Down	9.72e-165	5.35e-163
Traf3ip2	2055	70	29	2.36435	0.489304	-2.27264	Down	3.12e-14	1.84e-13
Sez6l2	4207	164	68	2.7058	0.56044	-2.27142	Down	3.33e-31	3.8e-30
Fhit	574	84	35	10.1576	2.11421	-2.26437	Down	1.06e-16	7.17e-16
Ubash3a	3310	24	10	0.503278	0.104753	-2.26437	Down	9.12e-06	2.72e-05
Rspo1	1705	24	10	0.977038	0.203361	-2.26437	Down	9.12e-06	2.72e-05
Irf6	4044	228	95	3.91335	0.814527	-2.26437	Down	1.51e-42	2.26e-41
Mks1	2466	79	33	2.22361	0.463996	-2.26072	Down	9.04e-16	5.82e-15
Tspyl4	1988	86	36	3.00266	0.627883	-2.25767	Down	5.27e-17	3.62e-16
Hes6	1389	81	34	4.04769	0.84873	-2.25372	Down	4.51e-16	2.95e-15
Trerf1	3861	150	63	2.6966	0.565762	-2.25287	Down	2.14e-28	2.25e-27
Susd2	3185	564	237	12.2912	2.58007	-2.25214	Down	7.77e-102	2.66e-100
Sox8	3244	19	8	0.406535	0.0855071	-2.24926	Down	8.44e-05	0.000220106
Tceal1	1175	19	8	1.12238	0.236072	-2.24926	Down	8.44e-05	0.000220161
Faim	676	19	8	1.95088	0.410333	-2.24926	Down	8.44e-05	0.000220179
Hic1	2943	306	129	7.21699	1.51982	-2.2475	Down	5.83e-56	1.13e-54
Cbfa2t3	2684	370	156	9.5685	2.01528	-2.24731	Down	2.83e-67	6.41e-66
RGD1309036	1203	97	41	5.59668	1.18171	-2.2437	Down	7.7e-19	5.77e-18
Igsf8	2181	73	31	2.32323	0.492832	-2.23696	Down	1.65e-14	9.93e-14
Arg2	1432	40	17	1.93884	0.411622	-2.2358	Down	1.34e-08	5.4e-08
Zcrb1	1312	80	34	4.23234	0.898541	-2.2358	Down	9.6e-16	6.18e-15
Esm1	2085	47	20	1.56465	0.332596	-2.234	Down	7.56e-10	3.36e-09
Lrrc28	2914	122	52	2.906	0.618738	-2.23163	Down	3.92e-23	3.47e-22
Nav3	7492	2493	1065	23.0967	4.92884	-2.22836	Down	0	0
Dock6	6797	925	396	9.44603	2.02009	-2.22529	Down	3.48e-163	1.9e-161
Zfp51	2072	58	25	1.94296	0.418353	-2.21546	Down	1.06e-11	5.37e-11
Cyyr1	5308	2073	894	27.1077	5.83982	-2.21471	Down	0	0
Nr4a1	2490	452	195	12.5998	2.71536	-2.21418	Down	3.17e-80	8.46e-79
Mab21l2	3085	44	19	0.98997	0.213546	-2.21284	Down	3.27e-09	1.38e-08
Myo7a	6807	53	23	0.540437	0.117156	-2.20569	Down	9.14e-11	4.33e-10
Cyp4b1	1920	942	409	34.0545	7.3861	-2.20496	Down	3.6e-164	1.98e-162
Mpv17l	1508	62	27	2.85374	0.620805	-2.20064	Down	2.59e-12	1.37e-11
Fgfr3	3187	227	99	4.94389	1.07708	-2.19853	Down	7.99e-41	1.15e-39
Rbmx2	1044	32	14	2.12752	0.464965	-2.19398	Down	5.18e-07	1.77e-06
Aldh3b1	1863	48	21	1.78835	0.39084	-2.19398	Down	7.95e-10	3.52e-09
Tubg2	1614	16	7	0.688084	0.150379	-2.19398	Down	0.000382398	0.000887527
Nr2f6	1752	242	106	9.58751	2.0978	-2.19228	Down	3e-43	4.54e-42
RGD1310769	1683	73	32	3.01067	0.659263	-2.19116	Down	3.68e-14	2.16e-13
Nfatc2	3701	228	100	4.27603	0.936858	-2.19037	Down	8.38e-41	1.21e-39
Wnt11	2582	184	81	4.94637	1.08773	-2.18505	Down	3.69e-33	4.43e-32
Acta1	1438	13957	6145	673.687	148.169	-2.18484	Down	0	0
Afap1l1	3436	934	412	18.8677	4.15755	-2.18211	Down	1.38e-160	7.34e-159
Pramef8	1668	68	30	2.82968	0.623617	-2.18191	Down	3.15e-13	1.76e-12
Tecpr1	4251	1373	606	22.4184	4.94282	-2.18128	Down	5.75e-235	4.39e-233
RGD1311251	1372	43	19	2.1754	0.480167	-2.17967	Down	6.93e-09	2.83e-08
Il17rd	2223	43	19	1.34262	0.296351	-2.17967	Down	6.93e-09	2.83e-08
RGD1309594	1751	138	61	5.47038	1.20792	-2.17912	Down	3.35e-25	3.18e-24
Atox1	493	273	121	38.4362	8.51004	-2.17523	Down	4.43e-48	7.42e-47
Rab3d	2204	345	153	10.8651	2.40698	-2.1744	Down	2.97e-60	6.11e-59
Gpr68	2720	18	8	0.459334	0.10198	-2.17126	Down	0.00018286	0.000450233
Polr2i	799	18	8	1.56369	0.347165	-2.17126	Down	0.00018286	0.00045034
Rap1gap	3298	99	44	2.08358	0.462589	-2.17126	Down	1.88e-18	1.39e-17
Hist1h2aa	393	18	8	3.1791	0.705814	-2.17126	Down	0.00018286	0.000450375
Map10	2793	119	53	2.95734	0.657957	-2.16823	Down	8.05e-22	6.76e-21
Lrrc4b	2729	1818	810	46.2397	10.2914	-2.16769	Down	6e-308	5.77e-306
Slc25a29	1848	249	111	9.35238	2.08264	-2.16692	Down	8.56e-44	1.31e-42
Cbx3	1718	381	170	15.3931	3.43098	-2.16559	Down	5.31e-66	1.18e-64
Rbm4b	1801	186	83	7.16843	1.59793	-2.16545	Down	4.01e-33	4.81e-32
Ky	5447	1188	532	15.1385	3.38647	-2.16037	Down	5.09e-201	3.37e-199
Kcna4	3127	221	99	4.90557	1.09774	-2.15988	Down	6.64e-39	9.16e-38
Npas2	4273	87	39	1.41322	0.316464	-2.15888	Down	2.73e-16	1.81e-15
Nrarp	2549	418	188	11.3823	2.5573	-2.15411	Down	9.88e-72	2.34e-70
Lhpp	1640	120	54	5.07881	1.14168	-2.15334	Down	8.36e-22	7.01e-21
Nppb	628	3710	1675	410.052	92.4801	-2.14859	Down	0	0
Fhl3	1067	159	72	10.3433	2.3397	-2.14429	Down	3.29e-28	3.43e-27
Cep78	2437	86	39	2.44944	0.554884	-2.1422	Down	5.69e-16	3.7e-15
Kcna2	2306	315	143	9.48148	2.15015	-2.14067	Down	4.53e-54	8.46e-53
Pragmin	4759	768	349	11.2013	2.54274	-2.13921	Down	5.45e-129	2.32e-127
RGD1564450	881	22	10	1.73329	0.393565	-2.13884	Down	4.22e-05	0.000113663
Akip1	1783	22	10	0.856438	0.194465	-2.13884	Down	4.22e-05	0.000113654
Isyna1	1865	351	160	13.0633	2.97464	-2.13473	Down	7.98e-60	1.63e-58
Elovl7	875	48	22	3.80766	0.871781	-2.12687	Down	1.73e-09	7.44e-09
Sox7	3282	859	394	18.1668	4.16246	-2.1258	Down	7.72e-143	3.72e-141
Cilp	4130	451	207	7.57969	1.73785	-2.12483	Down	7.11e-76	1.79e-74
Sqle	2059	163	75	5.49485	1.26298	-2.12124	Down	1.74e-28	1.84e-27
Mpv17l2	1005	128	59	8.84033	2.03554	-2.11869	Down	1.09e-22	9.49e-22
LOC103693340	1389	26	12	1.29926	0.299552	-2.11681	Down	9.85e-06	2.92e-05
Cyb5r2	1305	93	43	4.94649	1.14249	-2.11423	Down	7.13e-17	4.88e-16
Gal3st3	2181	201	93	6.39683	1.4785	-2.11323	Down	1.45e-34	1.81e-33
Exoc3l4	2783	121	56	3.01784	0.697698	-2.11284	Down	1.84e-21	1.53e-20
Xpnpep2	2827	162	75	3.97753	0.919874	-2.11237	Down	3.6e-28	3.74e-27
Agpat2	837	162	75	13.4343	3.10691	-2.11237	Down	3.6e-28	3.74e-27
Cep295nl	1778	123	57	4.80173	1.11157	-2.11096	Down	9.15e-22	7.66e-21
Scx	1134	41	19	2.50955	0.580943	-2.11096	Down	3.06e-08	1.19e-07
Pitpnm2	6597	2531	1173	26.63	6.16516	-2.11084	Down	0	0
Mettl7a	1777	597	277	23.3191	5.40487	-2.10918	Down	7.6e-99	2.5e-97
Recql4	3860	28	13	0.503495	0.116775	-2.10825	Down	4.77e-06	1.45e-05
Mtss1	4688	1970	916	29.1678	6.77487	-2.10611	Down	0	0
Rad51c	1927	43	20	1.54886	0.359866	-2.10567	Down	1.5e-08	6.01e-08
Zmynd10	1730	30	14	1.20365	0.280592	-2.10087	Down	2.32e-06	7.38e-06
Cdca7	2332	60	28	1.78586	0.416315	-2.10087	Down	2.46e-11	1.21e-10
Fbxo25	1737	167	78	6.67331	1.557	-2.09964	Down	9.12e-29	9.69e-28
Slc18a2	2912	62	29	1.47783	0.345302	-2.09755	Down	1.21e-11	6.14e-11
Penk	1450	8414	3938	402.772	94.1674	-2.09666	Down	0	0
Rwdd3	1044	47	22	3.1248	0.73066	-2.09649	Down	3.61e-09	1.51e-08
Metrn	924	32	15	2.40382	0.562875	-2.09444	Down	1.13e-06	3.75e-06
Ap3s1	1285	49	23	2.64678	0.620608	-2.09248	Down	1.77e-09	7.6e-09
Ctnnd2	4653	17	8	0.253595	0.0596142	-2.0888	Down	0.00039091	0.000906273
Npffr2	1254	34	16	1.88194	0.4424	-2.0888	Down	5.48e-07	1.87e-06
Ctf1	1398	104	49	5.16358	1.2153	-2.08706	Down	2.18e-18	1.6e-17
Tsen54	1979	87	41	3.05139	0.718342	-2.08673	Down	1.24e-15	7.89e-15
Cmtm7	1519	70	33	3.19864	0.753267	-2.08622	Down	7.17e-13	3.93e-12
Trpm4	4203	338	160	5.5819	1.31994	-2.08029	Down	9.26e-56	1.8e-54
Tmem171	1103	57	27	3.58694	0.848753	-2.07934	Down	1.03e-10	4.87e-10
Mrps26	968	78	37	5.59299	1.32532	-2.07728	Down	4.26e-14	2.49e-13
Lrrc17	2065	78	37	2.6218	0.621262	-2.07728	Down	4.26e-14	2.49e-13
Elmo3	2406	59	28	1.70208	0.403511	-2.07662	Down	5.08e-11	2.46e-10
Slc52a2	2963	61	29	1.42897	0.339359	-2.07409	Down	2.5e-11	1.23e-10
Kbtbd7	4130	103	49	1.73106	0.411376	-2.07313	Down	4.47e-18	3.22e-17
Cxcr4	1708	374	178	15.1988	3.61347	-2.0725	Down	3.36e-61	6.99e-60
Serpind1	2083	21	10	0.699769	0.166458	-2.07172	Down	8.93e-05	0.000232192
Vipr1	4576	128	61	1.94155	0.462207	-2.0706	Down	4.82e-22	4.08e-21
Phf13	3180	201	96	4.38726	1.04674	-2.06742	Down	1.33e-33	1.61e-32
Rapgef3	3355	891	426	18.4336	4.40261	-2.06591	Down	1.57e-142	7.51e-141
Borcs5	1821	94	45	3.58297	0.856832	-2.06407	Down	1.52e-16	1.02e-15
Grk4	1997	48	23	1.66835	0.39934	-2.06274	Down	3.66e-09	1.54e-08
Cdk1	1187	75	36	4.38566	1.05159	-2.06023	Down	1.77e-13	1e-12
Osgin1	2337	202	97	5.99953	1.43915	-2.05963	Down	1.35e-33	1.64e-32
Sbk1	4111	131	63	2.21181	0.531356	-2.05748	Down	2.42e-22	2.07e-21
Nfic	1565	1087	523	48.2103	11.5872	-2.0568	Down	2.11e-172	1.21e-170
Tnfaip8l2	1386	27	13	1.35215	0.325217	-2.05578	Down	9.98e-06	2.96e-05
RGD1561931	11124	27	13	0.168472	0.0405205	-2.05578	Down	9.98e-06	2.96e-05
Myrip	2571	583	281	15.7395	3.78963	-2.05426	Down	3.09e-93	9.6e-92
Fgf9	1030	114	55	7.68232	1.85148	-2.05287	Down	1.35e-19	1.04e-18
Kank3	2702	978	472	25.1234	6.05689	-2.05238	Down	7.18e-155	3.7e-153
RGD1305587	1023	29	14	1.96765	0.47451	-2.05196	Down	4.83e-06	1.47e-05
RGD1306001	911	29	14	2.20955	0.532847	-2.05196	Down	4.83e-06	1.47e-05
Twf2	1582	3833	1852	168.173	40.5908	-2.05072	Down	0	0
Rpp25	1381	64	31	3.2167	0.778325	-2.04714	Down	1.25e-11	6.3e-11
Col17a1	5433	33	16	0.421598	0.102111	-2.04573	Down	1.14e-06	3.79e-06
Arhgap18	2287	895	434	27.1632	6.57986	-2.04553	Down	2.93e-141	1.39e-139
Gpr162	2873	37	18	0.893904	0.217235	-2.04086	Down	2.7e-07	9.55e-07
Slc39a2	1329	113	55	5.90171	1.43493	-2.04015	Down	2.75e-19	2.1e-18
Thsd1	4305	519	253	8.36795	2.0377	-2.03793	Down	2.5e-82	6.83e-81
Dagla	5567	121	59	1.50865	0.367472	-2.03756	Down	1.66e-20	1.32e-19
Pygo1	1254	41	20	2.2694	0.553	-2.03696	Down	6.42e-08	2.4e-07
Pcgf1	828	45	22	3.77231	0.921266	-2.03376	Down	1.54e-08	6.08e-08
Enpep	3819	2011	985	36.55	8.94292	-2.03105	Down	0	0
Lrwd1	2541	102	50	2.78625	0.682273	-2.0299	Down	1.88e-17	1.32e-16
Lnx1	2790	874	429	21.7436	5.33146	-2.02799	Down	2.16e-136	9.9e-135
Top1mt	1887	55	27	2.02309	0.496118	-2.02781	Down	4.35e-10	1.97e-09
Paqr4	1996	171	84	5.94648	1.45919	-2.02687	Down	4.1e-28	4.25e-27
Rasd2	3461	459	226	9.20525	2.26412	-2.02351	Down	2.45e-72	5.88e-71
Nudt14	816	93	46	7.91075	1.95461	-2.01693	Down	6.36e-16	4.13e-15
Pde2a	4155	1397	691	23.3373	5.76634	-2.01691	Down	3.7e-215	2.63e-213
Tradd	1333	99	49	5.15501	1.27456	-2.01598	Down	7.69e-17	5.25e-16
Amph	2041	117	58	3.97894	0.985321	-2.01372	Down	1.37e-19	1.06e-18
Mrgprf	2069	133	66	4.46186	1.10605	-2.01222	Down	5.01e-22	4.24e-21
Zfp775	3869	398	198	7.14018	1.77443	-2.0086	Down	2.37e-62	5.03e-61
Tbc1d10c	1711	239	119	9.69555	2.41151	-2.00738	Down	3.98e-38	5.39e-37
Tcf3	2554	418	209	11.36	2.83739	-2.00133	Down	4.49e-65	9.82e-64
Gucy1a3	2639	714	357	18.7795	4.69053	-2.00133	Down	8.41e-110	3.07e-108
Maz	1429	40	20	1.94291	0.485278	-2.00133	Down	1.32e-07	4.81e-07
Zbtb8a	1982	104	52	3.64212	0.909688	-2.00133	Down	1.88e-17	1.32e-16
Fgfr2	4629	28	14	0.419851	0.104866	-2.00133	Down	9.98e-06	2.96e-05
Nr0b2	1111	116	58	7.24717	1.81012	-2.00133	Down	2.77e-19	2.12e-18
Clip3	2123	18	9	0.588501	0.146989	-2.00133	Down	0.000390782	0.000906043
Cd22	3695	32	16	0.601119	0.150141	-2.00133	Down	2.34e-06	7.46e-06
Cacng6	783	56	28	4.96422	1.23991	-2.00133	Down	4.35e-10	1.97e-09
Polrmt	3745	517	260	9.58216	2.40721	-1.99299	Down	1.37e-79	3.62e-78
Fam189b	3053	145	73	3.2966	0.829066	-1.99142	Down	1.5e-23	1.34e-22
Tspan13	1919	560	282	20.2553	5.09527	-1.99107	Down	6.15e-86	1.77e-84
Cd34	1161	3152	1588	188.442	47.4254	-1.99039	Down	0	0
Nos3	3953	2110	1064	37.0493	9.33271	-1.98908	Down	0	0
Bin3	1459	111	56	5.28071	1.33084	-1.9884	Down	2.28e-18	1.67e-17
Gprc5c	1857	65	33	2.42955	0.616162	-1.97931	Down	2.53e-11	1.25e-10
G0s2	729	126	64	11.9969	3.044	-1.97861	Down	1.66e-20	1.32e-19
Crym	1201	311	158	17.9739	4.56149	-1.97832	Down	3.91e-48	6.56e-47
Gpr21	2335	57	29	1.69439	0.43063	-1.97624	Down	4.32e-10	1.96e-09
Lsm11	1144	51	26	3.09435	0.788025	-1.97332	Down	3.66e-09	1.54e-08
Tdp2	1924	479	245	17.2805	4.41524	-1.96858	Down	1.18e-72	2.84e-71
Ccdc85a	1694	252	129	10.3255	2.6404	-1.96739	Down	4.75e-39	6.58e-38
Dctd	1808	41	21	1.57402	0.40273	-1.96657	Down	1.3e-07	4.77e-07
Arhgap27	2610	197	101	5.23902	1.34176	-1.96518	Down	7.41e-31	8.35e-30
Egfl8	1378	39	20	1.96445	0.503238	-1.96481	Down	2.67e-07	9.46e-07
Patz1	2993	407	209	9.43871	2.42121	-1.96286	Down	9.02e-62	1.9e-60
Unc13b	6585	848	436	8.9385	2.29574	-1.96107	Down	1.83e-126	7.57e-125
Lrrc27	1869	70	36	2.59964	0.667861	-1.96069	Down	6.07e-12	3.15e-11
Lrrc24	1902	31	16	1.1313	0.291677	-1.95553	Down	4.78e-06	1.45e-05
Ten1	870	31	16	2.47325	0.637667	-1.95553	Down	4.78e-06	1.45e-05
Zmym3	5360	709	366	9.18134	2.3676	-1.95528	Down	1.24e-105	4.4e-104
Kifc3	3331	745	385	15.5241	4.00755	-1.95372	Down	8.98e-111	3.3e-109
Rab38	1395	29	15	1.44294	0.372829	-1.95243	Down	9.86e-06	2.93e-05
Shroom2	6986	247	128	2.4541	0.635293	-1.9497	Down	7.5e-38	1.01e-36
Hmgcll1	3162	27	14	0.592689	0.153518	-1.94887	Down	2.04e-05	5.76e-05
Ebf2	5439	358	186	4.56866	1.18573	-1.94599	Down	6.37e-54	1.18e-52
Fa2h	2490	25	13	0.696892	0.181024	-1.94475	Down	4.23e-05	0.000113774
Wdyhv1	1409	48	25	2.36459	0.615208	-1.94244	Down	1.5e-08	6.02e-08
Grasp	1466	249	130	11.7894	3.0747	-1.93897	Down	7.3e-38	9.85e-37
Fads1	3355	536	281	11.0891	2.90407	-1.933	Down	4.44e-79	1.16e-77
Mrs2	1949	103	54	3.66818	0.960671	-1.93295	Down	1.48e-16	9.94e-16
Hbb	620	16230	8523	1816.99	476.644	-1.93056	Down	0	0
Plxna3	7373	352	185	3.31378	0.870002	-1.92938	Down	1.95e-52	3.53e-51
Dnajc24	801	19	10	1.64644	0.432873	-1.92733	Down	0.000383848	0.000890628
Tmem259	2052	148	78	5.00621	1.31798	-1.92539	Down	5.63e-23	4.94e-22
Rimbp2	6862	1673	884	16.9227	4.46678	-1.92165	Down	1.37e-240	1.06e-238
Rftn1	2826	722	382	17.7333	4.68688	-1.91976	Down	7.54e-105	2.65e-103
Cpeb1	2615	51	27	1.3537	0.358002	-1.91887	Down	7.23e-09	2.95e-08
Sdpr	2121	2942	1558	96.2779	25.4695	-1.91844	Down	0	0
Fgf16	624	266	141	29.5884	7.83479	-1.91707	Down	1.02e-39	1.44e-38
Plcb2	4004	64	34	1.10946	0.294427	-1.91387	Down	9.97e-11	4.71e-10
Pllp	1476	197	105	9.26413	2.46658	-1.90914	Down	1.07e-29	1.17e-28
Plekhj1	826	212	113	17.8148	4.74342	-1.90908	Down	7.92e-32	9.2e-31
Cacna1h	7871	360	192	3.17466	0.845793	-1.90823	Down	8.66e-53	1.58e-51
Hps1	2641	191	102	5.01984	1.33914	-1.90634	Down	8.68e-29	9.23e-28
Sh3bp4	5027	848	454	11.7088	3.13141	-1.90271	Down	2.75e-121	1.08e-119
Ralb	2207	28	15	0.880604	0.235658	-1.9018	Down	1.99e-05	5.63e-05
Lekr1	2542	28	15	0.764552	0.204601	-1.9018	Down	1.99e-05	5.63e-05
Glb1l2	2436	401	215	11.4259	3.06023	-1.9006	Down	2.85e-58	5.72e-57
Pgm3	2083	123	66	4.09865	1.09862	-1.89946	Down	4.96e-19	3.74e-18
Mansc1	1260	95	51	5.23333	1.40344	-1.89877	Down	4.77e-15	2.95e-14
Sept9	3364	1250	672	25.7916	6.92638	-1.89673	Down	4.91e-177	2.89e-175
Glyctk	1977	106	57	3.72155	0.99968	-1.89637	Down	1.39e-16	9.35e-16
Gna12	3345	836	450	17.3474	4.66455	-1.89491	Down	6.45e-119	2.51e-117
Rpl10a	709	208	112	20.363	5.47728	-1.89442	Down	6.13e-31	6.94e-30
Rbm38	2295	1112	601	33.6315	9.07998	-1.88905	Down	7.94e-157	4.15e-155
Abtb1	1887	279	151	10.2626	2.77458	-1.88705	Down	1.08e-40	1.54e-39
Cyb5b	2724	4363	2362	111.174	30.0653	-1.88665	Down	0	0
Pfkfb2	3824	737	399	13.3775	3.61783	-1.88661	Down	1.98e-104	6.95e-103
Ap5z1	3529	120	65	2.36023	0.638638	-1.88586	Down	1.96e-18	1.45e-17
Acap3	4440	341	185	5.33085	1.44471	-1.88358	Down	3.23e-49	5.51e-48
Stard4	2677	479	260	12.4197	3.36758	-1.88285	Down	2.35e-68	5.38e-67
Kifc2	3172	81	44	1.77246	0.480964	-1.88175	Down	6.58e-13	3.61e-12
Trappc6a	745	103	56	9.59634	2.6063	-1.88048	Down	5.51e-16	3.59e-15
Fadd	716	57	31	5.52569	1.50121	-1.88003	Down	1.66e-09	7.19e-09
Phyhip	2776	68	37	1.70026	0.462142	-1.87934	Down	4.67e-11	2.26e-10
Tbc1d24	3923	224	122	3.96328	1.07829	-1.87795	Down	8.44e-33	1e-31
Tmem129	2348	354	193	10.4648	2.85005	-1.87648	Down	9.23e-51	1.63e-49
Nagk	1184	110	60	6.4486	1.75708	-1.8758	Down	6.53e-17	4.47e-16
Spata31d1d	3862	66	36	1.1862	0.323209	-1.8758	Down	9.46e-11	4.47e-10
Manbal	1084	22	12	1.4087	0.383835	-1.8758	Down	0.000178099	0.000439793
Fam73b	3293	1477	806	31.1325	8.48665	-1.87515	Down	1.8e-205	1.21e-203
Dusp23	453	130	71	19.9191	5.43442	-1.87396	Down	1.13e-19	8.74e-19
Nalcn	6727	64	35	0.660364	0.180401	-1.87205	Down	1.92e-10	8.85e-10
Pard6b	3294	42	23	0.885015	0.242101	-1.87009	Down	2.49e-07	8.85e-07
Dazap2	1763	414	227	16.2994	4.46443	-1.86827	Down	1.06e-58	2.15e-57
Mutyh	1669	31	17	1.28923	0.353171	-1.86807	Down	9.36e-06	2.79e-05
Coro1c	3412	1071	589	21.7874	5.98548	-1.86395	Down	2.62e-148	1.3e-146
Cpne9	1959	20	11	0.708631	0.194693	-1.86383	Down	0.000371766	0.000863878
Relt	2732	98	54	2.48983	0.68534	-1.86116	Down	4.38e-15	2.71e-14
Ntrk3	2822	49	27	1.20521	0.331741	-1.86116	Down	2.84e-08	1.11e-07
Rad51d	2541	196	108	5.35397	1.47371	-1.86116	Down	1.44e-28	1.53e-27
Ces1c	1849	176	97	6.60694	1.81898	-1.86085	Down	8.13e-26	7.86e-25
RGD1563072	1250	29	16	1.61032	0.443816	-1.85932	Down	1.93e-05	5.46e-05
Tox3	2901	132	73	3.15828	0.872505	-1.8559	Down	1.06e-19	8.22e-19
Thsd7a	4935	94	52	1.3221	0.36535	-1.85548	Down	1.78e-14	1.07e-13
Dhx34	3552	168	93	3.28293	0.907827	-1.85449	Down	1.32e-24	1.23e-23
Pgls	2376	173	96	5.05387	1.40093	-1.851	Down	3.17e-25	3.01e-24
Gtpbp3	2366	135	75	3.96044	1.09911	-1.84933	Down	5.1e-20	3.99e-19
Tll2	3045	36	20	0.820616	0.227738	-1.84933	Down	2.14e-06	6.82e-06
Parp16	2313	198	110	5.94175	1.64896	-1.84933	Down	1.35e-28	1.43e-27
Gas2	2056	27	15	0.911518	0.252965	-1.84933	Down	3.99e-05	0.000107456
Ns5atp4	756	36	20	3.30526	0.917278	-1.84933	Down	2.14e-06	6.83e-06
Zim1	3339	117	65	2.43217	0.674978	-1.84933	Down	1.46e-17	1.03e-16
Chtf18	3100	27	15	0.604542	0.167773	-1.84933	Down	3.99e-05	0.000107447
Loxl1	2452	304	169	8.60553	2.38979	-1.84838	Down	5.99e-43	8.98e-42
Pde4a	2863	991	551	24.0258	6.67303	-1.84817	Down	9.55e-136	4.35e-134
Arhgef2	4188	1582	880	26.2195	7.28566	-1.84751	Down	2.35e-215	1.67e-213
Fut4	3962	140	78	2.45267	0.682611	-1.84522	Down	1.22e-20	9.79e-20
Gli2	6146	104	58	1.17453	0.327211	-1.84379	Down	1.01e-15	6.48e-15
Nkg7	798	43	24	3.74016	1.0428	-1.84264	Down	2.41e-07	8.56e-07
Ccdc126	2266	172	96	5.26858	1.46894	-1.84264	Down	6.14e-25	5.79e-24
Dpep2	1634	77	43	3.27087	0.91245	-1.84186	Down	5.1e-12	2.66e-11
Slc16a13	1904	68	38	2.47894	0.692006	-1.84087	Down	8.85e-11	4.19e-10
Dbn1	2679	68	38	1.76182	0.491817	-1.84087	Down	8.85e-11	4.19e-10
Tp53i11	2662	535	299	13.9499	3.89454	-1.84073	Down	9.12e-74	2.22e-72
Snx30	3128	152	85	3.37289	0.942204	-1.83987	Down	3.48e-22	2.96e-21
Smtn	3307	2112	1182	44.3286	12.393	-1.83871	Down	7.7e-285	6.99e-283
RGD1304624	1111	50	28	3.12378	0.87385	-1.83784	Down	2.74e-08	1.07e-07
Smim5	1054	141	79	9.28546	2.59884	-1.83711	Down	1.18e-20	9.45e-20
Spata6	2387	123	69	3.57666	1.00228	-1.83532	Down	3.37e-18	2.45e-17
Ssh3	2691	187	105	4.82339	1.35291	-1.83398	Down	8.48e-27	8.44e-26
Plekhh3	2988	451	254	10.4766	2.94745	-1.82963	Down	5.9e-62	1.24e-60
Arl4c	3425	85	48	1.72259	0.48593	-1.82576	Down	5.74e-13	3.15e-12
Arhgdib	1130	269	152	16.5234	4.66399	-1.82487	Down	1.52e-37	2.04e-36
Ccsap	1069	23	13	1.4934	0.421656	-1.82446	Down	0.000171112	0.000423141
Irx2	2634	23	13	0.60609	0.171128	-1.82446	Down	0.000171112	0.000423174
Smim8	1109	207	117	12.9558	3.65803	-1.82446	Down	2.81e-29	3.04e-28
Zc3h12d	3691	23	13	0.432522	0.122122	-1.82446	Down	0.000171112	0.000423208
Cdt1	2239	83	47	2.57305	0.727841	-1.82179	Down	1.16e-12	6.26e-12
Msx2	1975	60	34	2.10867	0.596904	-1.82076	Down	1.49e-09	6.48e-09
Lin37	998	120	68	8.34594	2.3625	-1.82076	Down	1.31e-17	9.23e-17
Ube2q2l	1522	30	17	1.36814	0.387282	-1.82076	Down	1.85e-05	5.25e-05
RGD1307461	2599	141	80	3.76563	1.06728	-1.81896	Down	2.19e-20	1.74e-19
Dnajc22	1347	37	21	1.9066	0.540561	-1.81847	Down	2.05e-06	6.57e-06
Rasgrf2	3503	392	223	7.76731	2.20728	-1.81514	Down	1.7e-53	3.13e-52
Arhgap20	3887	116	66	2.07142	0.588738	-1.81492	Down	5.28e-17	3.63e-16
Rps6ka2	5396	1166	664	14.9986	4.26667	-1.81365	Down	3.76e-155	1.94e-153
Slc29a3	1809	100	57	3.83695	1.09252	-1.8123	Down	7.61e-15	4.66e-14
Muc19	19996	107	61	0.37142	0.105774	-1.81206	Down	8.98e-16	5.79e-15
Mcc	2746	903	515	22.8251	6.50279	-1.81149	Down	2.08e-120	8.15e-119
Gstt3	1785	70	40	2.72198	0.776989	-1.80869	Down	8.16e-11	3.87e-10
Tsga10	2725	63	36	1.60472	0.458067	-1.80869	Down	7.04e-10	3.13e-09
Mcm5	2529	133	76	3.65029	1.04198	-1.80869	Down	3.55e-19	2.69e-18
Zmiz2	4368	49	28	0.778643	0.222264	-1.80869	Down	5.34e-08	2.01e-07
Plgrkt	1024	28	16	1.89794	0.541767	-1.80869	Down	3.82e-05	0.000103145
Tmem261	872	154	88	12.2583	3.49912	-1.80869	Down	5.97e-22	5.04e-21
Dok7	2428	222	127	6.34642	1.81363	-1.80707	Down	7.17e-31	8.09e-30
Slc36a4	2973	410	235	9.57224	2.74073	-1.8043	Down	2.1e-55	4.04e-54
Arrdc2	2318	115	66	3.44357	0.987242	-1.80243	Down	1.02e-16	6.91e-16
Rarg	2948	329	189	7.74628	2.22294	-1.80104	Down	1.06e-44	1.65e-43
Fos	1589	405	233	17.6911	5.08423	-1.79893	Down	1.6e-54	3.01e-53
Dusp10	2704	198	114	5.08257	1.46181	-1.7978	Down	1.6e-27	1.62e-26
Slc38a6	2318	177	102	5.30011	1.52574	-1.79652	Down	9.32e-25	8.71e-24
Cacnb1	3264	26	15	0.552902	0.159343	-1.79488	Down	7.88e-05	0.000206535
Ampd1	2274	26	15	0.793611	0.228715	-1.79488	Down	7.88e-05	0.0002065
Sept10	1497	135	78	6.25946	1.80662	-1.79275	Down	3.25e-19	2.47e-18
Il16	4985	360	208	5.01259	1.44674	-1.79275	Down	1.96e-48	3.31e-47
Pxdc1	1788	424	245	16.4597	4.75107	-1.79262	Down	1.03e-56	2.02e-55
Bace1	2158	669	387	21.5179	6.21802	-1.79101	Down	2.76e-88	8.19e-87
Atraid	949	140	81	10.2397	2.95945	-1.79077	Down	7.74e-20	6.03e-19
Timm22	1801	444	257	17.1117	4.9478	-1.79013	Down	3.46e-59	7.02e-58
Dyrk1b	2387	404	234	11.7477	3.39904	-1.78918	Down	5.57e-54	1.04e-52
Fam69b	1543	50	29	2.2492	0.651666	-1.78721	Down	5.1e-08	1.93e-07
Tfg	1899	31	18	1.13308	0.328655	-1.78561	Down	1.77e-05	5.02e-05
Acy3	1307	31	18	1.64631	0.477518	-1.78561	Down	1.77e-05	5.02e-05
Gpm6a	2796	155	90	3.84786	1.11609	-1.78561	Down	1.05e-21	8.75e-21
Ttf2	3637	242	141	4.61846	1.34421	-1.78065	Down	7.92e-33	9.44e-32
Efna1	1454	533	311	25.4441	7.41633	-1.77856	Down	4.94e-70	1.14e-68
Mif4gd	1291	245	143	13.1724	3.84063	-1.7781	Down	3.79e-33	4.55e-32
Mgll	1207	651	380	37.4368	10.9161	-1.77799	Down	4.46e-85	1.26e-83
Cd300le	731	89	52	8.45079	2.46649	-1.77663	Down	4.81e-13	2.65e-12
Ehd2	2028	2817	1646	96.4148	28.142	-1.77653	Down	0	0
Xylt2	3361	552	323	11.3997	3.33217	-1.77447	Down	3.16e-72	7.57e-71
Vstm4	2139	41	24	1.33045	0.389039	-1.77392	Down	9.15e-07	3.07e-06
Adamts10	4066	781	458	13.3324	3.90563	-1.77131	Down	3.92e-101	1.33e-99
Stx8	839	46	27	3.80558	1.11582	-1.77001	Down	2.1e-07	7.5e-07
Asb5	1492	63	37	2.93087	0.859856	-1.76916	Down	1.3e-09	5.67e-09
Wdr60	3192	131	77	2.84861	0.836413	-1.76797	Down	2.38e-18	1.74e-17
Tmem206	1396	124	73	6.1654	1.81314	-1.76571	Down	2e-17	1.4e-16
Plxdc1	2874	180	106	4.34721	1.27883	-1.76527	Down	1.47e-24	1.37e-23
Ephb1	4625	90	53	1.35069	0.397335	-1.76527	Down	4.58e-13	2.53e-12
Mxd4	1185	470	277	27.5299	8.10502	-1.76411	Down	2.88e-61	6e-60
Sertad2	1508	229	135	10.5404	3.10403	-1.76372	Down	9.47e-31	1.06e-29
Dusp8	2307	356	210	10.7109	3.1562	-1.76282	Down	8.42e-47	1.37e-45
Stap2	1414	144	85	7.06867	2.08431	-1.76187	Down	6.39e-20	4.98e-19
Sigirr	1595	144	85	6.26652	1.84778	-1.76187	Down	6.39e-20	4.98e-19
Snph	4694	22	13	0.325315	0.096027	-1.76033	Down	0.00033762	0.000789406
Dtwd2	1804	22	13	0.846469	0.249862	-1.76033	Down	0.00033762	0.000789465
St6galnac3	2874	44	26	1.06265	0.313675	-1.76033	Down	4.27e-07	1.47e-06
RGD1306227	2301	44	26	1.32727	0.391787	-1.76033	Down	4.27e-07	1.47e-06
Fzd6	4202	803	475	13.2643	3.9195	-1.75881	Down	7.03e-103	2.43e-101
Hdhd3	1204	86	51	4.95789	1.46871	-1.75517	Down	1.85e-12	9.89e-12
Grap	1536	84	50	3.79588	1.12868	-1.7498	Down	3.71e-12	1.95e-11
Fam151b	1353	42	25	2.15465	0.640671	-1.7498	Down	8.67e-07	2.92e-06
Rpgrip1l	7081	178	106	1.74482	0.519044	-1.74915	Down	5.29e-24	4.82e-23
Il11ra1	1711	559	333	22.677	6.74819	-1.74866	Down	1.3e-71	3.07e-70
Pp2d1	2461	109	65	3.07425	0.915787	-1.74715	Down	2.71e-15	1.7e-14
Acot3	1941	278	166	9.94132	2.96535	-1.74524	Down	2.01e-36	2.61e-35
Ankrd33b	1791	72	43	2.79037	0.832465	-1.745	Down	1.35e-10	6.32e-10
Spcs3	763	264	158	24.0162	7.18002	-1.74195	Down	1.38e-34	1.72e-33
Abhd14a	1415	35	21	1.71687	0.514583	-1.7383	Down	7.75e-06	2.32e-05
Zfp524	1049	110	66	7.2785	2.18153	-1.7383	Down	2.57e-15	1.61e-14
Rab3il1	1123	120	72	7.41696	2.22303	-1.7383	Down	1.44e-16	9.69e-16
Prss53	1986	70	42	2.44649	0.733268	-1.7383	Down	2.72e-10	1.24e-09
Slc37a4	2079	236	142	7.8792	2.36825	-1.73423	Down	6.56e-31	7.41e-30
Mcat	1900	226	136	8.25619	2.48187	-1.73405	Down	1.15e-29	1.25e-28
Capn5	2143	108	65	3.49805	1.05168	-1.73385	Down	5.14e-15	3.17e-14
Zbtb48	2199	201	121	6.34447	1.90789	-1.73352	Down	1.46e-26	1.45e-25
Dnm1	3200	93	56	2.01724	0.60678	-1.73314	Down	3.9e-13	2.16e-12
Ago4	3737	93	56	1.72737	0.519586	-1.73314	Down	3.9e-13	2.16e-12
Dbp	1660	2262	1363	94.5822	28.4696	-1.73215	Down	8.85e-280	7.74e-278
Ndufb2	457	199	120	30.2247	9.10454	-1.73107	Down	2.91e-26	2.85e-25
Zbed5	2487	205	124	5.72141	1.72878	-1.72662	Down	6.58e-27	6.57e-26
Hba1	556	38	23	4.74388	1.43432	-1.7257	Down	3.58e-06	1.12e-05
Aldh1a3	1538	122	74	5.5059	1.66828	-1.72262	Down	1.29e-16	8.68e-16
Ppp2r5b	2213	628	381	19.6971	5.96948	-1.72231	Down	1.71e-78	4.44e-77
LOC257650	1892	28	17	1.02722	0.311545	-1.72123	Down	7.04e-05	0.000185492
Srms	2214	28	17	0.877819	0.266234	-1.72123	Down	7.04e-05	0.000185508
Ano4	3974	135	82	2.35793	0.715449	-1.7206	Down	3.43e-18	2.5e-17
Vasn	2739	270	164	6.84221	2.07608	-1.7206	Down	9.91e-35	1.24e-33
Glis2	3360	733	446	15.1422	4.60244	-1.7181	Down	5.66e-91	1.72e-89
Gpld1	3188	46	28	1.00153	0.304532	-1.71754	Down	3.81e-07	1.33e-06
Taf6l	2049	128	78	4.33603	1.31991	-1.71593	Down	2.88e-17	2e-16
Pex10	1699	187	114	7.63964	2.32651	-1.71534	Down	1.8e-24	1.67e-23
Zap70	2209	41	25	1.28829	0.392407	-1.71503	Down	1.66e-06	5.36e-06
Nudt16l1	1264	136	83	7.46821	2.27679	-1.71376	Down	3.24e-18	2.36e-17
Gale	1400	85	52	4.2142	1.28786	-1.71029	Down	6.26e-12	3.25e-11
Igsf3	6565	1131	693	11.9578	3.66009	-1.70801	Down	4.2e-138	1.95e-136
Myocd	4950	2913	1785	40.847	12.5033	-1.70792	Down	0	0
Lzts3	2495	75	46	2.08649	0.639264	-1.70659	Down	1.14e-10	5.34e-10
Metrnl	1358	83	51	4.24232	1.30216	-1.70395	Down	1.25e-11	6.33e-11
Kpna2	1978	5529	3400	194.019	59.5999	-1.70282	Down	0	0
Tbc1d9	5729	291	179	3.52565	1.08335	-1.70239	Down	9.61e-37	1.26e-35
Gtf2h2	1371	78	48	3.94895	1.21394	-1.70177	Down	5.33e-11	2.58e-10
Axin2	3106	52	32	1.16205	0.357225	-1.70177	Down	8.25e-08	3.06e-07
Krt1	2404	26	16	0.750695	0.23077	-1.70177	Down	0.000144505	0.000360166
Adcy7	4164	229	141	3.81724	1.17409	-1.70099	Down	3.01e-29	3.25e-28
B4galt7	1564	177	109	7.85527	2.41648	-1.70076	Down	5.57e-23	4.89e-22
Ankrd10	2307	857	528	25.7845	7.93559	-1.70009	Down	1.99e-104	6.98e-103
Mgat3	2678	34	21	0.881238	0.271895	-1.69648	Down	1.48e-05	4.25e-05
Meox1	1871	34	21	1.26133	0.389169	-1.69648	Down	1.48e-05	4.25e-05
Pdp2	2116	1667	1030	54.682	16.8777	-1.69594	Down	1.76e-200	1.15e-198
Slc25a42	2805	1025	634	25.3639	7.83699	-1.6944	Down	6.68e-124	2.71e-122
Rfx3	2401	139	86	4.01835	1.24194	-1.69401	Down	2.7e-18	1.97e-17
Tmem222	1427	29	18	1.41058	0.437362	-1.68939	Down	6.6e-05	0.000174274
Unc119	1253	354	220	19.61	6.08786	-1.68758	Down	9.04e-44	1.38e-42
Arhgef40	6118	1015	632	11.5155	3.58179	-1.68482	Down	1.06e-121	4.2e-120
Syne3	5071	387	241	5.29715	1.64784	-1.68464	Down	1.45e-47	2.4e-46
Ampd2	3363	247	154	5.09794	1.58777	-1.68292	Down	6.01e-31	6.81e-30
Ift122	4002	298	186	5.16849	1.61149	-1.68134	Down	6.23e-37	8.21e-36
Abracl	679	64	40	6.54237	2.0426	-1.67941	Down	3.91e-09	1.64e-08
Cyb5d1	687	72	45	7.27446	2.27116	-1.67941	Down	4.27e-10	1.93e-09
Wnt9a	3337	88	55	1.83042	0.571478	-1.67941	Down	5.18e-12	2.7e-11
Mbtps2	2091	120	75	3.98338	1.24366	-1.67941	Down	7.96e-16	5.14e-15
Jam3	1882	667	417	24.5998	7.68262	-1.67897	Down	3.04e-80	8.1e-79
Arhgap4	3195	91	57	1.97695	0.618581	-1.67624	Down	2.43e-12	1.29e-11
Wdr34	1882	83	52	3.06114	0.958025	-1.67593	Down	2.2e-11	1.09e-10
Myo3b	3760	308	193	5.68575	1.77976	-1.67566	Down	6.25e-38	8.44e-37
RGD1566320	646	67	42	7.19891	2.25429	-1.67511	Down	1.83e-09	7.83e-09
Tgfb1i1	1970	118	74	4.15758	1.30244	-1.67452	Down	1.58e-15	1e-14
Unc5b	2841	703	441	17.1755	5.38221	-1.67408	Down	4.09e-84	1.15e-82
Tmem205	1443	172	108	8.27345	2.59508	-1.67271	Down	7.13e-22	6e-21
Trpt1	2882	113	71	2.72151	0.854196	-1.67177	Down	6.67e-15	4.09e-14
Fam26e	1696	245	154	10.0269	3.14838	-1.67119	Down	2.07e-30	2.3e-29
Ppm1f	1935	679	427	24.3564	7.65138	-1.67051	Down	4.67e-81	1.25e-79
Naprt	1839	298	188	11.2476	3.54461	-1.66591	Down	1.87e-36	2.44e-35
Bcl6b	3346	971	613	20.1427	6.35225	-1.66492	Down	1.64e-114	6.21e-113
Pkdcc	1855	695	439	26.0055	8.20566	-1.66413	Down	1.84e-82	5.04e-81
Pars2	3292	144	91	3.03618	0.958461	-1.66347	Down	1.95e-18	1.44e-17
Sh3gl2	1491	68	43	3.1656	0.999963	-1.66253	Down	1.71e-09	7.34e-09
Ppara	2021	1896	1200	65.1174	20.5877	-1.66126	Down	6.47e-221	4.74e-219
Mab21l1	2390	109	69	3.16558	1.00102	-1.66099	Down	2.63e-14	1.56e-13
Pwwp2b	2261	270	171	8.28873	2.62234	-1.6603	Down	4.93e-33	5.9e-32
Hpgds	1175	41	26	2.42198	0.767235	-1.65845	Down	2.94e-06	9.28e-06
Nrn1	1371	41	26	2.07573	0.65755	-1.65845	Down	2.94e-06	9.28e-06
Pik3r2	3111	438	278	9.77235	3.0984	-1.65718	Down	2.41e-52	4.35e-51
Adamts7	5643	1145	727	14.0838	4.46701	-1.65666	Down	1.09e-133	4.81e-132
Neu3	2290	233	148	7.06228	2.24088	-1.65607	Down	1.23e-28	1.3e-27
Inpp5j	3323	299	190	6.24548	1.98251	-1.65548	Down	3.02e-36	3.91e-35
Klf11	3780	519	330	9.53016	3.02702	-1.6546	Down	1.52e-61	3.17e-60
Atp2a3	4472	553	352	8.58318	2.72919	-1.65304	Down	2.29e-65	5.04e-64
Tbx2	1234	135	86	7.59352	2.41644	-1.65189	Down	3.22e-17	2.23e-16
Trim3	2858	472	301	11.4632	3.65172	-1.65036	Down	6.22e-56	1.21e-54
Idh1	1719	1303	831	52.613	16.7617	-1.65025	Down	5.41e-151	2.73e-149
Ttll1	1912	72	46	2.61378	0.834186	-1.6477	Down	7.44e-10	3.3e-09
Tjp2	4697	746	477	11.0241	3.5212	-1.64652	Down	5.19e-87	1.51e-85
Fam110b	1647	172	110	7.24869	2.31575	-1.64624	Down	2.13e-21	1.75e-20
Synj2	4949	1768	1131	24.7965	7.92388	-1.64585	Down	2.5e-203	1.67e-201
Hecw2	5296	1436	919	18.8205	6.01673	-1.64525	Down	1.88e-165	1.04e-163
Tpst2	1792	370	237	14.3314	4.58567	-1.64397	Down	5.42e-44	8.38e-43
Nap1l3	2798	142	91	3.52262	1.12768	-1.64329	Down	6.67e-18	4.77e-17
Cfap52	2226	53	34	1.65263	0.529598	-1.64179	Down	1.35e-07	4.94e-07
RGD1565616	4803	2233	1433	32.2701	10.3449	-1.64128	Down	3.47e-255	2.79e-253
Plcb1	5213	469	301	6.24468	2.00204	-1.64116	Down	3.84e-55	7.32e-54
Dhcr7	2735	56	36	1.4212	0.456392	-1.63876	Down	6.28e-08	2.35e-07
Dok1	1732	42	27	1.68316	0.540516	-1.63876	Down	2.74e-06	8.65e-06
Klhl21	3830	1648	1060	29.8664	9.59622	-1.63799	Down	2.48e-188	1.56e-186
B3gnt7	2531	87	56	2.3859	0.767165	-1.63692	Down	1.67e-11	8.37e-11
Gpr153	2644	132	85	3.46527	1.11468	-1.63634	Down	1.17e-16	7.94e-16
Cdc14b	3141	236	152	5.21517	1.67791	-1.63605	Down	1.71e-28	1.8e-27
Gmppa	1638	371	239	15.7212	5.05914	-1.63574	Down	8.64e-44	1.32e-42
Egfl7	1852	217	140	8.13286	2.62108	-1.6336	Down	2.79e-26	2.74e-25
Mn1	3915	868	560	15.3891	4.95963	-1.6336	Down	9.21e-100	3.06e-98
Pcdhb10	2548	48	31	1.30757	0.421847	-1.6321	Down	5.84e-07	1.99e-06
Wdhd1	4215	102	66	1.67968	0.542924	-1.62937	Down	3.79e-13	2.1e-12
Actg1	1903	2455	1590	89.5442	28.9702	-1.62803	Down	5.54e-277	4.81e-275
Mthfs	2754	341	221	8.59439	2.78241	-1.62706	Down	4.37e-40	6.22e-39
Ankrd9	1453	347	225	16.5763	5.3692	-1.62635	Down	9.82e-41	1.41e-39
Kcnj11	3034	2524	1638	57.7429	18.7194	-1.62511	Down	6.03e-284	5.43e-282
Speg	10940	4683	3042	29.712	9.64128	-1.62375	Down	0	0
Habp2	2162	137	89	4.39835	1.42734	-1.62363	Down	4.78e-17	3.29e-16
Kcnn3	2506	232	151	6.42587	2.08924	-1.62091	Down	1.12e-27	1.15e-26
Snap91	3390	66	43	1.35135	0.439807	-1.61946	Down	5.88e-09	2.41e-08
Ptk7	3888	112	73	1.99948	0.651013	-1.61887	Down	3.65e-14	2.14e-13
Prkch	3375	1111	725	22.8489	7.4483	-1.61714	Down	3.02e-125	1.24e-123
Lrrc14	2040	213	139	7.24727	2.36253	-1.6171	Down	1.84e-25	1.76e-24
Slc22a15	3383	193	126	3.95986	1.2914	-1.61651	Down	3.25e-23	2.88e-22
Cntnap5a	1923	150	98	5.41423	1.76701	-1.61544	Down	2.19e-18	1.61e-17
Inpp5f	4794	482	315	6.97869	2.27827	-1.61502	Down	2.57e-55	4.92e-54
Wnt5a	5422	413	270	5.28707	1.72662	-1.61452	Down	1.23e-47	2.04e-46
Tfeb	2266	494	323	15.1318	4.94237	-1.61431	Down	1.3e-56	2.55e-55
Zbtb7b	1623	507	332	21.6827	7.09271	-1.61214	Down	6.13e-58	1.23e-56
Flcn	2965	1217	797	28.4899	9.32023	-1.61201	Down	2.33e-136	1.07e-134
Fam101b	1366	342	224	17.378	5.68578	-1.61183	Down	1.17e-39	1.64e-38
Xrcc2	3508	58	38	1.14761	0.375593	-1.61139	Down	5.41e-08	2.04e-07
Vldlr	3417	4012	2629	81.4968	26.6771	-1.61114	Down	0	0
Cfap20	1125	328	215	20.237	6.62642	-1.61069	Down	4.54e-38	6.15e-37
Sigmar1	1550	64	42	2.86598	0.93953	-1.60902	Down	1.17e-08	4.71e-08
Nrros	2481	315	207	8.81269	2.89292	-1.60706	Down	1.64e-36	2.14e-35
Gng10	1073	35	23	2.26409	0.743226	-1.60706	Down	2.42e-05	6.77e-05
Ubxn2b	1494	38	25	1.76546	0.580206	-1.60541	Down	1.11e-05	3.27e-05
Gpr17	1020	123	81	8.37008	2.75345	-1.604	Down	3.26e-15	2.03e-14
Dpp4	4835	550	363	7.89571	2.60317	-1.6008	Down	4.73e-62	9.97e-61
Tmem106c	1400	277	183	13.7333	4.53227	-1.59938	Down	4.27e-32	5.01e-31
Naa40	3183	698	462	15.221	5.03267	-1.59667	Down	6.05e-78	1.56e-76
Tgif2	2884	71	47	1.70879	0.565061	-1.59649	Down	2.35e-09	1e-08
Arl2	876	95	63	7.52739	2.49361	-1.59391	Down	5.37e-12	2.8e-11
Tmc8	2654	113	75	2.9553	0.979836	-1.5927	Down	5.73e-14	3.33e-13
F3	1769	241	160	9.45614	3.13607	-1.5923	Down	5.71e-28	5.9e-27
Thnsl1	2671	384	255	9.97889	3.31024	-1.59194	Down	1.6e-43	2.43e-42
Gprc5b	2549	212	141	5.77286	1.91797	-1.5897	Down	9.51e-25	8.88e-24
Gpc1	3493	10432	6940	207.297	68.8896	-1.58934	Down	0	0
Tyrobp	525	33	22	4.36294	1.45297	-1.5863	Down	4.87e-05	0.000130231
Rbp7	613	123	82	13.9274	4.63817	-1.5863	Down	5.5e-15	3.39e-14
Dscr3	2100	405	270	13.3863	4.45797	-1.5863	Down	1.43e-45	2.28e-44
Med11	756	27	18	2.47894	0.82555	-1.5863	Down	0.000235208	0.000572578
Grin2d	5253	42	28	0.554966	0.184818	-1.5863	Down	4.7e-06	1.43e-05
Fam64a	1437	45	30	2.1736	0.723865	-1.5863	Down	2.17e-06	6.91e-06
Mum1l1	3796	114	76	2.08451	0.694193	-1.5863	Down	5.3e-14	3.08e-13
Atp1b2	2978	473	316	11.0246	3.67922	-1.58325	Down	9.08e-53	1.65e-51
Aspm	9727	218	146	1.55562	0.520435	-1.57969	Down	3.55e-25	3.37e-24
Ostf1	1172	437	293	25.8809	8.66828	-1.57807	Down	1.17e-48	1.98e-47
Polg2	1872	70	47	2.59548	0.870532	-1.57603	Down	4.29e-09	1.79e-08
Ddb2	1839	122	82	4.60472	1.54606	-1.57452	Down	9.97e-15	6.05e-14
Kcna7	3592	119	80	2.29951	0.77223	-1.57422	Down	2.12e-14	1.27e-13
Cox5a	600	6133	4125	709.49	238.378	-1.57353	Down	0	0
Pxdn	6550	6259	4210	66.3267	22.2861	-1.57345	Down	0	0
Siva1	1681	55	37	2.27101	0.76318	-1.57324	Down	1.98e-07	7.06e-07
Btg3	1225	98	66	5.55283	1.8681	-1.57165	Down	4.23e-12	2.22e-11
Slbp	1656	276	186	11.5684	3.89444	-1.5707	Down	3.61e-31	4.11e-30
Fgfr4	3142	43	29	0.94992	0.320026	-1.56962	Down	4.33e-06	1.32e-05
P2ry1	3174	301	203	6.5824	2.21759	-1.56962	Down	8.38e-34	1.02e-32
Ankrd61	1449	43	29	2.0598	0.693941	-1.56962	Down	4.33e-06	1.32e-05
Cisd3	896	80	54	6.19736	2.08967	-1.56838	Down	4.02e-10	1.82e-09
Cux2	5092	517	349	7.04737	2.37646	-1.56827	Down	1.04e-56	2.04e-55
Tmem51	2034	108	73	3.68551	1.24441	-1.5664	Down	4.02e-13	2.23e-12
Zfp438	3117	99	67	2.20457	0.7453	-1.5646	Down	3.89e-12	2.05e-11
Abhd8	1982	65	44	2.27633	0.769736	-1.56427	Down	1.82e-08	7.19e-08
RGD1563348	663	127	86	13.2958	4.49757	-1.56375	Down	3.98e-15	2.47e-14
Zfp787	1806	242	164	9.30084	3.14861	-1.56265	Down	2.45e-27	2.47e-26
Rapsn	1430	121	82	5.87319	1.98825	-1.56265	Down	1.8e-14	1.08e-13
Ypel3	943	270	183	19.8736	6.72872	-1.56245	Down	2.67e-30	2.97e-29
Cnep1r1	1131	28	19	1.71838	0.582484	-1.56076	Down	0.00021587	0.000526652
Ap5b1	3539	106	72	2.07898	0.705415	-1.55933	Down	7.89e-13	4.3e-12
Yipf4	1820	231	157	8.80979	2.99103	-1.55846	Down	4.51e-26	4.4e-25
Trim47	2198	535	364	16.8947	5.74205	-1.55694	Down	5.36e-58	1.07e-56
Wdsub1	1925	348	237	12.548	4.26885	-1.55554	Down	2.64e-38	3.59e-37
Plekhf1	1470	361	246	17.0457	5.80244	-1.55468	Down	1.22e-39	1.72e-38
Prickle3	2167	371	253	11.8834	4.04813	-1.55362	Down	1.2e-40	1.72e-39
Slc29a1	2116	460	314	15.0892	5.14525	-1.5522	Down	6.69e-50	1.16e-48
Angptl2	2130	1075	734	35.0311	11.9484	-1.55182	Down	4.86e-114	1.83e-112
Ptgs1	2786	202	138	5.03263	1.71748	-1.55102	Down	7.48e-23	6.52e-22
Cyp39a1	3195	60	41	1.30348	0.444945	-1.55067	Down	7.75e-08	2.88e-07
Prox1	4129	1556	1064	26.1571	8.9349	-1.54968	Down	8.16e-164	4.47e-162
Slc35f5	2716	2531	1731	64.6825	22.0984	-1.54944	Down	4.57e-265	3.8e-263
Lrrc71	4313	203	139	3.26694	1.11745	-1.54773	Down	6.89e-23	6.02e-22
Ppapdc3	1967	1158	793	40.8629	13.9785	-1.54758	Down	3.46e-122	1.38e-120
Hcn2	2522	3365	2306	92.6115	31.7035	-1.54655	Down	0	0
Fam136a	1607	315	216	13.6057	4.66048	-1.54566	Down	1.61e-34	2e-33
Thap7	1209	118	81	6.77455	2.32301	-1.54413	Down	6.35e-14	3.68e-13
LOC288913	660	316	217	33.2329	11.4001	-1.54356	Down	1.48e-34	1.84e-33
Thbd	3653	2098	1444	39.864	13.706	-1.54028	Down	3.97e-218	2.87e-216
Per3	3504	1542	1062	30.5453	10.5088	-1.53935	Down	9.85e-161	5.26e-159
Elp6	1230	103	71	5.81242	2.00146	-1.53809	Down	2.78e-12	1.47e-11
Cd248	2565	29	20	0.784757	0.270356	-1.53739	Down	0.000197492	0.000483592
Socs6	2943	1200	828	28.3019	9.75513	-1.53667	Down	3.29e-125	1.35e-123
Maml3	3462	100	69	2.00492	0.691059	-1.53667	Down	5.93e-12	3.08e-11
Plcd3	2944	488	337	11.5055	3.96904	-1.53547	Down	5.44e-52	9.79e-51
Gatsl3	1515	139	96	6.36835	2.19711	-1.53531	Down	5.34e-16	3.48e-15
Ece2	3010	55	38	1.2683	0.437734	-1.53477	Down	3.3e-07	1.16e-06
Fam46c	2024	311	215	10.6653	3.68316	-1.53391	Down	9.96e-34	1.21e-32
Timp4	1701	632	437	25.7892	8.90779	-1.53363	Down	1.15e-66	2.56e-65
Osbpl6	4038	1910	1321	32.8316	11.343	-1.53328	Down	2.08e-197	1.36e-195
Tmem196	1657	685	475	28.6941	9.93949	-1.52951	Down	8.22e-72	1.95e-70
LOC100362110	1866	183	127	6.80713	2.35985	-1.52835	Down	1.98e-20	1.57e-19
Tmem65	2910	3673	2551	87.6098	30.3956	-1.52723	Down	0	0
Bbs10	2667	161	112	4.19013	1.45609	-1.5249	Down	4.14e-18	3e-17
Rps28	339	533	371	109.132	37.9461	-1.52405	Down	5.4e-56	1.05e-54
Hsdl1	1844	280	195	10.5395	3.66663	-1.52329	Down	3.12e-30	3.45e-29
Rasip1	2330	1135	791	33.8115	11.771	-1.52228	Down	7.18e-117	2.76e-115
Dgkz	3552	1683	1173	32.8879	11.4503	-1.52217	Down	2.72e-172	1.56e-170
Tbx19	2542	76	53	2.07521	0.722925	-1.52134	Down	2.58e-09	1.09e-08
Adam4	2447	119	83	3.3755	1.17608	-1.52111	Down	9.58e-14	5.48e-13
Fundc2	1397	86	60	4.27294	1.48918	-1.52071	Down	2.41e-10	1.11e-09
Slc35f1	4798	106	74	1.53345	0.534767	-1.5198	Down	2.14e-12	1.15e-11
Lrrc16a	5007	463	324	6.41842	2.24368	-1.51635	Down	1.62e-48	2.74e-47
Ttc8	1617	40	28	1.71702	0.6004	-1.51591	Down	1.57e-05	4.49e-05
Dixdc1	5395	160	112	2.05851	0.719813	-1.51591	Down	7.38e-18	5.27e-17
Map3k11	3511	766	538	15.1434	5.31306	-1.51107	Down	1.23e-78	3.19e-77
Cyp4f1	2093	37	26	1.22704	0.430722	-1.51035	Down	3.42e-05	9.29e-05
Msmo1	1712	246	173	9.97369	3.50377	-1.50922	Down	2.06e-26	2.02e-25
C1qtnf5	1335	54	38	2.80761	0.98695	-1.50829	Down	5.95e-07	2.02e-06
Fam53b	5252	1455	1024	19.2293	6.76033	-1.50814	Down	3.72e-147	1.84e-145
Fbxo31	1739	886	624	35.3638	12.4416	-1.5071	Down	2.7e-90	8.18e-89
Tmem147	857	345	243	27.9424	9.83147	-1.50697	Down	2.83e-36	3.66e-35
Ac1576	1183	44	31	2.58162	0.908594	-1.50657	Down	6.6e-06	1.99e-05
Dip2a	5425	485	342	6.20536	2.18584	-1.50532	Down	3.43e-50	5.99e-49
Lrrc57	1998	285	201	9.90089	3.48814	-1.5051	Down	3.27e-30	3.61e-29
Nme2	746	350	247	32.5652	11.4802	-1.50418	Down	1.12e-36	1.47e-35
Tuft1	2386	51	36	1.48363	0.523148	-1.50384	Down	1.28e-06	4.18e-06
Med9	1873	425	300	15.7498	5.55362	-1.50384	Down	3.86e-44	5.98e-43
Echdc3	1355	306	216	15.675	5.52723	-1.50384	Down	2.85e-32	3.35e-31
Dusp6	2755	495	350	12.4712	4.40493	-1.50141	Down	5.44e-51	9.62e-50
Pik3cb	4494	492	348	7.59901	2.68497	-1.50091	Down	1.15e-50	2.02e-49
Vps37c	2647	48	34	1.25867	0.445367	-1.49883	Down	2.78e-06	8.77e-06
Msh3	3780	285	202	5.23333	1.8529	-1.49794	Down	5.28e-30	5.79e-29
Pde8b	2426	55	39	1.57361	0.5574	-1.49729	Down	5.43e-07	1.85e-06
Sephs2	2317	447	317	13.3908	4.7438	-1.49713	Down	5.01e-46	8.04e-45
Shmt1	2046	141	100	4.78342	1.69468	-1.49703	Down	1.19e-15	7.59e-15
Lrrtm3	3842	272	193	4.91401	1.74178	-1.49634	Down	1.14e-28	1.21e-27
Cep41	2470	62	44	1.74229	0.617659	-1.4961	Down	1.07e-07	3.93e-07
RGD1308106	2268	138	98	4.22339	1.49822	-1.49515	Down	2.52e-15	1.58e-14
Tbx3	2232	211	150	6.56165	2.33018	-1.49362	Down	1.49e-22	1.28e-21
Kitlg	5360	945	672	12.2375	4.34708	-1.49319	Down	7.64e-95	2.4e-93
Gemin4	3387	322	229	6.59881	2.3443	-1.49305	Down	1.63e-33	1.97e-32
Rgs3	3712	838	596	15.6697	5.56713	-1.49297	Down	2.63e-84	7.38e-83
Npr1	4068	856	609	14.6055	5.19074	-1.4925	Down	4.91e-86	1.41e-84
Nadsyn1	2178	104	74	3.31436	1.17806	-1.49232	Down	6.79e-12	3.52e-11
Yod1	912	118	84	8.98074	3.19358	-1.49166	Down	2.77e-13	1.55e-12
Suv420h2	2411	306	218	8.80945	3.13511	-1.49054	Down	7.4e-32	8.6e-31
Xpo1	3216	1476	1052	31.8563	11.3421	-1.48989	Down	1.62e-146	7.98e-145
Ccdc82	3024	108	77	2.47894	0.88288	-1.48944	Down	2.91e-12	1.54e-11
Enthd2	2776	251	179	6.27594	2.23577	-1.48906	Down	2.13e-26	2.09e-25
Fam198b	3591	1253	894	24.2192	8.63207	-1.48837	Down	1.7e-124	6.94e-123
Slc22a18	1468	77	55	3.64074	1.29906	-1.48676	Down	3.84e-09	1.61e-08
Ccdc163	1589	77	55	3.3635	1.20014	-1.48676	Down	3.84e-09	1.61e-08
Gata4	3311	1689	1208	35.4075	12.6503	-1.48488	Down	1.66e-166	9.26e-165
Dip2c	6107	5443	3895	61.8636	22.1143	-1.48411	Down	0	0
Asb14	2008	656	470	22.6759	8.11572	-1.48237	Down	1.05e-65	2.32e-64
Paqr6	1095	53	38	3.35959	1.20327	-1.48133	Down	1.07e-06	3.55e-06
Mfsd10	1371	53	38	2.68326	0.961035	-1.48133	Down	1.07e-06	3.56e-06
Sox13	3563	633	454	12.3314	4.41807	-1.48085	Down	2.27e-63	4.87e-62
Mns1	1795	46	33	1.77876	0.637445	-1.4805	Down	5.47e-06	1.66e-05
Timm9	897	92	66	7.11902	2.5512	-1.4805	Down	1.4e-10	6.53e-10
Colgalt1	3013	906	651	20.8715	7.4916	-1.47819	Down	1.24e-89	3.74e-88
Miip	1597	32	23	1.39082	0.499362	-1.47777	Down	0.000148892	0.00037054
Ss18l1	1327	64	46	3.3476	1.20193	-1.47777	Down	8.87e-08	3.28e-07
Ctla2a	837	75	54	6.21957	2.23698	-1.47527	Down	7.47e-09	3.04e-08
RGD1305645	906	43	31	3.29431	1.18639	-1.4734	Down	1.18e-05	3.42e-05
Abcg3l1	2018	43	31	1.47901	0.53264	-1.4734	Down	1.18e-05	3.42e-05
RGD1310553	3433	441	318	8.9164	3.21178	-1.47309	Down	2.34e-44	3.65e-43
Cabp1	1379	79	57	3.97638	1.43319	-1.47223	Down	3.18e-09	1.34e-08
Maoa	2083	8459	6104	281.874	101.606	-1.47207	Down	0	0
Dcaf4	2023	169	122	5.7985	2.09101	-1.47148	Down	5.27e-18	3.79e-17
Tmem170a	1947	54	39	1.9251	0.694531	-1.47082	Down	9.69e-07	3.24e-06
Nacc2	3165	693	501	15.1979	5.48854	-1.46938	Down	2.15e-68	4.93e-67
Gstt1	949	29	21	2.12108	0.767266	-1.467	Down	0.000327044	0.000766053
Tspan31	1454	98	71	4.67828	1.69312	-1.4663	Down	4.95e-11	2.4e-10
Usp20	5052	872	632	11.9806	4.33757	-1.46574	Down	3.03e-85	8.63e-84
Them6	1542	80	58	3.60106	1.30418	-1.46528	Down	2.89e-09	1.22e-08
Perm1	3861	4600	3336	82.6957	29.9584	-1.46485	Down	0	0
Slc6a8	3915	3956	2869	70.1373	25.4092	-1.46483	Down	0	0
Snta1	2099	1264	917	41.7984	15.1478	-1.46434	Down	1.69e-122	6.76e-121
Mical1	3536	373	271	7.32186	2.65736	-1.46222	Down	2.22e-37	2.96e-36
Slc1a7	2786	55	40	1.37027	0.497819	-1.46077	Down	8.8e-07	2.96e-06
Xkr4	3709	77	56	1.44098	0.523509	-1.46077	Down	6.18e-09	2.53e-08
Chrd	3267	66	48	1.40223	0.509431	-1.46077	Down	7.33e-08	2.73e-07
Pbld1	1986	99	72	3.46004	1.25703	-1.46077	Down	4.51e-11	2.19e-10
Pik3r3	1385	272	198	13.6315	4.95688	-1.45944	Down	1.2e-27	1.23e-26
Anks6	4367	81	59	1.28744	0.468448	-1.45854	Down	2.63e-09	1.12e-08
Pex5	3171	59	43	1.29146	0.470181	-1.45771	Down	3.71e-07	1.3e-06
Fcgbp	7967	48	35	0.418188	0.152323	-1.45701	Down	4.51e-06	1.38e-05
Ccdc8	3329	185	135	3.85729	1.40609	-1.4559	Down	2.9e-19	2.21e-18
Leprot	1946	549	401	19.5819	7.14487	-1.45454	Down	9.58e-54	1.77e-52
Smim7	1284	1376	1006	74.3838	27.166	-1.45318	Down	1.26e-131	5.49e-130
Slco5a1	3246	536	392	11.4615	4.18727	-1.45271	Down	2.04e-52	3.69e-51
Crebl2	3481	778	569	15.5132	5.66763	-1.45268	Down	3.09e-75	7.67e-74
Oxld1	791	120	88	10.53	3.85744	-1.44879	Down	5.89e-13	3.23e-12
Tmem255b	515	105	77	14.1516	5.18414	-1.44879	Down	1.59e-11	7.98e-11
Mcf2l	4531	1790	1313	27.421	10.0476	-1.44843	Down	9.4e-170	5.34e-168
Cdh23	10529	1134	832	7.47568	2.73986	-1.4481	Down	2.99e-108	1.07e-106
Apbb1	2537	744	546	20.3553	7.46217	-1.44774	Down	1.16e-71	2.74e-70
Hint3	960	324	238	23.426	8.59604	-1.44637	Down	3.53e-32	4.15e-31
Dnmt3b	4281	49	36	0.794466	0.291575	-1.44612	Down	4.08e-06	1.25e-05
Cbx6	3071	676	497	15.2789	5.61138	-1.44511	Down	4.17e-65	9.12e-64
Fam65a	4130	1517	1116	25.4953	9.3693	-1.44422	Down	1.55e-143	7.5e-142
Tyro3	3726	125	92	2.32858	0.856126	-1.44356	Down	2.29e-13	1.29e-12
Mrps36	920	927	683	69.9386	25.741	-1.44202	Down	2.78e-88	8.24e-87
Shank1	7577	38	28	0.348106	0.128131	-1.44191	Down	5.06e-05	0.000135273
Uqcr10	437	841	620	133.579	49.193	-1.44117	Down	3.36e-80	8.94e-79
Sox17	2326	137	101	4.08823	1.50558	-1.44116	Down	1.81e-14	1.08e-13
Faap20	1268	80	59	4.37921	1.61334	-1.44062	Down	4.62e-09	1.92e-08
Brca2	10350	122	90	0.818171	0.301505	-1.44022	Down	4.86e-13	2.68e-12
March9	1484	61	45	2.85312	1.05141	-1.44022	Down	3.05e-07	1.08e-06
Ar	4136	199	147	3.33962	1.23234	-1.43829	Down	3.04e-20	2.4e-19
Sh3bp5	2553	2431	1797	66.0935	24.4056	-1.43729	Down	4.59e-227	3.4e-225
Atg4c	2311	234	173	7.02814	2.59561	-1.43707	Down	1.73e-23	1.55e-22
Atg16l2	2097	96	71	3.17759	1.17396	-1.43655	Down	1.52e-10	7.1e-10
Psmg4	539	169	125	21.7632	8.04108	-1.43643	Down	2.11e-17	1.48e-16
Prcp	2370	315	233	9.22544	3.40879	-1.43636	Down	5.16e-31	5.87e-30
Ddn	3575	351	260	6.81484	2.52168	-1.43429	Down	2.74e-34	3.39e-33
Ankrd23	2561	510	378	13.8225	5.1177	-1.43345	Down	5.67e-49	9.63e-48
Slc30a1	2610	603	447	16.0362	5.93827	-1.43322	Down	1.48e-57	2.94e-56
Ptov1	1723	872	647	35.1282	13.02	-1.4319	Down	2.84e-82	7.74e-81
Lrrc8d	3149	407	302	8.97112	3.32527	-1.43182	Down	2.23e-39	3.12e-38
Zfp111	2816	128	95	3.15502	1.16973	-1.43148	Down	1.71e-13	9.69e-13
Slc35d2	1560	74	55	3.29255	1.22245	-1.42943	Down	2.1e-08	8.27e-08
RT1-M6-2	999	51	38	3.54348	1.3189	-1.42583	Down	3.34e-06	1.05e-05
Cytip	1670	63	47	2.61848	0.97583	-1.42403	Down	2.5e-07	8.88e-07
Nhlrc1	1191	256	191	14.9195	5.56051	-1.42391	Down	3.36e-25	3.19e-24
Senp7	4876	599	447	8.52683	3.17861	-1.42362	Down	1.31e-56	2.57e-55
Mroh1	1457	651	486	31.0132	11.5656	-1.42304	Down	2.53e-61	5.28e-60
Coro7	3241	250	187	5.35409	2.00058	-1.42022	Down	1.48e-24	1.37e-23
Tspan14	1473	262	196	12.3459	4.61367	-1.42005	Down	1.19e-25	1.15e-24
Isoc1	3297	397	297	8.35788	3.12342	-1.42001	Down	5.55e-38	7.51e-37
Fads3	1442	525	393	25.2708	9.44975	-1.41912	Down	1.32e-49	2.28e-48
Emp3	729	231	173	21.9943	8.22833	-1.41846	Down	8.97e-23	7.8e-22
Gpsm2	2516	32	24	0.882804	0.330745	-1.41637	Down	0.000240768	0.000585475
Aatk	5297	100	75	1.31037	0.490935	-1.41637	Down	1.03e-10	4.84e-10
Mbd6	3977	252	189	4.39815	1.64778	-1.41637	Down	1.22e-24	1.13e-23
Nfkbil1	1458	72	54	3.42768	1.28419	-1.41637	Down	4.05e-08	1.56e-07
Sipa1	3123	962	722	21.381	8.01601	-1.41537	Down	5.69e-89	1.71e-87
Arhgef25	2105	266	200	8.7711	3.29436	-1.41276	Down	8.05e-26	7.79e-25
Alkbh7	991	254	191	17.7904	6.68271	-1.41259	Down	1e-24	9.33e-24
[truncated: 718 more rows]
